# Supplementary material for: Classification of low quality cells from single-cell RNA-seq data
Source: Genome Biol. 2016 Feb 17;17:29. doi: 10.1186/s13059-016-0888-1 (PMC4758103; doi:10.1186/s13059-016-0888-1)
Supplement: Additional file 2: Table S1. — Quality annotation of cells for all tested datasets. (XLSX 146 kb) [file 13059_2016_888_MOESM2_ESM.xlsx]

## Sheet: Brennecke et al 2012
cells	cells_labels	E
Th2_G2NG4P_2012_55.counts	0	M
Th2_G2NG4P_2012_58.counts	0	M
Th2_G2NG4P_2012_74.counts	0	M
Th2_G2NG4P_2012_1.counts	1	G
Th2_G2NG4P_2012_10.counts	1	G
Th2_G2NG4P_2012_11.counts	1	G
Th2_G2NG4P_2012_12.counts	1	G
Th2_G2NG4P_2012_13.counts	1	G
Th2_G2NG4P_2012_14.counts	1	G
Th2_G2NG4P_2012_15.counts	1	G
Th2_G2NG4P_2012_16.counts	1	G
Th2_G2NG4P_2012_17.counts	1	G
Th2_G2NG4P_2012_18.counts	1	G
Th2_G2NG4P_2012_19.counts	1	G
Th2_G2NG4P_2012_2.counts	1	G
Th2_G2NG4P_2012_20.counts	1	G
Th2_G2NG4P_2012_21.counts	1	G
Th2_G2NG4P_2012_22.counts	1	G
Th2_G2NG4P_2012_23.counts	1	G
Th2_G2NG4P_2012_24.counts	1	G
Th2_G2NG4P_2012_25.counts	1	G
Th2_G2NG4P_2012_26.counts	1	G
Th2_G2NG4P_2012_27.counts	1	G
Th2_G2NG4P_2012_28.counts	1	G
Th2_G2NG4P_2012_29.counts	1	G
Th2_G2NG4P_2012_3.counts	1	G
Th2_G2NG4P_2012_30.counts	1	G
Th2_G2NG4P_2012_31.counts	1	G
Th2_G2NG4P_2012_32.counts	1	G
Th2_G2NG4P_2012_33.counts	1	G
Th2_G2NG4P_2012_34.counts	1	G
Th2_G2NG4P_2012_35.counts	1	G
Th2_G2NG4P_2012_36.counts	1	G
Th2_G2NG4P_2012_37.counts	1	G
Th2_G2NG4P_2012_38.counts	1	G
Th2_G2NG4P_2012_39.counts	1	G
Th2_G2NG4P_2012_4.counts	1	G
Th2_G2NG4P_2012_40.counts	1	G
Th2_G2NG4P_2012_41.counts	1	G
Th2_G2NG4P_2012_42.counts	1	G
Th2_G2NG4P_2012_43.counts	1	G
Th2_G2NG4P_2012_44.counts	1	G
Th2_G2NG4P_2012_45.counts	1	G
Th2_G2NG4P_2012_46.counts	1	G
Th2_G2NG4P_2012_47.counts	1	G
Th2_G2NG4P_2012_48.counts	1	G
Th2_G2NG4P_2012_49.counts	1	G
Th2_G2NG4P_2012_5.counts	1	G
Th2_G2NG4P_2012_50.counts	1	G
Th2_G2NG4P_2012_51.counts	1	G
Th2_G2NG4P_2012_52.counts	1	G
Th2_G2NG4P_2012_53.counts	1	G
Th2_G2NG4P_2012_54.counts	1	G
Th2_G2NG4P_2012_56.counts	1	G
Th2_G2NG4P_2012_57.counts	1	G
Th2_G2NG4P_2012_59.counts	1	G
Th2_G2NG4P_2012_6.counts	1	G
Th2_G2NG4P_2012_60.counts	1	G
Th2_G2NG4P_2012_61.counts	1	G
Th2_G2NG4P_2012_62.counts	1	G
Th2_G2NG4P_2012_63.counts	1	G
Th2_G2NG4P_2012_64.counts	1	G
Th2_G2NG4P_2012_65.counts	1	G
Th2_G2NG4P_2012_66.counts	1	G
Th2_G2NG4P_2012_67.counts	1	G
Th2_G2NG4P_2012_68.counts	1	G
Th2_G2NG4P_2012_69.counts	1	G
Th2_G2NG4P_2012_7.counts	1	G
Th2_G2NG4P_2012_70.counts	1	G
Th2_G2NG4P_2012_71.counts	1	G
Th2_G2NG4P_2012_72.counts	1	G
Th2_G2NG4P_2012_73.counts	1	G
Th2_G2NG4P_2012_75.counts	1	G
Th2_G2NG4P_2012_76.counts	1	G
Th2_G2NG4P_2012_77.counts	1	G
Th2_G2NG4P_2012_78.counts	1	G
Th2_G2NG4P_2012_79.counts	1	G
Th2_G2NG4P_2012_8.counts	1	G
Th2_G2NG4P_2012_80.counts	1	G
Th2_G2NG4P_2012_81.counts	1	G
Th2_G2NG4P_2012_82.counts	1	G
Th2_G2NG4P_2012_83.counts	1	G
Th2_G2NG4P_2012_84.counts	1	G
Th2_G2NG4P_2012_85.counts	1	G
Th2_G2NG4P_2012_86.counts	1	G
Th2_G2NG4P_2012_87.counts	1	G
Th2_G2NG4P_2012_88.counts	1	G
Th2_G2NG4P_2012_89.counts	1	G
Th2_G2NG4P_2012_9.counts	1	G
Th2_G2NG4P_2012_90.counts	1	G
Th2_G2NG4P_2012_91.counts	1	G
Th2_G2NG4P_2012_92.counts	1	G
Th2_G2NG4P_2012_93.counts	1	G
Th2_G2NG4P_2012_94.counts	1	G
Th2_G2NG4P_2012_95.counts	1	G
Th2_G2NG4P_2012_96.counts	1	G

## Sheet: Shalek et al 2014
cells	cells_labels	Extra
LPS_1h_54.counts	0	U
LPS_1h_57.counts	0	U
LPS_1h_65.counts	0	U
LPS_1h_68.counts	0	U
LPS_1h_69.counts	0	U
LPS_1h_76.counts	0	U
LPS_1h_79.counts	0	U
LPS_1h_81.counts	0	U
LPS_1h_84.counts	0	U
LPS_1h_92.counts	0	U
LPS_1h_95.counts	0	U
LPS_2h_10.counts	0	U
LPS_2h_20.counts	0	U
LPS_2h_24.counts	0	U
LPS_2h_3.counts	0	U
LPS_2h_30.counts	0	U
LPS_2h_31.counts	0	U
LPS_2h_36.counts	0	U
LPS_2h_42.counts	0	U
LPS_2h_43.counts	0	U
LPS_2h_46.counts	0	U
LPS_2h_47.counts	0	U
LPS_2h_48.counts	0	U
LPS_2h_50.counts	0	U
LPS_2h_51.counts	0	U
LPS_2h_55.counts	0	U
LPS_2h_61.counts	0	U
LPS_2h_67.counts	0	U
LPS_2h_68.counts	0	U
LPS_2h_70.counts	0	U
LPS_2h_74.counts	0	U
LPS_2h_79.counts	0	U
LPS_2h_90.counts	0	U
LPS_2h_96.counts	0	U
LPS_4h_11.counts	0	U
LPS_4h_12.counts	0	U
LPS_4h_15.counts	0	U
LPS_4h_22.counts	0	U
LPS_4h_31.counts	0	U
LPS_4h_39.counts	0	U
LPS_4h_42.counts	0	U
LPS_4h_43.counts	0	U
LPS_4h_44.counts	0	U
LPS_4h_46.counts	0	U
LPS_4h_47.counts	0	U
LPS_4h_61.counts	0	U
LPS_4h_67.counts	0	U
LPS_4h_77.counts	0	U
LPS_4h_79.counts	0	U
LPS_4h_8.counts	0	U
LPS_4h_84.counts	0	U
LPS_4h_88.counts	0	U
LPS_4h_90.counts	0	U
LPS_4h_91.counts	0	U
LPS_4h_93.counts	0	U
LPS_6h_13.counts	0	U
LPS_6h_19.counts	0	U
LPS_6h_22.counts	0	U
LPS_6h_31.counts	0	U
LPS_6h_32.counts	0	U
LPS_6h_33.counts	0	U
LPS_6h_35.counts	0	U
LPS_6h_36.counts	0	U
LPS_6h_43.counts	0	U
LPS_6h_46.counts	0	U
LPS_6h_47.counts	0	U
LPS_6h_5.counts	0	U
LPS_6h_52.counts	0	U
LPS_6h_54.counts	0	U
LPS_6h_56.counts	0	U
LPS_6h_60.counts	0	U
LPS_6h_65.counts	0	U
LPS_6h_67.counts	0	U
LPS_6h_69.counts	0	U
LPS_6h_7.counts	0	U
LPS_6h_72.counts	0	U
LPS_6h_78.counts	0	U
LPS_6h_79.counts	0	U
LPS_6h_82.counts	0	U
LPS_6h_83.counts	0	U
LPS_6h_91.counts	0	U
LPS_6h_92.counts	0	U
LPS_6h_93.counts	0	U
PAM_1h_11.counts	0	U
PAM_1h_13.counts	0	U
PAM_1h_16.counts	0	U
PAM_1h_24.counts	0	U
PAM_1h_29.counts	0	U
PAM_1h_32.counts	0	U
PAM_1h_35.counts	0	U
PAM_1h_42.counts	0	U
PAM_1h_48.counts	0	U
PAM_1h_52.counts	0	U
PAM_1h_53.counts	0	U
PAM_1h_65.counts	0	U
PAM_1h_66.counts	0	U
PAM_1h_67.counts	0	U
PAM_1h_69.counts	0	U
PAM_1h_73.counts	0	U
PAM_1h_74.counts	0	U
PAM_1h_75.counts	0	U
PAM_1h_76.counts	0	U
PAM_1h_78.counts	0	U
PAM_1h_79.counts	0	U
PAM_1h_81.counts	0	U
PAM_1h_83.counts	0	U
PAM_1h_85.counts	0	U
PAM_1h_86.counts	0	U
PAM_1h_87.counts	0	U
PAM_1h_88.counts	0	U
PAM_1h_90.counts	0	U
PAM_1h_91.counts	0	U
PAM_1h_92.counts	0	U
PAM_1h_93.counts	0	U
PAM_1h_94.counts	0	U
PAM_1h_95.counts	0	U
PAM_2h_10.counts	0	U
PAM_2h_12.counts	0	U
PAM_2h_14.counts	0	U
PAM_2h_17.counts	0	U
PAM_2h_19.counts	0	U
PAM_2h_24.counts	0	U
PAM_2h_28.counts	0	U
PAM_2h_29.counts	0	U
PAM_2h_38.counts	0	U
PAM_2h_4.counts	0	U
PAM_2h_41.counts	0	U
PAM_2h_44.counts	0	U
PAM_2h_45.counts	0	U
PAM_2h_47.counts	0	U
PAM_2h_48.counts	0	U
PAM_2h_5.counts	0	U
PAM_2h_53.counts	0	U
PAM_2h_54.counts	0	U
PAM_2h_57.counts	0	U
PAM_2h_60.counts	0	U
PAM_2h_65.counts	0	U
PAM_2h_71.counts	0	U
PAM_2h_76.counts	0	U
PAM_2h_79.counts	0	U
PAM_2h_85.counts	0	U
PAM_2h_89.counts	0	U
PAM_2h_9.counts	0	U
PAM_2h_94.counts	0	U
PAM_2h_95.counts	0	U
PAM_2h_96.counts	0	U
PAM_4h_12.counts	0	U
PAM_4h_13.counts	0	U
PAM_4h_16.counts	0	U
PAM_4h_17.counts	0	U
PAM_4h_22.counts	0	U
PAM_4h_23.counts	0	U
PAM_4h_29.counts	0	U
PAM_4h_3.counts	0	U
PAM_4h_35.counts	0	U
PAM_4h_36.counts	0	U
PAM_4h_37.counts	0	U
PAM_4h_4.counts	0	U
PAM_4h_40.counts	0	U
PAM_4h_48.counts	0	U
PAM_4h_53.counts	0	U
PAM_4h_54.counts	0	U
PAM_4h_66.counts	0	U
PAM_4h_70.counts	0	U
PAM_4h_71.counts	0	U
PAM_4h_75.counts	0	U
PAM_4h_77.counts	0	U
PAM_4h_78.counts	0	U
PAM_4h_8.counts	0	U
PAM_4h_81.counts	0	U
PAM_4h_82.counts	0	U
PAM_4h_84.counts	0	U
PAM_4h_88.counts	0	U
PAM_4h_95.counts	0	U
PAM_6h_1.counts	0	U
PAM_6h_10.counts	0	U
PAM_6h_12.counts	0	U
PAM_6h_25.counts	0	U
PAM_6h_26.counts	0	U
PAM_6h_28.counts	0	U
PAM_6h_31.counts	0	U
PAM_6h_35.counts	0	U
PAM_6h_41.counts	0	U
PAM_6h_45.counts	0	U
PAM_6h_46.counts	0	U
PAM_6h_47.counts	0	U
PAM_6h_49.counts	0	U
PAM_6h_50.counts	0	U
PAM_6h_51.counts	0	U
PAM_6h_54.counts	0	U
PAM_6h_60.counts	0	U
PAM_6h_62.counts	0	U
PAM_6h_63.counts	0	U
PAM_6h_69.counts	0	U
PAM_6h_73.counts	0	U
PAM_6h_78.counts	0	U
PAM_6h_90.counts	0	U
PAM_6h_91.counts	0	U
PAM_6h_93.counts	0	U
PAM_6h_95.counts	0	U
PIC_1h_12.counts	0	U
PIC_1h_14.counts	0	U
PIC_1h_21.counts	0	U
PIC_1h_22.counts	0	U
PIC_1h_26.counts	0	U
PIC_1h_29.counts	0	U
PIC_1h_33.counts	0	U
PIC_1h_39.counts	0	U
PIC_1h_4.counts	0	U
PIC_1h_40.counts	0	U
PIC_1h_42.counts	0	U
PIC_1h_46.counts	0	U
PIC_1h_49.counts	0	U
PIC_1h_5.counts	0	U
PIC_1h_52.counts	0	U
PIC_1h_56.counts	0	U
PIC_1h_57.counts	0	U
PIC_1h_62.counts	0	U
PIC_1h_66.counts	0	U
PIC_1h_68.counts	0	U
PIC_1h_7.counts	0	U
PIC_1h_72.counts	0	U
PIC_1h_76.counts	0	U
PIC_1h_81.counts	0	U
PIC_1h_82.counts	0	U
PIC_1h_83.counts	0	U
PIC_1h_84.counts	0	U
PIC_1h_92.counts	0	U
PIC_1h_93.counts	0	U
PIC_2h_1.counts	0	U
PIC_2h_24.counts	0	U
PIC_2h_3.counts	0	U
PIC_2h_33.counts	0	U
PIC_2h_36.counts	0	U
PIC_2h_39.counts	0	U
PIC_2h_4.counts	0	U
PIC_2h_43.counts	0	U
PIC_2h_46.counts	0	U
PIC_2h_54.counts	0	U
PIC_2h_58.counts	0	U
PIC_2h_62.counts	0	U
PIC_2h_7.counts	0	U
PIC_2h_73.counts	0	U
PIC_2h_78.counts	0	U
PIC_2h_83.counts	0	U
PIC_2h_84.counts	0	U
PIC_2h_88.counts	0	U
PIC_2h_90.counts	0	U
PIC_2h_91.counts	0	U
PIC_2h_94.counts	0	U
PIC_2h_96.counts	0	U
PIC_4h_12.counts	0	U
PIC_4h_16.counts	0	U
PIC_4h_17.counts	0	U
PIC_4h_18.counts	0	U
PIC_4h_2.counts	0	U
PIC_4h_24.counts	0	U
PIC_4h_28.counts	0	U
PIC_4h_31.counts	0	U
PIC_4h_40.counts	0	U
PIC_4h_41.counts	0	U
PIC_4h_44.counts	0	U
PIC_4h_48.counts	0	U
PIC_4h_49.counts	0	U
PIC_4h_53.counts	0	U
PIC_4h_57.counts	0	U
PIC_4h_62.counts	0	U
PIC_4h_66.counts	0	U
PIC_4h_7.counts	0	U
PIC_4h_70.counts	0	U
PIC_4h_71.counts	0	U
PIC_4h_75.counts	0	U
PIC_4h_78.counts	0	U
PIC_4h_80.counts	0	U
PIC_4h_86.counts	0	U
PIC_4h_9.counts	0	U
PIC_4h_96.counts	0	U
PIC_6h_1.counts	0	U
PIC_6h_10.counts	0	U
PIC_6h_11.counts	0	U
PIC_6h_12.counts	0	U
PIC_6h_13.counts	0	U
PIC_6h_16.counts	0	U
PIC_6h_19.counts	0	U
PIC_6h_2.counts	0	U
PIC_6h_20.counts	0	U
PIC_6h_21.counts	0	U
PIC_6h_22.counts	0	U
PIC_6h_23.counts	0	U
PIC_6h_24.counts	0	U
PIC_6h_25.counts	0	U
PIC_6h_26.counts	0	U
PIC_6h_3.counts	0	U
PIC_6h_31.counts	0	U
PIC_6h_33.counts	0	U
PIC_6h_34.counts	0	U
PIC_6h_35.counts	0	U
PIC_6h_37.counts	0	U
PIC_6h_39.counts	0	U
PIC_6h_4.counts	0	U
PIC_6h_40.counts	0	U
PIC_6h_42.counts	0	U
PIC_6h_43.counts	0	U
PIC_6h_44.counts	0	U
PIC_6h_45.counts	0	U
PIC_6h_47.counts	0	U
PIC_6h_49.counts	0	U
PIC_6h_5.counts	0	U
PIC_6h_50.counts	0	U
PIC_6h_51.counts	0	U
PIC_6h_53.counts	0	U
PIC_6h_54.counts	0	U
PIC_6h_55.counts	0	U
PIC_6h_56.counts	0	U
PIC_6h_57.counts	0	U
PIC_6h_6.counts	0	U
PIC_6h_60.counts	0	U
PIC_6h_63.counts	0	U
PIC_6h_64.counts	0	U
PIC_6h_65.counts	0	U
PIC_6h_67.counts	0	U
PIC_6h_68.counts	0	U
PIC_6h_69.counts	0	U
PIC_6h_73.counts	0	U
PIC_6h_75.counts	0	U
PIC_6h_76.counts	0	U
PIC_6h_77.counts	0	U
PIC_6h_78.counts	0	U
PIC_6h_79.counts	0	U
PIC_6h_8.counts	0	U
PIC_6h_80.counts	0	U
PIC_6h_81.counts	0	U
PIC_6h_82.counts	0	U
PIC_6h_84.counts	0	U
PIC_6h_85.counts	0	U
PIC_6h_86.counts	0	U
PIC_6h_87.counts	0	U
PIC_6h_88.counts	0	U
PIC_6h_89.counts	0	U
PIC_6h_9.counts	0	U
PIC_6h_90.counts	0	U
PIC_6h_91.counts	0	U
PIC_6h_92.counts	0	U
PIC_6h_93.counts	0	U
PIC_6h_96.counts	0	U
LPS_1h_1.counts	1	G
LPS_1h_10.counts	1	G
LPS_1h_11.counts	1	G
LPS_1h_12.counts	1	G
LPS_1h_13.counts	1	G
LPS_1h_14.counts	1	G
LPS_1h_15.counts	1	G
LPS_1h_16.counts	1	G
LPS_1h_17.counts	1	G
LPS_1h_18.counts	1	G
LPS_1h_19.counts	1	G
LPS_1h_2.counts	1	G
LPS_1h_20.counts	1	G
LPS_1h_21.counts	1	G
LPS_1h_22.counts	1	G
LPS_1h_23.counts	1	G
LPS_1h_24.counts	1	G
LPS_1h_25.counts	1	G
LPS_1h_26.counts	1	G
LPS_1h_27.counts	1	G
LPS_1h_28.counts	1	G
LPS_1h_29.counts	1	G
LPS_1h_3.counts	1	G
LPS_1h_30.counts	1	G
LPS_1h_31.counts	1	G
LPS_1h_32.counts	1	G
LPS_1h_33.counts	1	G
LPS_1h_34.counts	1	G
LPS_1h_35.counts	1	G
LPS_1h_36.counts	1	G
LPS_1h_37.counts	1	G
LPS_1h_38.counts	1	G
LPS_1h_39.counts	1	G
LPS_1h_4.counts	1	G
LPS_1h_40.counts	1	G
LPS_1h_41.counts	1	G
LPS_1h_42.counts	1	G
LPS_1h_43.counts	1	G
LPS_1h_44.counts	1	G
LPS_1h_45.counts	1	G
LPS_1h_46.counts	1	G
LPS_1h_47.counts	1	G
LPS_1h_48.counts	1	G
LPS_1h_49.counts	1	G
LPS_1h_5.counts	1	G
LPS_1h_50.counts	1	G
LPS_1h_51.counts	1	G
LPS_1h_52.counts	1	G
LPS_1h_53.counts	1	G
LPS_1h_55.counts	1	G
LPS_1h_56.counts	1	G
LPS_1h_58.counts	1	G
LPS_1h_59.counts	1	G
LPS_1h_6.counts	1	G
LPS_1h_60.counts	1	G
LPS_1h_61.counts	1	G
LPS_1h_62.counts	1	G
LPS_1h_63.counts	1	G
LPS_1h_64.counts	1	G
LPS_1h_66.counts	1	G
LPS_1h_67.counts	1	G
LPS_1h_7.counts	1	G
LPS_1h_70.counts	1	G
LPS_1h_71.counts	1	G
LPS_1h_72.counts	1	G
LPS_1h_73.counts	1	G
LPS_1h_74.counts	1	G
LPS_1h_75.counts	1	G
LPS_1h_77.counts	1	G
LPS_1h_78.counts	1	G
LPS_1h_8.counts	1	G
LPS_1h_80.counts	1	G
LPS_1h_82.counts	1	G
LPS_1h_83.counts	1	G
LPS_1h_85.counts	1	G
LPS_1h_86.counts	1	G
LPS_1h_87.counts	1	G
LPS_1h_88.counts	1	G
LPS_1h_89.counts	1	G
LPS_1h_9.counts	1	G
LPS_1h_90.counts	1	G
LPS_1h_91.counts	1	G
LPS_1h_93.counts	1	G
LPS_1h_94.counts	1	G
LPS_1h_96.counts	1	G
LPS_2h_1.counts	1	G
LPS_2h_11.counts	1	G
LPS_2h_12.counts	1	G
LPS_2h_13.counts	1	G
LPS_2h_14.counts	1	G
LPS_2h_15.counts	1	G
LPS_2h_16.counts	1	G
LPS_2h_17.counts	1	G
LPS_2h_18.counts	1	G
LPS_2h_19.counts	1	G
LPS_2h_2.counts	1	G
LPS_2h_21.counts	1	G
LPS_2h_22.counts	1	G
LPS_2h_23.counts	1	G
LPS_2h_25.counts	1	G
LPS_2h_26.counts	1	G
LPS_2h_27.counts	1	G
LPS_2h_28.counts	1	G
LPS_2h_29.counts	1	G
LPS_2h_32.counts	1	G
LPS_2h_33.counts	1	G
LPS_2h_34.counts	1	G
LPS_2h_35.counts	1	G
LPS_2h_37.counts	1	G
LPS_2h_38.counts	1	G
LPS_2h_39.counts	1	G
LPS_2h_4.counts	1	G
LPS_2h_40.counts	1	G
LPS_2h_41.counts	1	G
LPS_2h_44.counts	1	G
LPS_2h_45.counts	1	G
LPS_2h_49.counts	1	G
LPS_2h_5.counts	1	G
LPS_2h_52.counts	1	G
LPS_2h_53.counts	1	G
LPS_2h_54.counts	1	G
LPS_2h_56.counts	1	G
LPS_2h_57.counts	1	G
LPS_2h_58.counts	1	G
LPS_2h_59.counts	1	G
LPS_2h_6.counts	1	G
LPS_2h_60.counts	1	G
LPS_2h_62.counts	1	G
LPS_2h_63.counts	1	G
LPS_2h_64.counts	1	G
LPS_2h_65.counts	1	G
LPS_2h_66.counts	1	G
LPS_2h_69.counts	1	G
LPS_2h_7.counts	1	G
LPS_2h_71.counts	1	G
LPS_2h_72.counts	1	G
LPS_2h_73.counts	1	G
LPS_2h_75.counts	1	G
LPS_2h_76.counts	1	G
LPS_2h_77.counts	1	G
LPS_2h_78.counts	1	G
LPS_2h_8.counts	1	G
LPS_2h_80.counts	1	G
LPS_2h_81.counts	1	G
LPS_2h_82.counts	1	G
LPS_2h_83.counts	1	G
LPS_2h_84.counts	1	G
LPS_2h_85.counts	1	G
LPS_2h_86.counts	1	G
LPS_2h_87.counts	1	G
LPS_2h_88.counts	1	G
LPS_2h_89.counts	1	G
LPS_2h_9.counts	1	G
LPS_2h_91.counts	1	G
LPS_2h_92.counts	1	G
LPS_2h_93.counts	1	G
LPS_2h_94.counts	1	G
LPS_2h_95.counts	1	G
LPS_4h_1.counts	1	G
LPS_4h_10.counts	1	G
LPS_4h_14.counts	1	G
LPS_4h_16.counts	1	G
LPS_4h_17.counts	1	G
LPS_4h_18.counts	1	G
LPS_4h_19.counts	1	G
LPS_4h_2.counts	1	G
LPS_4h_20.counts	1	G
LPS_4h_21.counts	1	G
LPS_4h_23.counts	1	G
LPS_4h_24.counts	1	G
LPS_4h_25.counts	1	G
LPS_4h_26.counts	1	G
LPS_4h_27.counts	1	G
LPS_4h_28.counts	1	G
LPS_4h_29.counts	1	G
LPS_4h_3.counts	1	G
LPS_4h_30.counts	1	G
LPS_4h_32.counts	1	G
LPS_4h_33.counts	1	G
LPS_4h_34.counts	1	G
LPS_4h_35.counts	1	G
LPS_4h_36.counts	1	G
LPS_4h_37.counts	1	G
LPS_4h_38.counts	1	G
LPS_4h_4.counts	1	G
LPS_4h_40.counts	1	G
LPS_4h_41.counts	1	G
LPS_4h_45.counts	1	G
LPS_4h_48.counts	1	G
LPS_4h_49.counts	1	G
LPS_4h_5.counts	1	G
LPS_4h_50.counts	1	G
LPS_4h_51.counts	1	G
LPS_4h_52.counts	1	G
LPS_4h_53.counts	1	G
LPS_4h_54.counts	1	G
LPS_4h_55.counts	1	G
LPS_4h_56.counts	1	G
LPS_4h_57.counts	1	G
LPS_4h_58.counts	1	G
LPS_4h_59.counts	1	G
LPS_4h_6.counts	1	G
LPS_4h_60.counts	1	G
LPS_4h_62.counts	1	G
LPS_4h_63.counts	1	G
LPS_4h_64.counts	1	G
LPS_4h_65.counts	1	G
LPS_4h_66.counts	1	G
LPS_4h_68.counts	1	G
LPS_4h_69.counts	1	G
LPS_4h_7.counts	1	G
LPS_4h_70.counts	1	G
LPS_4h_71.counts	1	G
LPS_4h_72.counts	1	G
LPS_4h_73.counts	1	G
LPS_4h_74.counts	1	G
LPS_4h_75.counts	1	G
LPS_4h_76.counts	1	G
LPS_4h_78.counts	1	G
LPS_4h_80.counts	1	G
LPS_4h_81.counts	1	G
LPS_4h_82.counts	1	G
LPS_4h_83.counts	1	G
LPS_4h_85.counts	1	G
LPS_4h_86.counts	1	G
LPS_4h_87.counts	1	G
LPS_4h_89.counts	1	G
LPS_4h_9.counts	1	G
LPS_4h_92.counts	1	G
LPS_4h_94.counts	1	G
LPS_4h_95.counts	1	G
LPS_4h_96.counts	1	G
LPS_6h_1.counts	1	G
LPS_6h_10.counts	1	G
LPS_6h_11.counts	1	G
LPS_6h_12.counts	1	G
LPS_6h_14.counts	1	G
LPS_6h_15.counts	1	G
LPS_6h_16.counts	1	G
LPS_6h_17.counts	1	G
LPS_6h_18.counts	1	G
LPS_6h_2.counts	1	G
LPS_6h_20.counts	1	G
LPS_6h_21.counts	1	G
LPS_6h_23.counts	1	G
LPS_6h_24.counts	1	G
LPS_6h_25.counts	1	G
LPS_6h_26.counts	1	G
LPS_6h_27.counts	1	G
LPS_6h_28.counts	1	G
LPS_6h_29.counts	1	G
LPS_6h_3.counts	1	G
LPS_6h_30.counts	1	G
LPS_6h_34.counts	1	G
LPS_6h_37.counts	1	G
LPS_6h_38.counts	1	G
LPS_6h_39.counts	1	G
LPS_6h_4.counts	1	G
LPS_6h_40.counts	1	G
LPS_6h_41.counts	1	G
LPS_6h_42.counts	1	G
LPS_6h_44.counts	1	G
LPS_6h_45.counts	1	G
LPS_6h_48.counts	1	G
LPS_6h_49.counts	1	G
LPS_6h_50.counts	1	G
LPS_6h_51.counts	1	G
LPS_6h_53.counts	1	G
LPS_6h_55.counts	1	G
LPS_6h_57.counts	1	G
LPS_6h_58.counts	1	G
LPS_6h_59.counts	1	G
LPS_6h_6.counts	1	G
LPS_6h_61.counts	1	G
LPS_6h_62.counts	1	G
LPS_6h_63.counts	1	G
LPS_6h_64.counts	1	G
LPS_6h_66.counts	1	G
LPS_6h_68.counts	1	G
LPS_6h_70.counts	1	G
LPS_6h_71.counts	1	G
LPS_6h_73.counts	1	G
LPS_6h_74.counts	1	G
LPS_6h_75.counts	1	G
LPS_6h_76.counts	1	G
LPS_6h_77.counts	1	G
LPS_6h_8.counts	1	G
LPS_6h_80.counts	1	G
LPS_6h_81.counts	1	G
LPS_6h_84.counts	1	G
LPS_6h_85.counts	1	G
LPS_6h_86.counts	1	G
LPS_6h_87.counts	1	G
LPS_6h_88.counts	1	G
LPS_6h_89.counts	1	G
LPS_6h_9.counts	1	G
LPS_6h_90.counts	1	G
LPS_6h_94.counts	1	G
LPS_6h_95.counts	1	G
LPS_6h_96.counts	1	G
PAM_1h_1.counts	1	G
PAM_1h_10.counts	1	G
PAM_1h_12.counts	1	G
PAM_1h_14.counts	1	G
PAM_1h_15.counts	1	G
PAM_1h_17.counts	1	G
PAM_1h_18.counts	1	G
PAM_1h_19.counts	1	G
PAM_1h_2.counts	1	G
PAM_1h_20.counts	1	G
PAM_1h_21.counts	1	G
PAM_1h_22.counts	1	G
PAM_1h_23.counts	1	G
PAM_1h_25.counts	1	G
PAM_1h_26.counts	1	G
PAM_1h_27.counts	1	G
PAM_1h_28.counts	1	G
PAM_1h_3.counts	1	G
PAM_1h_30.counts	1	G
PAM_1h_31.counts	1	G
PAM_1h_33.counts	1	G
PAM_1h_34.counts	1	G
PAM_1h_36.counts	1	G
PAM_1h_37.counts	1	G
PAM_1h_38.counts	1	G
PAM_1h_39.counts	1	G
PAM_1h_4.counts	1	G
PAM_1h_40.counts	1	G
PAM_1h_41.counts	1	G
PAM_1h_43.counts	1	G
PAM_1h_44.counts	1	G
PAM_1h_45.counts	1	G
PAM_1h_46.counts	1	G
PAM_1h_47.counts	1	G
PAM_1h_49.counts	1	G
PAM_1h_5.counts	1	G
PAM_1h_50.counts	1	G
PAM_1h_51.counts	1	G
PAM_1h_54.counts	1	G
PAM_1h_55.counts	1	G
PAM_1h_56.counts	1	G
PAM_1h_57.counts	1	G
PAM_1h_58.counts	1	G
PAM_1h_59.counts	1	G
PAM_1h_6.counts	1	G
PAM_1h_60.counts	1	G
PAM_1h_61.counts	1	G
PAM_1h_62.counts	1	G
PAM_1h_63.counts	1	G
PAM_1h_64.counts	1	G
PAM_1h_68.counts	1	G
PAM_1h_7.counts	1	G
PAM_1h_70.counts	1	G
PAM_1h_71.counts	1	G
PAM_1h_72.counts	1	G
PAM_1h_77.counts	1	G
PAM_1h_8.counts	1	G
PAM_1h_80.counts	1	G
PAM_1h_82.counts	1	G
PAM_1h_84.counts	1	G
PAM_1h_89.counts	1	G
PAM_1h_9.counts	1	G
PAM_1h_96.counts	1	G
PAM_2h_1.counts	1	G
PAM_2h_11.counts	1	G
PAM_2h_13.counts	1	G
PAM_2h_15.counts	1	G
PAM_2h_16.counts	1	G
PAM_2h_18.counts	1	G
PAM_2h_2.counts	1	G
PAM_2h_20.counts	1	G
PAM_2h_21.counts	1	G
PAM_2h_22.counts	1	G
PAM_2h_23.counts	1	G
PAM_2h_25.counts	1	G
PAM_2h_26.counts	1	G
PAM_2h_27.counts	1	G
PAM_2h_3.counts	1	G
PAM_2h_30.counts	1	G
PAM_2h_31.counts	1	G
PAM_2h_32.counts	1	G
PAM_2h_33.counts	1	G
PAM_2h_34.counts	1	G
PAM_2h_35.counts	1	G
PAM_2h_36.counts	1	G
PAM_2h_37.counts	1	G
PAM_2h_39.counts	1	G
PAM_2h_40.counts	1	G
PAM_2h_42.counts	1	G
PAM_2h_43.counts	1	G
PAM_2h_46.counts	1	G
PAM_2h_49.counts	1	G
PAM_2h_50.counts	1	G
PAM_2h_51.counts	1	G
PAM_2h_52.counts	1	G
PAM_2h_55.counts	1	G
PAM_2h_56.counts	1	G
PAM_2h_58.counts	1	G
PAM_2h_59.counts	1	G
PAM_2h_6.counts	1	G
PAM_2h_61.counts	1	G
PAM_2h_62.counts	1	G
PAM_2h_63.counts	1	G
PAM_2h_64.counts	1	G
PAM_2h_66.counts	1	G
PAM_2h_67.counts	1	G
PAM_2h_68.counts	1	G
PAM_2h_69.counts	1	G
PAM_2h_7.counts	1	G
PAM_2h_70.counts	1	G
PAM_2h_72.counts	1	G
PAM_2h_73.counts	1	G
PAM_2h_74.counts	1	G
PAM_2h_75.counts	1	G
PAM_2h_77.counts	1	G
PAM_2h_78.counts	1	G
PAM_2h_8.counts	1	G
PAM_2h_80.counts	1	G
PAM_2h_81.counts	1	G
PAM_2h_82.counts	1	G
PAM_2h_83.counts	1	G
PAM_2h_84.counts	1	G
PAM_2h_86.counts	1	G
PAM_2h_87.counts	1	G
PAM_2h_88.counts	1	G
PAM_2h_90.counts	1	G
PAM_2h_91.counts	1	G
PAM_2h_92.counts	1	G
PAM_2h_93.counts	1	G
PAM_4h_1.counts	1	G
PAM_4h_10.counts	1	G
PAM_4h_14.counts	1	G
PAM_4h_15.counts	1	G
PAM_4h_18.counts	1	G
PAM_4h_2.counts	1	G
PAM_4h_24.counts	1	G
PAM_4h_25.counts	1	G
PAM_4h_26.counts	1	G
PAM_4h_27.counts	1	G
PAM_4h_28.counts	1	G
PAM_4h_30.counts	1	G
PAM_4h_31.counts	1	G
PAM_4h_32.counts	1	G
PAM_4h_33.counts	1	G
PAM_4h_34.counts	1	G
PAM_4h_38.counts	1	G
PAM_4h_39.counts	1	G
PAM_4h_41.counts	1	G
PAM_4h_42.counts	1	G
PAM_4h_44.counts	1	G
PAM_4h_45.counts	1	G
PAM_4h_46.counts	1	G
PAM_4h_47.counts	1	G
PAM_4h_5.counts	1	G
PAM_4h_50.counts	1	G
PAM_4h_51.counts	1	G
PAM_4h_52.counts	1	G
PAM_4h_55.counts	1	G
PAM_4h_56.counts	1	G
PAM_4h_57.counts	1	G
PAM_4h_58.counts	1	G
PAM_4h_59.counts	1	G
PAM_4h_6.counts	1	G
PAM_4h_61.counts	1	G
PAM_4h_62.counts	1	G
PAM_4h_64.counts	1	G
PAM_4h_65.counts	1	G
PAM_4h_67.counts	1	G
PAM_4h_68.counts	1	G
PAM_4h_69.counts	1	G
PAM_4h_7.counts	1	G
PAM_4h_72.counts	1	G
PAM_4h_73.counts	1	G
PAM_4h_76.counts	1	G
PAM_4h_79.counts	1	G
PAM_4h_80.counts	1	G
PAM_4h_85.counts	1	G
PAM_4h_86.counts	1	G
PAM_4h_87.counts	1	G
PAM_4h_89.counts	1	G
PAM_4h_9.counts	1	G
PAM_4h_90.counts	1	G
PAM_4h_91.counts	1	G
PAM_4h_92.counts	1	G
PAM_4h_93.counts	1	G
PAM_4h_96.counts	1	G
PAM_6h_11.counts	1	G
PAM_6h_13.counts	1	G
PAM_6h_16.counts	1	G
PAM_6h_17.counts	1	G
PAM_6h_19.counts	1	G
PAM_6h_20.counts	1	G
PAM_6h_21.counts	1	G
PAM_6h_24.counts	1	G
PAM_6h_27.counts	1	G
PAM_6h_29.counts	1	G
PAM_6h_3.counts	1	G
PAM_6h_30.counts	1	G
PAM_6h_32.counts	1	G
PAM_6h_36.counts	1	G
PAM_6h_38.counts	1	G
PAM_6h_39.counts	1	G
PAM_6h_44.counts	1	G
PAM_6h_48.counts	1	G
PAM_6h_55.counts	1	G
PAM_6h_56.counts	1	G
PAM_6h_57.counts	1	G
PAM_6h_58.counts	1	G
PAM_6h_6.counts	1	G
PAM_6h_65.counts	1	G
PAM_6h_67.counts	1	G
PAM_6h_68.counts	1	G
PAM_6h_7.counts	1	G
PAM_6h_70.counts	1	G
PAM_6h_71.counts	1	G
PAM_6h_75.counts	1	G
PAM_6h_77.counts	1	G
PAM_6h_79.counts	1	G
PAM_6h_8.counts	1	G
PAM_6h_85.counts	1	G
PAM_6h_86.counts	1	G
PAM_6h_9.counts	1	G
PAM_6h_94.counts	1	G
PAM_6h_96.counts	1	G
PIC_1h_1.counts	1	G
PIC_1h_10.counts	1	G
PIC_1h_11.counts	1	G
PIC_1h_13.counts	1	G
PIC_1h_15.counts	1	G
PIC_1h_16.counts	1	G
PIC_1h_17.counts	1	G
PIC_1h_18.counts	1	G
PIC_1h_19.counts	1	G
PIC_1h_2.counts	1	G
PIC_1h_20.counts	1	G
PIC_1h_23.counts	1	G
PIC_1h_24.counts	1	G
PIC_1h_25.counts	1	G
PIC_1h_27.counts	1	G
PIC_1h_28.counts	1	G
PIC_1h_3.counts	1	G
PIC_1h_30.counts	1	G
PIC_1h_31.counts	1	G
PIC_1h_32.counts	1	G
PIC_1h_34.counts	1	G
PIC_1h_35.counts	1	G
PIC_1h_36.counts	1	G
PIC_1h_37.counts	1	G
PIC_1h_38.counts	1	G
PIC_1h_41.counts	1	G
PIC_1h_43.counts	1	G
PIC_1h_44.counts	1	G
PIC_1h_45.counts	1	G
PIC_1h_47.counts	1	G
PIC_1h_48.counts	1	G
PIC_1h_50.counts	1	G
PIC_1h_51.counts	1	G
PIC_1h_53.counts	1	G
PIC_1h_54.counts	1	G
PIC_1h_55.counts	1	G
PIC_1h_58.counts	1	G
PIC_1h_59.counts	1	G
PIC_1h_6.counts	1	G
PIC_1h_60.counts	1	G
PIC_1h_61.counts	1	G
PIC_1h_63.counts	1	G
PIC_1h_64.counts	1	G
PIC_1h_65.counts	1	G
PIC_1h_67.counts	1	G
PIC_1h_69.counts	1	G
PIC_1h_70.counts	1	G
PIC_1h_71.counts	1	G
PIC_1h_73.counts	1	G
PIC_1h_74.counts	1	G
PIC_1h_75.counts	1	G
PIC_1h_77.counts	1	G
PIC_1h_78.counts	1	G
PIC_1h_79.counts	1	G
PIC_1h_8.counts	1	G
PIC_1h_80.counts	1	G
PIC_1h_85.counts	1	G
PIC_1h_86.counts	1	G
PIC_1h_87.counts	1	G
PIC_1h_88.counts	1	G
PIC_1h_89.counts	1	G
PIC_1h_9.counts	1	G
PIC_1h_90.counts	1	G
PIC_1h_91.counts	1	G
PIC_1h_94.counts	1	G
PIC_1h_95.counts	1	G
PIC_1h_96.counts	1	G
PIC_2h_10.counts	1	G
PIC_2h_11.counts	1	G
PIC_2h_12.counts	1	G
PIC_2h_13.counts	1	G
PIC_2h_14.counts	1	G
PIC_2h_15.counts	1	G
PIC_2h_16.counts	1	G
PIC_2h_18.counts	1	G
PIC_2h_19.counts	1	G
PIC_2h_2.counts	1	G
PIC_2h_23.counts	1	G
PIC_2h_25.counts	1	G
PIC_2h_26.counts	1	G
PIC_2h_27.counts	1	G
PIC_2h_28.counts	1	G
PIC_2h_29.counts	1	G
PIC_2h_30.counts	1	G
PIC_2h_32.counts	1	G
PIC_2h_34.counts	1	G
PIC_2h_35.counts	1	G
PIC_2h_37.counts	1	G
PIC_2h_38.counts	1	G
PIC_2h_40.counts	1	G
PIC_2h_41.counts	1	G
PIC_2h_44.counts	1	G
PIC_2h_45.counts	1	G
PIC_2h_47.counts	1	G
PIC_2h_5.counts	1	G
PIC_2h_50.counts	1	G
PIC_2h_51.counts	1	G
PIC_2h_52.counts	1	G
PIC_2h_53.counts	1	G
PIC_2h_55.counts	1	G
PIC_2h_56.counts	1	G
PIC_2h_57.counts	1	G
PIC_2h_59.counts	1	G
PIC_2h_6.counts	1	G
PIC_2h_60.counts	1	G
PIC_2h_61.counts	1	G
PIC_2h_63.counts	1	G
PIC_2h_64.counts	1	G
PIC_2h_65.counts	1	G
PIC_2h_66.counts	1	G
PIC_2h_67.counts	1	G
PIC_2h_68.counts	1	G
PIC_2h_69.counts	1	G
PIC_2h_70.counts	1	G
PIC_2h_71.counts	1	G
PIC_2h_72.counts	1	G
PIC_2h_74.counts	1	G
PIC_2h_75.counts	1	G
PIC_2h_76.counts	1	G
PIC_2h_77.counts	1	G
PIC_2h_8.counts	1	G
PIC_2h_80.counts	1	G
PIC_2h_82.counts	1	G
PIC_2h_85.counts	1	G
PIC_2h_87.counts	1	G
PIC_2h_89.counts	1	G
PIC_2h_9.counts	1	G
PIC_2h_93.counts	1	G
PIC_2h_95.counts	1	G
PIC_4h_1.counts	1	G
PIC_4h_10.counts	1	G
PIC_4h_13.counts	1	G
PIC_4h_14.counts	1	G
PIC_4h_15.counts	1	G
PIC_4h_19.counts	1	G
PIC_4h_20.counts	1	G
PIC_4h_21.counts	1	G
PIC_4h_22.counts	1	G
PIC_4h_23.counts	1	G
PIC_4h_25.counts	1	G
PIC_4h_26.counts	1	G
PIC_4h_27.counts	1	G
PIC_4h_29.counts	1	G
PIC_4h_3.counts	1	G
PIC_4h_30.counts	1	G
PIC_4h_32.counts	1	G
PIC_4h_33.counts	1	G
PIC_4h_34.counts	1	G
PIC_4h_35.counts	1	G
PIC_4h_36.counts	1	G
PIC_4h_37.counts	1	G
PIC_4h_38.counts	1	G
PIC_4h_39.counts	1	G
PIC_4h_4.counts	1	G
PIC_4h_43.counts	1	G
PIC_4h_45.counts	1	G
PIC_4h_46.counts	1	G
PIC_4h_47.counts	1	G
PIC_4h_5.counts	1	G
PIC_4h_50.counts	1	G
PIC_4h_51.counts	1	G
PIC_4h_52.counts	1	G
PIC_4h_54.counts	1	G
PIC_4h_55.counts	1	G
PIC_4h_58.counts	1	G
PIC_4h_59.counts	1	G
PIC_4h_6.counts	1	G
PIC_4h_60.counts	1	G
PIC_4h_61.counts	1	G
PIC_4h_63.counts	1	G
PIC_4h_64.counts	1	G
PIC_4h_65.counts	1	G
PIC_4h_67.counts	1	G
PIC_4h_68.counts	1	G
PIC_4h_69.counts	1	G
PIC_4h_72.counts	1	G
PIC_4h_73.counts	1	G
PIC_4h_74.counts	1	G
PIC_4h_76.counts	1	G
PIC_4h_77.counts	1	G
PIC_4h_79.counts	1	G
PIC_4h_8.counts	1	G
PIC_4h_81.counts	1	G
PIC_4h_83.counts	1	G
PIC_4h_87.counts	1	G
PIC_4h_88.counts	1	G
PIC_4h_89.counts	1	G
PIC_4h_90.counts	1	G
PIC_4h_91.counts	1	G
PIC_4h_92.counts	1	G
PIC_4h_93.counts	1	G
PIC_4h_94.counts	1	G
PIC_4h_95.counts	1	G
PIC_6h_14.counts	1	G
PIC_6h_15.counts	1	G
PIC_6h_17.counts	1	G
PIC_6h_18.counts	1	G
PIC_6h_27.counts	1	G
PIC_6h_28.counts	1	G
PIC_6h_29.counts	1	G
PIC_6h_30.counts	1	G
PIC_6h_32.counts	1	G
PIC_6h_36.counts	1	G
PIC_6h_38.counts	1	G
PIC_6h_41.counts	1	G
PIC_6h_46.counts	1	G
PIC_6h_48.counts	1	G
PIC_6h_52.counts	1	G
PIC_6h_58.counts	1	G
PIC_6h_59.counts	1	G
PIC_6h_61.counts	1	G
PIC_6h_62.counts	1	G
PIC_6h_66.counts	1	G
PIC_6h_7.counts	1	G
PIC_6h_70.counts	1	G
PIC_6h_71.counts	1	G
PIC_6h_72.counts	1	G
PIC_6h_74.counts	1	G
PIC_6h_83.counts	1	G
PIC_6h_94.counts	1	G
PIC_6h_95.counts	1	G

## Sheet: Cd4 + T cells
cells	cells_labels	E
Th1_0_5h_B6CASTF1_11.counts	0	U	Caption:
Th1_0_5h_B6CASTF1_14.counts	0	U	U	Unknown	We only know if the cell is good or bad, but not which type (broken, empty etc.)
Th1_0_5h_B6CASTF1_22.counts	0	U	G	Good	Appears healthy under the microscope
Th1_0_5h_B6CASTF1_24.counts	0	U	E	Empty	Capture site was empty
Th1_0_5h_B6CASTF1_25.counts	0	U	D	Debris	Capture site contained debris (broken cell)
Th1_0_5h_B6CASTF1_27.counts	0	U	M	Multiples	Capture site contained multiple cells
Th1_0_5h_B6CASTF1_34.counts	0	U
Th1_0_5h_B6CASTF1_36.counts	0	U
Th1_0_5h_B6CASTF1_38.counts	0	U
Th1_0_5h_B6CASTF1_40.counts	0	U
Th1_0_5h_B6CASTF1_46.counts	0	U
Th1_0_5h_B6CASTF1_53.counts	0	U
Th1_0_5h_B6CASTF1_54.counts	0	U
Th1_0_5h_B6CASTF1_55.counts	0	U
Th1_0_5h_B6CASTF1_65.counts	0	U
Th1_0_5h_B6CASTF1_70.counts	0	U
Th1_0_5h_B6CASTF1_71.counts	0	U
Th1_0_5h_B6CASTF1_74.counts	0	U
Th1_0_5h_B6CASTF1_75.counts	0	U
Th1_0_5h_B6CASTF1_77.counts	0	U
Th1_0_5h_B6CASTF1_79.counts	0	U
Th1_0_5h_B6CASTF1_8.counts	0	U
Th1_0_5h_B6CASTF1_82.counts	0	U
Th1_0_5h_B6CASTF1_87.counts	0	U
Th1_0_5h_B6CASTF1_88.counts	0	U
Th1_0_5h_B6CASTF1_9.counts	0	U
Th1_0_5h_B6CASTF1_93.counts	0	U
Th1_0_5h_B6CASTF1_96.counts	0	U
Th1_0_5h_CASTB6F1_11.counts	0	U
Th1_0_5h_CASTB6F1_15.counts	0	U
Th1_0_5h_CASTB6F1_18.counts	0	U
Th1_0_5h_CASTB6F1_22.counts	0	U
Th1_0_5h_CASTB6F1_27.counts	0	U
Th1_0_5h_CASTB6F1_31.counts	0	U
Th1_0_5h_CASTB6F1_32.counts	0	U
Th1_0_5h_CASTB6F1_34.counts	0	U
Th1_0_5h_CASTB6F1_39.counts	0	U
Th1_0_5h_CASTB6F1_4.counts	0	U
Th1_0_5h_CASTB6F1_40.counts	0	U
Th1_0_5h_CASTB6F1_43.counts	0	U
Th1_0_5h_CASTB6F1_44.counts	0	U
Th1_0_5h_CASTB6F1_45.counts	0	U
Th1_0_5h_CASTB6F1_49.counts	0	U
Th1_0_5h_CASTB6F1_5.counts	0	U
Th1_0_5h_CASTB6F1_50.counts	0	U
Th1_0_5h_CASTB6F1_55.counts	0	U
Th1_0_5h_CASTB6F1_57.counts	0	U
Th1_0_5h_CASTB6F1_6.counts	0	U
Th1_0_5h_CASTB6F1_66.counts	0	U
Th1_0_5h_CASTB6F1_67.counts	0	U
Th1_0_5h_CASTB6F1_70.counts	0	U
Th1_0_5h_CASTB6F1_75.counts	0	U
Th1_0_5h_CASTB6F1_77.counts	0	U
Th1_0_5h_CASTB6F1_78.counts	0	U
Th1_0_5h_CASTB6F1_79.counts	0	U
Th1_0_5h_CASTB6F1_8.counts	0	U
Th1_0_5h_CASTB6F1_80.counts	0	U
Th1_0_5h_CASTB6F1_81.counts	0	U
Th1_0_5h_CASTB6F1_83.counts	0	U
Th1_0_5h_CASTB6F1_84.counts	0	U
Th1_0_5h_CASTB6F1_87.counts	0	U
Th1_0_5h_CASTB6F1_88.counts	0	U
Th1_0_5h_CASTB6F1_9.counts	0	U
Th1_0_5h_CASTB6F1_91.counts	0	U
Th1_0_5h_CASTB6F1_93.counts	0	U
Th1_0_5h_CASTB6F1_94.counts	0	U
Th1_0_5h_CASTB6F1_95.counts	0	U
Th1_0_5h_CASTB6F1_96.counts	0	U
Th1_10h_B6CASTF1_1.counts	0	U
Th1_10h_B6CASTF1_10.counts	0	U
Th1_10h_B6CASTF1_11.counts	0	U
Th1_10h_B6CASTF1_12.counts	0	U
Th1_10h_B6CASTF1_13.counts	0	U
Th1_10h_B6CASTF1_14.counts	0	U
Th1_10h_B6CASTF1_15.counts	0	U
Th1_10h_B6CASTF1_16.counts	0	U
Th1_10h_B6CASTF1_17.counts	0	U
Th1_10h_B6CASTF1_18.counts	0	U
Th1_10h_B6CASTF1_19.counts	0	U
Th1_10h_B6CASTF1_20.counts	0	U
Th1_10h_B6CASTF1_25.counts	0	U
Th1_10h_B6CASTF1_27.counts	0	U
Th1_10h_B6CASTF1_28.counts	0	U
Th1_10h_B6CASTF1_29.counts	0	U
Th1_10h_B6CASTF1_32.counts	0	U
Th1_10h_B6CASTF1_34.counts	0	U
Th1_10h_B6CASTF1_36.counts	0	U
Th1_10h_B6CASTF1_37.counts	0	U
Th1_10h_B6CASTF1_38.counts	0	U
Th1_10h_B6CASTF1_39.counts	0	U
Th1_10h_B6CASTF1_41.counts	0	U
Th1_10h_B6CASTF1_42.counts	0	U
Th1_10h_B6CASTF1_43.counts	0	U
Th1_10h_B6CASTF1_44.counts	0	U
Th1_10h_B6CASTF1_45.counts	0	U
Th1_10h_B6CASTF1_46.counts	0	U
Th1_10h_B6CASTF1_47.counts	0	U
Th1_10h_B6CASTF1_48.counts	0	U
Th1_10h_B6CASTF1_49.counts	0	U
Th1_10h_B6CASTF1_5.counts	0	U
Th1_10h_B6CASTF1_50.counts	0	U
Th1_10h_B6CASTF1_51.counts	0	U
Th1_10h_B6CASTF1_52.counts	0	U
Th1_10h_B6CASTF1_53.counts	0	U
Th1_10h_B6CASTF1_54.counts	0	U
Th1_10h_B6CASTF1_55.counts	0	U
Th1_10h_B6CASTF1_56.counts	0	U
Th1_10h_B6CASTF1_57.counts	0	U
Th1_10h_B6CASTF1_58.counts	0	U
Th1_10h_B6CASTF1_59.counts	0	U
Th1_10h_B6CASTF1_6.counts	0	U
Th1_10h_B6CASTF1_60.counts	0	U
Th1_10h_B6CASTF1_61.counts	0	U
Th1_10h_B6CASTF1_62.counts	0	U
Th1_10h_B6CASTF1_63.counts	0	U
Th1_10h_B6CASTF1_64.counts	0	U
Th1_10h_B6CASTF1_65.counts	0	U
Th1_10h_B6CASTF1_66.counts	0	U
Th1_10h_B6CASTF1_67.counts	0	U
Th1_10h_B6CASTF1_7.counts	0	U
Th1_10h_B6CASTF1_70.counts	0	U
Th1_10h_B6CASTF1_72.counts	0	U
Th1_10h_B6CASTF1_74.counts	0	U
Th1_10h_B6CASTF1_75.counts	0	U
Th1_10h_B6CASTF1_77.counts	0	U
Th1_10h_B6CASTF1_78.counts	0	U
Th1_10h_B6CASTF1_8.counts	0	U
Th1_10h_B6CASTF1_80.counts	0	U
Th1_10h_B6CASTF1_81.counts	0	U
Th1_10h_B6CASTF1_82.counts	0	U
Th1_10h_B6CASTF1_83.counts	0	U
Th1_10h_B6CASTF1_84.counts	0	U
Th1_10h_B6CASTF1_85.counts	0	U
Th1_10h_B6CASTF1_88.counts	0	U
Th1_10h_B6CASTF1_9.counts	0	U
Th1_10h_B6CASTF1_92.counts	0	U
Th1_10h_B6CASTF1_93.counts	0	U
Th1_10h_B6CASTF1_94.counts	0	U
Th1_10h_B6CASTF1_95.counts	0	U
Th1_10h_B6CASTF1_96.counts	0	U
Th1_24h_B6CASTF1_10.counts	0	U
Th1_24h_B6CASTF1_11.counts	0	U
Th1_24h_B6CASTF1_13.counts	0	U
Th1_24h_B6CASTF1_14.counts	0	U
Th1_24h_B6CASTF1_17.counts	0	U
Th1_24h_B6CASTF1_18.counts	0	U
Th1_24h_B6CASTF1_19.counts	0	U
Th1_24h_B6CASTF1_23.counts	0	U
Th1_24h_B6CASTF1_26.counts	0	U
Th1_24h_B6CASTF1_28.counts	0	U
Th1_24h_B6CASTF1_3.counts	0	U
Th1_24h_B6CASTF1_32.counts	0	U
Th1_24h_B6CASTF1_33.counts	0	U
Th1_24h_B6CASTF1_35.counts	0	U
Th1_24h_B6CASTF1_36.counts	0	U
Th1_24h_B6CASTF1_38.counts	0	U
Th1_24h_B6CASTF1_39.counts	0	U
Th1_24h_B6CASTF1_4.counts	0	U
Th1_24h_B6CASTF1_41.counts	0	U
Th1_24h_B6CASTF1_42.counts	0	U
Th1_24h_B6CASTF1_44.counts	0	U
Th1_24h_B6CASTF1_47.counts	0	U
Th1_24h_B6CASTF1_56.counts	0	U
Th1_24h_B6CASTF1_57.counts	0	U
Th1_24h_B6CASTF1_66.counts	0	U
Th1_24h_B6CASTF1_7.counts	0	U
Th1_24h_B6CASTF1_72.counts	0	U
Th1_24h_B6CASTF1_74.counts	0	U
Th1_24h_B6CASTF1_76.counts	0	U
Th1_24h_B6CASTF1_8.counts	0	U
Th1_24h_B6CASTF1_83.counts	0	U
Th1_24h_B6CASTF1_86.counts	0	U
Th1_24h_B6CASTF1_87.counts	0	U
Th1_24h_B6CASTF1_88.counts	0	U
Th1_24h_B6CASTF1_89.counts	0	U
Th1_24h_B6CASTF1_9.counts	0	U
Th1_24h_B6CASTF1_90.counts	0	U
Th1_24h_CASTB6F1_22.counts	0	U
Th1_24h_CASTB6F1_25.counts	0	U
Th1_24h_CASTB6F1_29.counts	0	U
Th1_24h_CASTB6F1_49.counts	0	U
Th1_24h_CASTB6F1_54.counts	0	U
Th1_24h_CASTB6F1_55.counts	0	U
Th1_24h_CASTB6F1_56.counts	0	U
Th1_24h_CASTB6F1_63.counts	0	U
Th1_24h_CASTB6F1_67.counts	0	U
Th1_24h_CASTB6F1_70.counts	0	U
Th1_24h_CASTB6F1_72.counts	0	U
Th1_24h_CASTB6F1_84.counts	0	U
Th1_24h_CASTB6F1_89.counts	0	U
Th1_24h_CASTB6F1_90.counts	0	U
Th1_24h_CASTB6F1_92.counts	0	U
Th1_24h_CASTB6F1_95.counts	0	U
Th1_48h_B6CASTF1_15.counts	0	U
Th1_48h_B6CASTF1_20.counts	0	U
Th1_48h_B6CASTF1_34.counts	0	U
Th1_48h_B6CASTF1_37.counts	0	U
Th1_48h_B6CASTF1_44.counts	0	U
Th1_48h_B6CASTF1_60.counts	0	U
Th1_48h_B6CASTF1_67.counts	0	U
Th1_48h_B6CASTF1_8.counts	0	U
Th1_48h_CASTB6F1_10.counts	0	U
Th1_48h_CASTB6F1_31.counts	0	U
Th1_48h_CASTB6F1_39.counts	0	U
Th1_48h_CASTB6F1_40.counts	0	U
Th1_48h_CASTB6F1_45.counts	0	U
Th1_48h_CASTB6F1_72.counts	0	U
Th1_48h_CASTB6F1_74.counts	0	U
Th1_48h_CASTB6F1_76.counts	0	U
Th1_72h_B6CASTF1_10.counts	0	U
Th1_72h_B6CASTF1_13.counts	0	U
Th1_72h_B6CASTF1_20.counts	0	U
Th1_72h_B6CASTF1_26.counts	0	U
Th1_72h_B6CASTF1_35.counts	0	U
Th1_72h_B6CASTF1_38.counts	0	U
Th1_72h_B6CASTF1_59.counts	0	U
Th1_72h_B6CASTF1_60.counts	0	U
Th1_72h_B6CASTF1_69.counts	0	U
Th1_72h_CASTB6F1_25.counts	0	U
Th1_72h_CASTB6F1_59.counts	0	U
Th1_72h_CASTB6F1_6.counts	0	U
Th1_72h_CASTB6F1_79.counts	0	U
Th1_72h_CASTB6F1_89.counts	0	U
Th1_72h_CASTB6F1_92.counts	0	U
Th1_72h_CASTB6F1_93.counts	0	U
Th1_72h_CASTB6F1_94.counts	0	U
Th1_72h_CASTB6F1_96.counts	0	U
Th2_0_5h_B6CASTF1_13.counts	0	U
Th2_0_5h_B6CASTF1_15.counts	0	U
Th2_0_5h_B6CASTF1_18.counts	0	U
Th2_0_5h_B6CASTF1_24.counts	0	U
Th2_0_5h_B6CASTF1_31.counts	0	U
Th2_0_5h_B6CASTF1_34.counts	0	U
Th2_0_5h_B6CASTF1_35.counts	0	U
Th2_0_5h_B6CASTF1_39.counts	0	U
Th2_0_5h_B6CASTF1_44.counts	0	U
Th2_0_5h_B6CASTF1_45.counts	0	U
Th2_0_5h_B6CASTF1_47.counts	0	U
Th2_0_5h_B6CASTF1_48.counts	0	U
Th2_0_5h_B6CASTF1_49.counts	0	U
Th2_0_5h_B6CASTF1_51.counts	0	U
Th2_0_5h_B6CASTF1_54.counts	0	U
Th2_0_5h_B6CASTF1_58.counts	0	U
Th2_0_5h_B6CASTF1_6.counts	0	U
Th2_0_5h_B6CASTF1_69.counts	0	U
Th2_0_5h_B6CASTF1_7.counts	0	U
Th2_0_5h_B6CASTF1_78.counts	0	U
Th2_0_5h_B6CASTF1_91.counts	0	U
Th2_0_5h_B6CASTF1_96.counts	0	U
Th2_0_5h_CASTB6F1_10.counts	0	U
Th2_0_5h_CASTB6F1_13.counts	0	U
Th2_0_5h_CASTB6F1_14.counts	0	U
Th2_0_5h_CASTB6F1_2.counts	0	U
Th2_0_5h_CASTB6F1_22.counts	0	U
Th2_0_5h_CASTB6F1_25.counts	0	U
Th2_0_5h_CASTB6F1_27.counts	0	U
Th2_0_5h_CASTB6F1_3.counts	0	U
Th2_0_5h_CASTB6F1_31.counts	0	U
Th2_0_5h_CASTB6F1_32.counts	0	U
Th2_0_5h_CASTB6F1_33.counts	0	U
Th2_0_5h_CASTB6F1_34.counts	0	U
Th2_0_5h_CASTB6F1_38.counts	0	U
Th2_0_5h_CASTB6F1_39.counts	0	U
Th2_0_5h_CASTB6F1_40.counts	0	U
Th2_0_5h_CASTB6F1_41.counts	0	U
Th2_0_5h_CASTB6F1_42.counts	0	U
Th2_0_5h_CASTB6F1_44.counts	0	U
Th2_0_5h_CASTB6F1_48.counts	0	U
Th2_0_5h_CASTB6F1_49.counts	0	U
Th2_0_5h_CASTB6F1_54.counts	0	U
Th2_0_5h_CASTB6F1_57.counts	0	U
Th2_0_5h_CASTB6F1_58.counts	0	U
Th2_0_5h_CASTB6F1_59.counts	0	U
Th2_0_5h_CASTB6F1_6.counts	0	U
Th2_0_5h_CASTB6F1_62.counts	0	U
Th2_0_5h_CASTB6F1_66.counts	0	U
Th2_0_5h_CASTB6F1_70.counts	0	U
Th2_0_5h_CASTB6F1_78.counts	0	U
Th2_0_5h_CASTB6F1_8.counts	0	U
Th2_10h_B6CASTF1_1.counts	0	U
Th2_10h_B6CASTF1_10.counts	0	U
Th2_10h_B6CASTF1_11.counts	0	U
Th2_10h_B6CASTF1_13.counts	0	U
Th2_10h_B6CASTF1_14.counts	0	U
Th2_10h_B6CASTF1_15.counts	0	U
Th2_10h_B6CASTF1_17.counts	0	U
Th2_10h_B6CASTF1_18.counts	0	U
Th2_10h_B6CASTF1_19.counts	0	U
Th2_10h_B6CASTF1_2.counts	0	U
Th2_10h_B6CASTF1_21.counts	0	U
Th2_10h_B6CASTF1_24.counts	0	U
Th2_10h_B6CASTF1_25.counts	0	U
Th2_10h_B6CASTF1_26.counts	0	U
Th2_10h_B6CASTF1_3.counts	0	U
Th2_10h_B6CASTF1_30.counts	0	U
Th2_10h_B6CASTF1_31.counts	0	U
Th2_10h_B6CASTF1_32.counts	0	U
Th2_10h_B6CASTF1_34.counts	0	U
Th2_10h_B6CASTF1_36.counts	0	U
Th2_10h_B6CASTF1_37.counts	0	U
Th2_10h_B6CASTF1_39.counts	0	U
Th2_10h_B6CASTF1_4.counts	0	U
Th2_10h_B6CASTF1_40.counts	0	U
Th2_10h_B6CASTF1_42.counts	0	U
Th2_10h_B6CASTF1_44.counts	0	U
Th2_10h_B6CASTF1_45.counts	0	U
Th2_10h_B6CASTF1_46.counts	0	U
Th2_10h_B6CASTF1_48.counts	0	U
Th2_10h_B6CASTF1_49.counts	0	U
Th2_10h_B6CASTF1_5.counts	0	U
Th2_10h_B6CASTF1_50.counts	0	U
Th2_10h_B6CASTF1_51.counts	0	U
Th2_10h_B6CASTF1_53.counts	0	U
Th2_10h_B6CASTF1_54.counts	0	U
Th2_10h_B6CASTF1_55.counts	0	U
Th2_10h_B6CASTF1_56.counts	0	U
Th2_10h_B6CASTF1_59.counts	0	U
Th2_10h_B6CASTF1_6.counts	0	U
Th2_10h_B6CASTF1_60.counts	0	U
Th2_10h_B6CASTF1_62.counts	0	U
Th2_10h_B6CASTF1_64.counts	0	U
Th2_10h_B6CASTF1_65.counts	0	U
Th2_10h_B6CASTF1_66.counts	0	U
Th2_10h_B6CASTF1_67.counts	0	U
Th2_10h_B6CASTF1_7.counts	0	U
Th2_10h_B6CASTF1_70.counts	0	U
Th2_10h_B6CASTF1_72.counts	0	U
Th2_10h_B6CASTF1_74.counts	0	U
Th2_10h_B6CASTF1_75.counts	0	U
Th2_10h_B6CASTF1_76.counts	0	U
Th2_10h_B6CASTF1_77.counts	0	U
Th2_10h_B6CASTF1_78.counts	0	U
Th2_10h_B6CASTF1_79.counts	0	U
Th2_10h_B6CASTF1_8.counts	0	U
Th2_10h_B6CASTF1_81.counts	0	U
Th2_10h_B6CASTF1_82.counts	0	U
Th2_10h_B6CASTF1_84.counts	0	U
Th2_10h_B6CASTF1_85.counts	0	U
Th2_10h_B6CASTF1_86.counts	0	U
Th2_10h_B6CASTF1_88.counts	0	U
Th2_10h_B6CASTF1_89.counts	0	U
Th2_10h_B6CASTF1_9.counts	0	U
Th2_10h_B6CASTF1_90.counts	0	U
Th2_10h_B6CASTF1_92.counts	0	U
Th2_10h_B6CASTF1_93.counts	0	U
Th2_10h_B6CASTF1_94.counts	0	U
Th2_10h_B6CASTF1_95.counts	0	U
Th2_10h_B6CASTF1_96.counts	0	U
Th2_10h_CASTB6F1_17.counts	0	U
Th2_10h_CASTB6F1_19.counts	0	U
Th2_10h_CASTB6F1_2.counts	0	U
Th2_10h_CASTB6F1_29.counts	0	U
Th2_10h_CASTB6F1_3.counts	0	U
Th2_10h_CASTB6F1_30.counts	0	U
Th2_10h_CASTB6F1_34.counts	0	U
Th2_10h_CASTB6F1_35.counts	0	U
Th2_10h_CASTB6F1_48.counts	0	U
Th2_10h_CASTB6F1_49.counts	0	U
Th2_10h_CASTB6F1_5.counts	0	U
Th2_10h_CASTB6F1_51.counts	0	U
Th2_10h_CASTB6F1_55.counts	0	U
Th2_10h_CASTB6F1_58.counts	0	U
Th2_10h_CASTB6F1_6.counts	0	U
Th2_10h_CASTB6F1_71.counts	0	U
Th2_10h_CASTB6F1_75.counts	0	U
Th2_10h_CASTB6F1_77.counts	0	U
Th2_10h_CASTB6F1_78.counts	0	U
Th2_10h_CASTB6F1_79.counts	0	U
Th2_10h_CASTB6F1_82.counts	0	U
Th2_10h_CASTB6F1_85.counts	0	U
Th2_10h_CASTB6F1_93.counts	0	U
Th2_10h_CASTB6F1_95.counts	0	U
Th2_24h_B6CASTF1_10.counts	0	U
Th2_24h_B6CASTF1_24.counts	0	U
Th2_24h_B6CASTF1_26.counts	0	U
Th2_24h_B6CASTF1_28.counts	0	U
Th2_24h_B6CASTF1_32.counts	0	U
Th2_24h_B6CASTF1_35.counts	0	U
Th2_24h_B6CASTF1_36.counts	0	U
Th2_24h_B6CASTF1_54.counts	0	U
Th2_24h_B6CASTF1_6.counts	0	U
Th2_24h_B6CASTF1_63.counts	0	U
Th2_24h_B6CASTF1_64.counts	0	U
Th2_24h_B6CASTF1_65.counts	0	U
Th2_24h_B6CASTF1_67.counts	0	U
Th2_24h_B6CASTF1_70.counts	0	U
Th2_24h_B6CASTF1_71.counts	0	U
Th2_24h_B6CASTF1_74.counts	0	U
Th2_24h_B6CASTF1_82.counts	0	U
Th2_24h_B6CASTF1_83.counts	0	U
Th2_24h_B6CASTF1_88.counts	0	U
Th2_24h_B6CASTF1_89.counts	0	U
Th2_24h_B6CASTF1_90.counts	0	U
Th2_24h_B6CASTF1_91.counts	0	U
Th2_24h_B6CASTF1_93.counts	0	U
Th2_24h_B6CASTF1_94.counts	0	U
Th2_24h_B6CASTF1_95.counts	0	U
Th2_24h_B6CASTF1_96.counts	0	U
Th2_24h_CASTB6F1_2.counts	0	U
Th2_24h_CASTB6F1_38.counts	0	U
Th2_24h_CASTB6F1_48.counts	0	U
Th2_24h_CASTB6F1_49.counts	0	U
Th2_24h_CASTB6F1_55.counts	0	U
Th2_24h_CASTB6F1_56.counts	0	U
Th2_24h_CASTB6F1_69.counts	0	U
Th2_24h_CASTB6F1_84.counts	0	U
Th2_48h_B6CASTF1_12.counts	0	U
Th2_48h_B6CASTF1_47.counts	0	U
Th2_48h_B6CASTF1_53.counts	0	U
Th2_48h_B6CASTF1_57.counts	0	U
Th2_48h_B6CASTF1_68.counts	0	U
Th2_48h_B6CASTF1_69.counts	0	U
Th2_48h_B6CASTF1_85.counts	0	U
Th2_48h_B6CASTF1_9.counts	0	U
Th2_48h_B6CASTF1_90.counts	0	U
Th2_48h_B6CASTF1_93.counts	0	U
Th2_48h_CASTB6F1_15.counts	0	U
Th2_48h_CASTB6F1_3.counts	0	U
Th2_48h_CASTB6F1_34.counts	0	U
Th2_48h_CASTB6F1_48.counts	0	U
Th2_48h_CASTB6F1_49.counts	0	U
Th2_48h_CASTB6F1_60.counts	0	U
Th2_48h_CASTB6F1_63.counts	0	U
Th2_48h_CASTB6F1_69.counts	0	U
Th2_48h_CASTB6F1_75.counts	0	U
Th2_48h_CASTB6F1_83.counts	0	U
Th2_48h_CASTB6F1_93.counts	0	U
Th2_72h_B6CASTF1_21.counts	0	U
Th2_72h_B6CASTF1_26.counts	0	U
Th2_72h_B6CASTF1_43.counts	0	U
Th2_72h_B6CASTF1_47.counts	0	U
Th2_72h_B6CASTF1_5.counts	0	U
Th2_72h_B6CASTF1_60.counts	0	U
Th2_72h_B6CASTF1_63.counts	0	U
Th2_72h_B6CASTF1_78.counts	0	U
Th2_72h_CASTB6F1_17.counts	0	U
Th2_72h_CASTB6F1_2.counts	0	U
Th2_72h_CASTB6F1_30.counts	0	U
Th2_72h_CASTB6F1_43.counts	0	U
Th2_72h_CASTB6F1_44.counts	0	U
Th2_72h_CASTB6F1_45.counts	0	U
Th2_72h_CASTB6F1_49.counts	0	U
Th2_72h_CASTB6F1_50.counts	0	U
Th2_72h_CASTB6F1_55.counts	0	U
Th2_72h_CASTB6F1_7.counts	0	U
Th2_72h_CASTB6F1_75.counts	0	U
Th2_72h_CASTB6F1_80.counts	0	U
Th2_72h_CASTB6F1_87.counts	0	U
Th2_72h_CASTB6F1_93.counts	0	U
Th1_0_5h_B6CASTF1_1.counts	1	U
Th1_0_5h_B6CASTF1_10.counts	1	U
Th1_0_5h_B6CASTF1_12.counts	1	U
Th1_0_5h_B6CASTF1_13.counts	1	U
Th1_0_5h_B6CASTF1_15.counts	1	U
Th1_0_5h_B6CASTF1_16.counts	1	U
Th1_0_5h_B6CASTF1_17.counts	1	U
Th1_0_5h_B6CASTF1_18.counts	1	U
Th1_0_5h_B6CASTF1_19.counts	1	U
Th1_0_5h_B6CASTF1_2.counts	1	U
Th1_0_5h_B6CASTF1_20.counts	1	U
Th1_0_5h_B6CASTF1_21.counts	1	U
Th1_0_5h_B6CASTF1_23.counts	1	U
Th1_0_5h_B6CASTF1_26.counts	1	U
Th1_0_5h_B6CASTF1_28.counts	1	U
Th1_0_5h_B6CASTF1_29.counts	1	U
Th1_0_5h_B6CASTF1_3.counts	1	U
Th1_0_5h_B6CASTF1_30.counts	1	U
Th1_0_5h_B6CASTF1_31.counts	1	U
Th1_0_5h_B6CASTF1_32.counts	1	U
Th1_0_5h_B6CASTF1_33.counts	1	U
Th1_0_5h_B6CASTF1_35.counts	1	U
Th1_0_5h_B6CASTF1_37.counts	1	U
Th1_0_5h_B6CASTF1_39.counts	1	U
Th1_0_5h_B6CASTF1_4.counts	1	U
Th1_0_5h_B6CASTF1_41.counts	1	U
Th1_0_5h_B6CASTF1_42.counts	1	U
Th1_0_5h_B6CASTF1_43.counts	1	U
Th1_0_5h_B6CASTF1_44.counts	1	U
Th1_0_5h_B6CASTF1_45.counts	1	U
Th1_0_5h_B6CASTF1_47.counts	1	U
Th1_0_5h_B6CASTF1_48.counts	1	U
Th1_0_5h_B6CASTF1_49.counts	1	U
Th1_0_5h_B6CASTF1_5.counts	1	U
Th1_0_5h_B6CASTF1_50.counts	1	U
Th1_0_5h_B6CASTF1_51.counts	1	U
Th1_0_5h_B6CASTF1_52.counts	1	U
Th1_0_5h_B6CASTF1_56.counts	1	U
Th1_0_5h_B6CASTF1_57.counts	1	U
Th1_0_5h_B6CASTF1_58.counts	1	U
Th1_0_5h_B6CASTF1_59.counts	1	U
Th1_0_5h_B6CASTF1_6.counts	1	U
Th1_0_5h_B6CASTF1_60.counts	1	U
Th1_0_5h_B6CASTF1_61.counts	1	U
Th1_0_5h_B6CASTF1_62.counts	1	U
Th1_0_5h_B6CASTF1_63.counts	1	U
Th1_0_5h_B6CASTF1_64.counts	1	U
Th1_0_5h_B6CASTF1_66.counts	1	U
Th1_0_5h_B6CASTF1_67.counts	1	U
Th1_0_5h_B6CASTF1_68.counts	1	U
Th1_0_5h_B6CASTF1_69.counts	1	U
Th1_0_5h_B6CASTF1_7.counts	1	U
Th1_0_5h_B6CASTF1_72.counts	1	U
Th1_0_5h_B6CASTF1_73.counts	1	U
Th1_0_5h_B6CASTF1_76.counts	1	U
Th1_0_5h_B6CASTF1_78.counts	1	U
Th1_0_5h_B6CASTF1_80.counts	1	U
Th1_0_5h_B6CASTF1_81.counts	1	U
Th1_0_5h_B6CASTF1_83.counts	1	U
Th1_0_5h_B6CASTF1_84.counts	1	U
Th1_0_5h_B6CASTF1_85.counts	1	U
Th1_0_5h_B6CASTF1_86.counts	1	U
Th1_0_5h_B6CASTF1_89.counts	1	U
Th1_0_5h_B6CASTF1_90.counts	1	U
Th1_0_5h_B6CASTF1_91.counts	1	U
Th1_0_5h_B6CASTF1_92.counts	1	U
Th1_0_5h_B6CASTF1_94.counts	1	U
Th1_0_5h_B6CASTF1_95.counts	1	U
Th1_0_5h_CASTB6F1_1.counts	1	U
Th1_0_5h_CASTB6F1_10.counts	1	U
Th1_0_5h_CASTB6F1_12.counts	1	U
Th1_0_5h_CASTB6F1_13.counts	1	U
Th1_0_5h_CASTB6F1_14.counts	1	U
Th1_0_5h_CASTB6F1_16.counts	1	U
Th1_0_5h_CASTB6F1_17.counts	1	U
Th1_0_5h_CASTB6F1_19.counts	1	U
Th1_0_5h_CASTB6F1_2.counts	1	U
Th1_0_5h_CASTB6F1_20.counts	1	U
Th1_0_5h_CASTB6F1_21.counts	1	U
Th1_0_5h_CASTB6F1_23.counts	1	U
Th1_0_5h_CASTB6F1_24.counts	1	U
Th1_0_5h_CASTB6F1_25.counts	1	U
Th1_0_5h_CASTB6F1_26.counts	1	U
Th1_0_5h_CASTB6F1_28.counts	1	U
Th1_0_5h_CASTB6F1_29.counts	1	U
Th1_0_5h_CASTB6F1_3.counts	1	U
Th1_0_5h_CASTB6F1_30.counts	1	U
Th1_0_5h_CASTB6F1_33.counts	1	U
Th1_0_5h_CASTB6F1_35.counts	1	U
Th1_0_5h_CASTB6F1_36.counts	1	U
Th1_0_5h_CASTB6F1_37.counts	1	U
Th1_0_5h_CASTB6F1_38.counts	1	U
Th1_0_5h_CASTB6F1_41.counts	1	U
Th1_0_5h_CASTB6F1_42.counts	1	U
Th1_0_5h_CASTB6F1_46.counts	1	U
Th1_0_5h_CASTB6F1_47.counts	1	U
Th1_0_5h_CASTB6F1_48.counts	1	U
Th1_0_5h_CASTB6F1_51.counts	1	U
Th1_0_5h_CASTB6F1_52.counts	1	U
Th1_0_5h_CASTB6F1_53.counts	1	U
Th1_0_5h_CASTB6F1_54.counts	1	U
Th1_0_5h_CASTB6F1_56.counts	1	U
Th1_0_5h_CASTB6F1_58.counts	1	U
Th1_0_5h_CASTB6F1_59.counts	1	U
Th1_0_5h_CASTB6F1_60.counts	1	U
Th1_0_5h_CASTB6F1_61.counts	1	U
Th1_0_5h_CASTB6F1_62.counts	1	U
Th1_0_5h_CASTB6F1_63.counts	1	U
Th1_0_5h_CASTB6F1_64.counts	1	U
Th1_0_5h_CASTB6F1_65.counts	1	U
Th1_0_5h_CASTB6F1_68.counts	1	U
Th1_0_5h_CASTB6F1_69.counts	1	U
Th1_0_5h_CASTB6F1_7.counts	1	U
Th1_0_5h_CASTB6F1_71.counts	1	U
Th1_0_5h_CASTB6F1_72.counts	1	U
Th1_0_5h_CASTB6F1_73.counts	1	U
Th1_0_5h_CASTB6F1_74.counts	1	U
Th1_0_5h_CASTB6F1_76.counts	1	U
Th1_0_5h_CASTB6F1_82.counts	1	U
Th1_0_5h_CASTB6F1_85.counts	1	U
Th1_0_5h_CASTB6F1_86.counts	1	U
Th1_0_5h_CASTB6F1_89.counts	1	U
Th1_0_5h_CASTB6F1_90.counts	1	U
Th1_0_5h_CASTB6F1_92.counts	1	U
Th1_10h_B6CASTF1_2.counts	1	U
Th1_10h_B6CASTF1_21.counts	1	U
Th1_10h_B6CASTF1_22.counts	1	U
Th1_10h_B6CASTF1_23.counts	1	U
Th1_10h_B6CASTF1_24.counts	1	U
Th1_10h_B6CASTF1_26.counts	1	U
Th1_10h_B6CASTF1_3.counts	1	U
Th1_10h_B6CASTF1_30.counts	1	U
Th1_10h_B6CASTF1_31.counts	1	U
Th1_10h_B6CASTF1_33.counts	1	U
Th1_10h_B6CASTF1_35.counts	1	U
Th1_10h_B6CASTF1_4.counts	1	U
Th1_10h_B6CASTF1_40.counts	1	U
Th1_10h_B6CASTF1_68.counts	1	U
Th1_10h_B6CASTF1_69.counts	1	U
Th1_10h_B6CASTF1_71.counts	1	U
Th1_10h_B6CASTF1_73.counts	1	U
Th1_10h_B6CASTF1_76.counts	1	U
Th1_10h_B6CASTF1_79.counts	1	U
Th1_10h_B6CASTF1_86.counts	1	U
Th1_10h_B6CASTF1_87.counts	1	U
Th1_10h_B6CASTF1_89.counts	1	U
Th1_10h_B6CASTF1_90.counts	1	U
Th1_10h_B6CASTF1_91.counts	1	U
Th1_24h_B6CASTF1_1.counts	1	U
Th1_24h_B6CASTF1_12.counts	1	U
Th1_24h_B6CASTF1_15.counts	1	U
Th1_24h_B6CASTF1_16.counts	1	U
Th1_24h_B6CASTF1_2.counts	1	U
Th1_24h_B6CASTF1_20.counts	1	U
Th1_24h_B6CASTF1_21.counts	1	U
Th1_24h_B6CASTF1_22.counts	1	U
Th1_24h_B6CASTF1_24.counts	1	U
Th1_24h_B6CASTF1_25.counts	1	U
Th1_24h_B6CASTF1_27.counts	1	U
Th1_24h_B6CASTF1_29.counts	1	U
Th1_24h_B6CASTF1_30.counts	1	U
Th1_24h_B6CASTF1_31.counts	1	U
Th1_24h_B6CASTF1_34.counts	1	U
Th1_24h_B6CASTF1_37.counts	1	U
Th1_24h_B6CASTF1_40.counts	1	U
Th1_24h_B6CASTF1_43.counts	1	U
Th1_24h_B6CASTF1_45.counts	1	U
Th1_24h_B6CASTF1_46.counts	1	U
Th1_24h_B6CASTF1_48.counts	1	U
Th1_24h_B6CASTF1_49.counts	1	U
Th1_24h_B6CASTF1_5.counts	1	U
Th1_24h_B6CASTF1_50.counts	1	U
Th1_24h_B6CASTF1_51.counts	1	U
Th1_24h_B6CASTF1_52.counts	1	U
Th1_24h_B6CASTF1_53.counts	1	U
Th1_24h_B6CASTF1_54.counts	1	U
Th1_24h_B6CASTF1_55.counts	1	U
Th1_24h_B6CASTF1_58.counts	1	U
Th1_24h_B6CASTF1_59.counts	1	U
Th1_24h_B6CASTF1_6.counts	1	U
Th1_24h_B6CASTF1_60.counts	1	U
Th1_24h_B6CASTF1_61.counts	1	U
Th1_24h_B6CASTF1_62.counts	1	U
Th1_24h_B6CASTF1_63.counts	1	U
Th1_24h_B6CASTF1_64.counts	1	U
Th1_24h_B6CASTF1_65.counts	1	U
Th1_24h_B6CASTF1_67.counts	1	U
Th1_24h_B6CASTF1_68.counts	1	U
Th1_24h_B6CASTF1_69.counts	1	U
Th1_24h_B6CASTF1_70.counts	1	U
Th1_24h_B6CASTF1_71.counts	1	U
Th1_24h_B6CASTF1_73.counts	1	U
Th1_24h_B6CASTF1_75.counts	1	U
Th1_24h_B6CASTF1_77.counts	1	U
Th1_24h_B6CASTF1_78.counts	1	U
Th1_24h_B6CASTF1_79.counts	1	U
Th1_24h_B6CASTF1_80.counts	1	U
Th1_24h_B6CASTF1_81.counts	1	U
Th1_24h_B6CASTF1_82.counts	1	U
Th1_24h_B6CASTF1_84.counts	1	U
Th1_24h_B6CASTF1_85.counts	1	U
Th1_24h_B6CASTF1_91.counts	1	U
Th1_24h_B6CASTF1_92.counts	1	U
Th1_24h_B6CASTF1_93.counts	1	U
Th1_24h_B6CASTF1_94.counts	1	U
Th1_24h_B6CASTF1_95.counts	1	U
Th1_24h_B6CASTF1_96.counts	1	U
Th1_24h_CASTB6F1_1.counts	1	U
Th1_24h_CASTB6F1_10.counts	1	U
Th1_24h_CASTB6F1_11.counts	1	U
Th1_24h_CASTB6F1_12.counts	1	U
Th1_24h_CASTB6F1_13.counts	1	U
Th1_24h_CASTB6F1_14.counts	1	U
Th1_24h_CASTB6F1_15.counts	1	U
Th1_24h_CASTB6F1_16.counts	1	U
Th1_24h_CASTB6F1_17.counts	1	U
Th1_24h_CASTB6F1_18.counts	1	U
Th1_24h_CASTB6F1_19.counts	1	U
Th1_24h_CASTB6F1_2.counts	1	U
Th1_24h_CASTB6F1_20.counts	1	U
Th1_24h_CASTB6F1_21.counts	1	U
Th1_24h_CASTB6F1_23.counts	1	U
Th1_24h_CASTB6F1_24.counts	1	U
Th1_24h_CASTB6F1_26.counts	1	U
Th1_24h_CASTB6F1_27.counts	1	U
Th1_24h_CASTB6F1_28.counts	1	U
Th1_24h_CASTB6F1_3.counts	1	U
Th1_24h_CASTB6F1_30.counts	1	U
Th1_24h_CASTB6F1_31.counts	1	U
Th1_24h_CASTB6F1_32.counts	1	U
Th1_24h_CASTB6F1_33.counts	1	U
Th1_24h_CASTB6F1_34.counts	1	U
Th1_24h_CASTB6F1_35.counts	1	U
Th1_24h_CASTB6F1_36.counts	1	U
Th1_24h_CASTB6F1_37.counts	1	U
Th1_24h_CASTB6F1_38.counts	1	U
Th1_24h_CASTB6F1_39.counts	1	U
Th1_24h_CASTB6F1_4.counts	1	U
Th1_24h_CASTB6F1_40.counts	1	U
Th1_24h_CASTB6F1_41.counts	1	U
Th1_24h_CASTB6F1_42.counts	1	U
Th1_24h_CASTB6F1_43.counts	1	U
Th1_24h_CASTB6F1_44.counts	1	U
Th1_24h_CASTB6F1_45.counts	1	U
Th1_24h_CASTB6F1_46.counts	1	U
Th1_24h_CASTB6F1_47.counts	1	U
Th1_24h_CASTB6F1_48.counts	1	U
Th1_24h_CASTB6F1_5.counts	1	U
Th1_24h_CASTB6F1_50.counts	1	U
Th1_24h_CASTB6F1_51.counts	1	U
Th1_24h_CASTB6F1_52.counts	1	U
Th1_24h_CASTB6F1_53.counts	1	U
Th1_24h_CASTB6F1_57.counts	1	U
Th1_24h_CASTB6F1_58.counts	1	U
Th1_24h_CASTB6F1_59.counts	1	U
Th1_24h_CASTB6F1_6.counts	1	U
Th1_24h_CASTB6F1_60.counts	1	U
Th1_24h_CASTB6F1_61.counts	1	U
Th1_24h_CASTB6F1_62.counts	1	U
Th1_24h_CASTB6F1_64.counts	1	U
Th1_24h_CASTB6F1_65.counts	1	U
Th1_24h_CASTB6F1_66.counts	1	U
Th1_24h_CASTB6F1_68.counts	1	U
Th1_24h_CASTB6F1_69.counts	1	U
Th1_24h_CASTB6F1_7.counts	1	U
Th1_24h_CASTB6F1_71.counts	1	U
Th1_24h_CASTB6F1_73.counts	1	U
Th1_24h_CASTB6F1_74.counts	1	U
Th1_24h_CASTB6F1_75.counts	1	U
Th1_24h_CASTB6F1_76.counts	1	U
Th1_24h_CASTB6F1_77.counts	1	U
Th1_24h_CASTB6F1_78.counts	1	U
Th1_24h_CASTB6F1_79.counts	1	U
Th1_24h_CASTB6F1_8.counts	1	U
Th1_24h_CASTB6F1_80.counts	1	U
Th1_24h_CASTB6F1_81.counts	1	U
Th1_24h_CASTB6F1_82.counts	1	U
Th1_24h_CASTB6F1_83.counts	1	U
Th1_24h_CASTB6F1_85.counts	1	U
Th1_24h_CASTB6F1_86.counts	1	U
Th1_24h_CASTB6F1_87.counts	1	U
Th1_24h_CASTB6F1_88.counts	1	U
Th1_24h_CASTB6F1_9.counts	1	U
Th1_24h_CASTB6F1_91.counts	1	U
Th1_24h_CASTB6F1_93.counts	1	U
Th1_24h_CASTB6F1_94.counts	1	U
Th1_24h_CASTB6F1_96.counts	1	U
Th1_48h_B6CASTF1_1.counts	1	U
Th1_48h_B6CASTF1_10.counts	1	U
Th1_48h_B6CASTF1_11.counts	1	U
Th1_48h_B6CASTF1_12.counts	1	U
Th1_48h_B6CASTF1_13.counts	1	U
Th1_48h_B6CASTF1_14.counts	1	U
Th1_48h_B6CASTF1_16.counts	1	U
Th1_48h_B6CASTF1_17.counts	1	U
Th1_48h_B6CASTF1_18.counts	1	U
Th1_48h_B6CASTF1_19.counts	1	U
Th1_48h_B6CASTF1_2.counts	1	U
Th1_48h_B6CASTF1_21.counts	1	U
Th1_48h_B6CASTF1_22.counts	1	U
Th1_48h_B6CASTF1_23.counts	1	U
Th1_48h_B6CASTF1_24.counts	1	U
Th1_48h_B6CASTF1_25.counts	1	U
Th1_48h_B6CASTF1_26.counts	1	U
Th1_48h_B6CASTF1_27.counts	1	U
Th1_48h_B6CASTF1_28.counts	1	U
Th1_48h_B6CASTF1_29.counts	1	U
Th1_48h_B6CASTF1_3.counts	1	U
Th1_48h_B6CASTF1_30.counts	1	U
Th1_48h_B6CASTF1_31.counts	1	U
Th1_48h_B6CASTF1_32.counts	1	U
Th1_48h_B6CASTF1_33.counts	1	U
Th1_48h_B6CASTF1_35.counts	1	U
Th1_48h_B6CASTF1_36.counts	1	U
Th1_48h_B6CASTF1_38.counts	1	U
Th1_48h_B6CASTF1_39.counts	1	U
Th1_48h_B6CASTF1_4.counts	1	U
Th1_48h_B6CASTF1_40.counts	1	U
Th1_48h_B6CASTF1_41.counts	1	U
Th1_48h_B6CASTF1_42.counts	1	U
Th1_48h_B6CASTF1_43.counts	1	U
Th1_48h_B6CASTF1_45.counts	1	U
Th1_48h_B6CASTF1_46.counts	1	U
Th1_48h_B6CASTF1_47.counts	1	U
Th1_48h_B6CASTF1_48.counts	1	U
Th1_48h_B6CASTF1_49.counts	1	U
Th1_48h_B6CASTF1_5.counts	1	U
Th1_48h_B6CASTF1_50.counts	1	U
Th1_48h_B6CASTF1_51.counts	1	U
Th1_48h_B6CASTF1_52.counts	1	U
Th1_48h_B6CASTF1_53.counts	1	U
Th1_48h_B6CASTF1_54.counts	1	U
Th1_48h_B6CASTF1_55.counts	1	U
Th1_48h_B6CASTF1_56.counts	1	U
Th1_48h_B6CASTF1_57.counts	1	U
Th1_48h_B6CASTF1_58.counts	1	U
Th1_48h_B6CASTF1_59.counts	1	U
Th1_48h_B6CASTF1_6.counts	1	U
Th1_48h_B6CASTF1_61.counts	1	U
Th1_48h_B6CASTF1_62.counts	1	U
Th1_48h_B6CASTF1_63.counts	1	U
Th1_48h_B6CASTF1_64.counts	1	U
Th1_48h_B6CASTF1_65.counts	1	U
Th1_48h_B6CASTF1_66.counts	1	U
Th1_48h_B6CASTF1_68.counts	1	U
Th1_48h_B6CASTF1_69.counts	1	U
Th1_48h_B6CASTF1_7.counts	1	U
Th1_48h_B6CASTF1_70.counts	1	U
Th1_48h_B6CASTF1_71.counts	1	U
Th1_48h_B6CASTF1_72.counts	1	U
Th1_48h_B6CASTF1_73.counts	1	U
Th1_48h_B6CASTF1_74.counts	1	U
Th1_48h_B6CASTF1_75.counts	1	U
Th1_48h_B6CASTF1_76.counts	1	U
Th1_48h_B6CASTF1_77.counts	1	U
Th1_48h_B6CASTF1_78.counts	1	U
Th1_48h_B6CASTF1_79.counts	1	U
Th1_48h_B6CASTF1_80.counts	1	U
Th1_48h_B6CASTF1_81.counts	1	U
Th1_48h_B6CASTF1_82.counts	1	U
Th1_48h_B6CASTF1_83.counts	1	U
Th1_48h_B6CASTF1_84.counts	1	U
Th1_48h_B6CASTF1_85.counts	1	U
Th1_48h_B6CASTF1_86.counts	1	U
Th1_48h_B6CASTF1_87.counts	1	U
Th1_48h_B6CASTF1_88.counts	1	U
Th1_48h_B6CASTF1_89.counts	1	U
Th1_48h_B6CASTF1_9.counts	1	U
Th1_48h_B6CASTF1_90.counts	1	U
Th1_48h_B6CASTF1_91.counts	1	U
Th1_48h_B6CASTF1_92.counts	1	U
Th1_48h_B6CASTF1_93.counts	1	U
Th1_48h_B6CASTF1_94.counts	1	U
Th1_48h_B6CASTF1_95.counts	1	U
Th1_48h_B6CASTF1_96.counts	1	U
Th1_48h_CASTB6F1_1.counts	1	U
Th1_48h_CASTB6F1_11.counts	1	U
Th1_48h_CASTB6F1_12.counts	1	U
Th1_48h_CASTB6F1_13.counts	1	U
Th1_48h_CASTB6F1_14.counts	1	U
Th1_48h_CASTB6F1_15.counts	1	U
Th1_48h_CASTB6F1_16.counts	1	U
Th1_48h_CASTB6F1_17.counts	1	U
Th1_48h_CASTB6F1_18.counts	1	U
Th1_48h_CASTB6F1_19.counts	1	U
Th1_48h_CASTB6F1_2.counts	1	U
Th1_48h_CASTB6F1_20.counts	1	U
Th1_48h_CASTB6F1_21.counts	1	U
Th1_48h_CASTB6F1_22.counts	1	U
Th1_48h_CASTB6F1_23.counts	1	U
Th1_48h_CASTB6F1_24.counts	1	U
Th1_48h_CASTB6F1_25.counts	1	U
Th1_48h_CASTB6F1_26.counts	1	U
Th1_48h_CASTB6F1_27.counts	1	U
Th1_48h_CASTB6F1_28.counts	1	U
Th1_48h_CASTB6F1_29.counts	1	U
Th1_48h_CASTB6F1_3.counts	1	U
Th1_48h_CASTB6F1_30.counts	1	U
Th1_48h_CASTB6F1_32.counts	1	U
Th1_48h_CASTB6F1_33.counts	1	U
Th1_48h_CASTB6F1_34.counts	1	U
Th1_48h_CASTB6F1_35.counts	1	U
Th1_48h_CASTB6F1_36.counts	1	U
Th1_48h_CASTB6F1_37.counts	1	U
Th1_48h_CASTB6F1_38.counts	1	U
Th1_48h_CASTB6F1_4.counts	1	U
Th1_48h_CASTB6F1_41.counts	1	U
Th1_48h_CASTB6F1_42.counts	1	U
Th1_48h_CASTB6F1_43.counts	1	U
Th1_48h_CASTB6F1_44.counts	1	U
Th1_48h_CASTB6F1_46.counts	1	U
Th1_48h_CASTB6F1_47.counts	1	U
Th1_48h_CASTB6F1_48.counts	1	U
Th1_48h_CASTB6F1_49.counts	1	U
Th1_48h_CASTB6F1_5.counts	1	U
Th1_48h_CASTB6F1_50.counts	1	U
Th1_48h_CASTB6F1_51.counts	1	U
Th1_48h_CASTB6F1_52.counts	1	U
Th1_48h_CASTB6F1_53.counts	1	U
Th1_48h_CASTB6F1_54.counts	1	U
Th1_48h_CASTB6F1_55.counts	1	U
Th1_48h_CASTB6F1_56.counts	1	U
Th1_48h_CASTB6F1_57.counts	1	U
Th1_48h_CASTB6F1_58.counts	1	U
Th1_48h_CASTB6F1_59.counts	1	U
Th1_48h_CASTB6F1_6.counts	1	U
Th1_48h_CASTB6F1_60.counts	1	U
Th1_48h_CASTB6F1_61.counts	1	U
Th1_48h_CASTB6F1_62.counts	1	U
Th1_48h_CASTB6F1_63.counts	1	U
Th1_48h_CASTB6F1_64.counts	1	U
Th1_48h_CASTB6F1_65.counts	1	U
Th1_48h_CASTB6F1_66.counts	1	U
Th1_48h_CASTB6F1_67.counts	1	U
Th1_48h_CASTB6F1_68.counts	1	U
Th1_48h_CASTB6F1_69.counts	1	U
Th1_48h_CASTB6F1_7.counts	1	U
Th1_48h_CASTB6F1_70.counts	1	U
Th1_48h_CASTB6F1_71.counts	1	U
Th1_48h_CASTB6F1_73.counts	1	U
Th1_48h_CASTB6F1_75.counts	1	U
Th1_48h_CASTB6F1_77.counts	1	U
Th1_48h_CASTB6F1_78.counts	1	U
Th1_48h_CASTB6F1_79.counts	1	U
Th1_48h_CASTB6F1_8.counts	1	U
Th1_48h_CASTB6F1_80.counts	1	U
Th1_48h_CASTB6F1_81.counts	1	U
Th1_48h_CASTB6F1_82.counts	1	U
Th1_48h_CASTB6F1_83.counts	1	U
Th1_48h_CASTB6F1_84.counts	1	U
Th1_48h_CASTB6F1_85.counts	1	U
Th1_48h_CASTB6F1_86.counts	1	U
Th1_48h_CASTB6F1_87.counts	1	U
Th1_48h_CASTB6F1_88.counts	1	U
Th1_48h_CASTB6F1_89.counts	1	U
Th1_48h_CASTB6F1_9.counts	1	U
Th1_48h_CASTB6F1_90.counts	1	U
Th1_48h_CASTB6F1_91.counts	1	U
Th1_48h_CASTB6F1_92.counts	1	U
Th1_48h_CASTB6F1_93.counts	1	U
Th1_48h_CASTB6F1_94.counts	1	U
Th1_48h_CASTB6F1_95.counts	1	U
Th1_48h_CASTB6F1_96.counts	1	U
Th1_72h_B6CASTF1_1.counts	1	U
Th1_72h_B6CASTF1_11.counts	1	U
Th1_72h_B6CASTF1_12.counts	1	U
Th1_72h_B6CASTF1_14.counts	1	U
Th1_72h_B6CASTF1_15.counts	1	U
Th1_72h_B6CASTF1_16.counts	1	U
Th1_72h_B6CASTF1_17.counts	1	U
Th1_72h_B6CASTF1_18.counts	1	U
Th1_72h_B6CASTF1_19.counts	1	U
Th1_72h_B6CASTF1_2.counts	1	U
Th1_72h_B6CASTF1_21.counts	1	U
Th1_72h_B6CASTF1_22.counts	1	U
Th1_72h_B6CASTF1_23.counts	1	U
Th1_72h_B6CASTF1_24.counts	1	U
Th1_72h_B6CASTF1_25.counts	1	U
Th1_72h_B6CASTF1_27.counts	1	U
Th1_72h_B6CASTF1_28.counts	1	U
Th1_72h_B6CASTF1_29.counts	1	U
Th1_72h_B6CASTF1_3.counts	1	U
Th1_72h_B6CASTF1_30.counts	1	U
Th1_72h_B6CASTF1_31.counts	1	U
Th1_72h_B6CASTF1_32.counts	1	U
Th1_72h_B6CASTF1_33.counts	1	U
Th1_72h_B6CASTF1_34.counts	1	U
Th1_72h_B6CASTF1_36.counts	1	U
Th1_72h_B6CASTF1_37.counts	1	U
Th1_72h_B6CASTF1_39.counts	1	U
Th1_72h_B6CASTF1_4.counts	1	U
Th1_72h_B6CASTF1_40.counts	1	U
Th1_72h_B6CASTF1_41.counts	1	U
Th1_72h_B6CASTF1_42.counts	1	U
Th1_72h_B6CASTF1_43.counts	1	U
Th1_72h_B6CASTF1_44.counts	1	U
Th1_72h_B6CASTF1_45.counts	1	U
Th1_72h_B6CASTF1_46.counts	1	U
Th1_72h_B6CASTF1_47.counts	1	U
Th1_72h_B6CASTF1_48.counts	1	U
Th1_72h_B6CASTF1_49.counts	1	U
Th1_72h_B6CASTF1_5.counts	1	U
Th1_72h_B6CASTF1_50.counts	1	U
Th1_72h_B6CASTF1_51.counts	1	U
Th1_72h_B6CASTF1_52.counts	1	U
Th1_72h_B6CASTF1_53.counts	1	U
Th1_72h_B6CASTF1_54.counts	1	U
Th1_72h_B6CASTF1_55.counts	1	U
Th1_72h_B6CASTF1_56.counts	1	U
Th1_72h_B6CASTF1_57.counts	1	U
Th1_72h_B6CASTF1_58.counts	1	U
Th1_72h_B6CASTF1_6.counts	1	U
Th1_72h_B6CASTF1_61.counts	1	U
Th1_72h_B6CASTF1_62.counts	1	U
Th1_72h_B6CASTF1_63.counts	1	U
Th1_72h_B6CASTF1_64.counts	1	U
Th1_72h_B6CASTF1_65.counts	1	U
Th1_72h_B6CASTF1_66.counts	1	U
Th1_72h_B6CASTF1_67.counts	1	U
Th1_72h_B6CASTF1_68.counts	1	U
Th1_72h_B6CASTF1_7.counts	1	U
Th1_72h_B6CASTF1_70.counts	1	U
Th1_72h_B6CASTF1_71.counts	1	U
Th1_72h_B6CASTF1_72.counts	1	U
Th1_72h_B6CASTF1_73.counts	1	U
Th1_72h_B6CASTF1_74.counts	1	U
Th1_72h_B6CASTF1_75.counts	1	U
Th1_72h_B6CASTF1_76.counts	1	U
Th1_72h_B6CASTF1_77.counts	1	U
Th1_72h_B6CASTF1_78.counts	1	U
Th1_72h_B6CASTF1_79.counts	1	U
Th1_72h_B6CASTF1_8.counts	1	U
Th1_72h_B6CASTF1_80.counts	1	U
Th1_72h_B6CASTF1_81.counts	1	U
Th1_72h_B6CASTF1_82.counts	1	U
Th1_72h_B6CASTF1_83.counts	1	U
Th1_72h_B6CASTF1_84.counts	1	U
Th1_72h_B6CASTF1_85.counts	1	U
Th1_72h_B6CASTF1_86.counts	1	U
Th1_72h_B6CASTF1_87.counts	1	U
Th1_72h_B6CASTF1_88.counts	1	U
Th1_72h_B6CASTF1_89.counts	1	U
Th1_72h_B6CASTF1_9.counts	1	U
Th1_72h_B6CASTF1_90.counts	1	U
Th1_72h_B6CASTF1_91.counts	1	U
Th1_72h_B6CASTF1_92.counts	1	U
Th1_72h_B6CASTF1_93.counts	1	U
Th1_72h_B6CASTF1_94.counts	1	U
Th1_72h_B6CASTF1_95.counts	1	U
Th1_72h_B6CASTF1_96.counts	1	U
Th1_72h_CASTB6F1_1.counts	1	U
Th1_72h_CASTB6F1_10.counts	1	U
Th1_72h_CASTB6F1_11.counts	1	U
Th1_72h_CASTB6F1_12.counts	1	U
Th1_72h_CASTB6F1_13.counts	1	U
Th1_72h_CASTB6F1_14.counts	1	U
Th1_72h_CASTB6F1_15.counts	1	U
Th1_72h_CASTB6F1_16.counts	1	U
Th1_72h_CASTB6F1_17.counts	1	U
Th1_72h_CASTB6F1_18.counts	1	U
Th1_72h_CASTB6F1_19.counts	1	U
Th1_72h_CASTB6F1_2.counts	1	U
Th1_72h_CASTB6F1_20.counts	1	U
Th1_72h_CASTB6F1_21.counts	1	U
Th1_72h_CASTB6F1_22.counts	1	U
Th1_72h_CASTB6F1_23.counts	1	U
Th1_72h_CASTB6F1_24.counts	1	U
Th1_72h_CASTB6F1_26.counts	1	U
Th1_72h_CASTB6F1_27.counts	1	U
Th1_72h_CASTB6F1_28.counts	1	U
Th1_72h_CASTB6F1_29.counts	1	U
Th1_72h_CASTB6F1_3.counts	1	U
Th1_72h_CASTB6F1_30.counts	1	U
Th1_72h_CASTB6F1_31.counts	1	U
Th1_72h_CASTB6F1_32.counts	1	U
Th1_72h_CASTB6F1_33.counts	1	U
Th1_72h_CASTB6F1_34.counts	1	U
Th1_72h_CASTB6F1_35.counts	1	U
Th1_72h_CASTB6F1_36.counts	1	U
Th1_72h_CASTB6F1_37.counts	1	U
Th1_72h_CASTB6F1_38.counts	1	U
Th1_72h_CASTB6F1_39.counts	1	U
Th1_72h_CASTB6F1_4.counts	1	U
Th1_72h_CASTB6F1_40.counts	1	U
Th1_72h_CASTB6F1_41.counts	1	U
Th1_72h_CASTB6F1_42.counts	1	U
Th1_72h_CASTB6F1_43.counts	1	U
Th1_72h_CASTB6F1_44.counts	1	U
Th1_72h_CASTB6F1_45.counts	1	U
Th1_72h_CASTB6F1_46.counts	1	U
Th1_72h_CASTB6F1_47.counts	1	U
Th1_72h_CASTB6F1_48.counts	1	U
Th1_72h_CASTB6F1_49.counts	1	U
Th1_72h_CASTB6F1_5.counts	1	U
Th1_72h_CASTB6F1_50.counts	1	U
Th1_72h_CASTB6F1_51.counts	1	U
Th1_72h_CASTB6F1_52.counts	1	U
Th1_72h_CASTB6F1_53.counts	1	U
Th1_72h_CASTB6F1_54.counts	1	U
Th1_72h_CASTB6F1_55.counts	1	U
Th1_72h_CASTB6F1_56.counts	1	U
Th1_72h_CASTB6F1_57.counts	1	U
Th1_72h_CASTB6F1_58.counts	1	U
Th1_72h_CASTB6F1_60.counts	1	U
Th1_72h_CASTB6F1_61.counts	1	U
Th1_72h_CASTB6F1_62.counts	1	U
Th1_72h_CASTB6F1_63.counts	1	U
Th1_72h_CASTB6F1_64.counts	1	U
Th1_72h_CASTB6F1_65.counts	1	U
Th1_72h_CASTB6F1_66.counts	1	U
Th1_72h_CASTB6F1_67.counts	1	U
Th1_72h_CASTB6F1_68.counts	1	U
Th1_72h_CASTB6F1_69.counts	1	U
Th1_72h_CASTB6F1_7.counts	1	U
Th1_72h_CASTB6F1_70.counts	1	U
Th1_72h_CASTB6F1_71.counts	1	U
Th1_72h_CASTB6F1_72.counts	1	U
Th1_72h_CASTB6F1_73.counts	1	U
Th1_72h_CASTB6F1_74.counts	1	U
Th1_72h_CASTB6F1_75.counts	1	U
Th1_72h_CASTB6F1_76.counts	1	U
Th1_72h_CASTB6F1_77.counts	1	U
Th1_72h_CASTB6F1_78.counts	1	U
Th1_72h_CASTB6F1_8.counts	1	U
Th1_72h_CASTB6F1_80.counts	1	U
Th1_72h_CASTB6F1_81.counts	1	U
Th1_72h_CASTB6F1_82.counts	1	U
Th1_72h_CASTB6F1_83.counts	1	U
Th1_72h_CASTB6F1_84.counts	1	U
Th1_72h_CASTB6F1_85.counts	1	U
Th1_72h_CASTB6F1_86.counts	1	U
Th1_72h_CASTB6F1_87.counts	1	U
Th1_72h_CASTB6F1_88.counts	1	U
Th1_72h_CASTB6F1_9.counts	1	U
Th1_72h_CASTB6F1_90.counts	1	U
Th1_72h_CASTB6F1_91.counts	1	U
Th1_72h_CASTB6F1_95.counts	1	U
Th2_0_5h_B6CASTF1_1.counts	1	U
Th2_0_5h_B6CASTF1_10.counts	1	U
Th2_0_5h_B6CASTF1_11.counts	1	U
Th2_0_5h_B6CASTF1_12.counts	1	U
Th2_0_5h_B6CASTF1_14.counts	1	U
Th2_0_5h_B6CASTF1_16.counts	1	U
Th2_0_5h_B6CASTF1_17.counts	1	U
Th2_0_5h_B6CASTF1_19.counts	1	U
Th2_0_5h_B6CASTF1_2.counts	1	U
Th2_0_5h_B6CASTF1_20.counts	1	U
Th2_0_5h_B6CASTF1_21.counts	1	U
Th2_0_5h_B6CASTF1_22.counts	1	U
Th2_0_5h_B6CASTF1_23.counts	1	U
Th2_0_5h_B6CASTF1_25.counts	1	U
Th2_0_5h_B6CASTF1_26.counts	1	U
Th2_0_5h_B6CASTF1_27.counts	1	U
Th2_0_5h_B6CASTF1_28.counts	1	U
Th2_0_5h_B6CASTF1_29.counts	1	U
Th2_0_5h_B6CASTF1_3.counts	1	U
Th2_0_5h_B6CASTF1_30.counts	1	U
Th2_0_5h_B6CASTF1_32.counts	1	U
Th2_0_5h_B6CASTF1_33.counts	1	U
Th2_0_5h_B6CASTF1_36.counts	1	U
Th2_0_5h_B6CASTF1_37.counts	1	U
Th2_0_5h_B6CASTF1_38.counts	1	U
Th2_0_5h_B6CASTF1_4.counts	1	U
Th2_0_5h_B6CASTF1_40.counts	1	U
Th2_0_5h_B6CASTF1_41.counts	1	U
Th2_0_5h_B6CASTF1_42.counts	1	U
Th2_0_5h_B6CASTF1_43.counts	1	U
Th2_0_5h_B6CASTF1_46.counts	1	U
Th2_0_5h_B6CASTF1_5.counts	1	U
Th2_0_5h_B6CASTF1_50.counts	1	U
Th2_0_5h_B6CASTF1_52.counts	1	U
Th2_0_5h_B6CASTF1_53.counts	1	U
Th2_0_5h_B6CASTF1_55.counts	1	U
Th2_0_5h_B6CASTF1_56.counts	1	U
Th2_0_5h_B6CASTF1_57.counts	1	U
Th2_0_5h_B6CASTF1_59.counts	1	U
Th2_0_5h_B6CASTF1_60.counts	1	U
Th2_0_5h_B6CASTF1_61.counts	1	U
Th2_0_5h_B6CASTF1_62.counts	1	U
Th2_0_5h_B6CASTF1_63.counts	1	U
Th2_0_5h_B6CASTF1_64.counts	1	U
Th2_0_5h_B6CASTF1_65.counts	1	U
Th2_0_5h_B6CASTF1_66.counts	1	U
Th2_0_5h_B6CASTF1_67.counts	1	U
Th2_0_5h_B6CASTF1_68.counts	1	U
Th2_0_5h_B6CASTF1_70.counts	1	U
Th2_0_5h_B6CASTF1_71.counts	1	U
Th2_0_5h_B6CASTF1_72.counts	1	U
Th2_0_5h_B6CASTF1_73.counts	1	U
Th2_0_5h_B6CASTF1_74.counts	1	U
Th2_0_5h_B6CASTF1_75.counts	1	U
Th2_0_5h_B6CASTF1_76.counts	1	U
Th2_0_5h_B6CASTF1_77.counts	1	U
Th2_0_5h_B6CASTF1_79.counts	1	U
Th2_0_5h_B6CASTF1_8.counts	1	U
Th2_0_5h_B6CASTF1_80.counts	1	U
Th2_0_5h_B6CASTF1_81.counts	1	U
Th2_0_5h_B6CASTF1_82.counts	1	U
Th2_0_5h_B6CASTF1_83.counts	1	U
Th2_0_5h_B6CASTF1_84.counts	1	U
Th2_0_5h_B6CASTF1_85.counts	1	U
Th2_0_5h_B6CASTF1_86.counts	1	U
Th2_0_5h_B6CASTF1_87.counts	1	U
Th2_0_5h_B6CASTF1_88.counts	1	U
Th2_0_5h_B6CASTF1_89.counts	1	U
Th2_0_5h_B6CASTF1_9.counts	1	U
Th2_0_5h_B6CASTF1_90.counts	1	U
Th2_0_5h_B6CASTF1_92.counts	1	U
Th2_0_5h_B6CASTF1_93.counts	1	U
Th2_0_5h_B6CASTF1_94.counts	1	U
Th2_0_5h_B6CASTF1_95.counts	1	U
Th2_0_5h_CASTB6F1_1.counts	1	U
Th2_0_5h_CASTB6F1_11.counts	1	U
Th2_0_5h_CASTB6F1_12.counts	1	U
Th2_0_5h_CASTB6F1_15.counts	1	U
Th2_0_5h_CASTB6F1_16.counts	1	U
Th2_0_5h_CASTB6F1_17.counts	1	U
Th2_0_5h_CASTB6F1_18.counts	1	U
Th2_0_5h_CASTB6F1_19.counts	1	U
Th2_0_5h_CASTB6F1_20.counts	1	U
Th2_0_5h_CASTB6F1_21.counts	1	U
Th2_0_5h_CASTB6F1_23.counts	1	U
Th2_0_5h_CASTB6F1_24.counts	1	U
Th2_0_5h_CASTB6F1_26.counts	1	U
Th2_0_5h_CASTB6F1_28.counts	1	U
Th2_0_5h_CASTB6F1_29.counts	1	U
Th2_0_5h_CASTB6F1_30.counts	1	U
Th2_0_5h_CASTB6F1_35.counts	1	U
Th2_0_5h_CASTB6F1_36.counts	1	U
Th2_0_5h_CASTB6F1_37.counts	1	U
Th2_0_5h_CASTB6F1_4.counts	1	U
Th2_0_5h_CASTB6F1_43.counts	1	U
Th2_0_5h_CASTB6F1_45.counts	1	U
Th2_0_5h_CASTB6F1_46.counts	1	U
Th2_0_5h_CASTB6F1_47.counts	1	U
Th2_0_5h_CASTB6F1_5.counts	1	U
Th2_0_5h_CASTB6F1_50.counts	1	U
Th2_0_5h_CASTB6F1_51.counts	1	U
Th2_0_5h_CASTB6F1_52.counts	1	U
Th2_0_5h_CASTB6F1_53.counts	1	U
Th2_0_5h_CASTB6F1_55.counts	1	U
Th2_0_5h_CASTB6F1_56.counts	1	U
Th2_0_5h_CASTB6F1_60.counts	1	U
Th2_0_5h_CASTB6F1_61.counts	1	U
Th2_0_5h_CASTB6F1_63.counts	1	U
Th2_0_5h_CASTB6F1_64.counts	1	U
Th2_0_5h_CASTB6F1_65.counts	1	U
Th2_0_5h_CASTB6F1_67.counts	1	U
Th2_0_5h_CASTB6F1_68.counts	1	U
Th2_0_5h_CASTB6F1_69.counts	1	U
Th2_0_5h_CASTB6F1_7.counts	1	U
Th2_0_5h_CASTB6F1_71.counts	1	U
Th2_0_5h_CASTB6F1_72.counts	1	U
Th2_0_5h_CASTB6F1_73.counts	1	U
Th2_0_5h_CASTB6F1_74.counts	1	U
Th2_0_5h_CASTB6F1_75.counts	1	U
Th2_0_5h_CASTB6F1_76.counts	1	U
Th2_0_5h_CASTB6F1_77.counts	1	U
Th2_0_5h_CASTB6F1_79.counts	1	U
Th2_0_5h_CASTB6F1_80.counts	1	U
Th2_0_5h_CASTB6F1_81.counts	1	U
Th2_0_5h_CASTB6F1_82.counts	1	U
Th2_0_5h_CASTB6F1_83.counts	1	U
Th2_0_5h_CASTB6F1_84.counts	1	U
Th2_0_5h_CASTB6F1_85.counts	1	U
Th2_0_5h_CASTB6F1_86.counts	1	U
Th2_0_5h_CASTB6F1_87.counts	1	U
Th2_0_5h_CASTB6F1_88.counts	1	U
Th2_0_5h_CASTB6F1_89.counts	1	U
Th2_0_5h_CASTB6F1_9.counts	1	U
Th2_0_5h_CASTB6F1_90.counts	1	U
Th2_0_5h_CASTB6F1_91.counts	1	U
Th2_0_5h_CASTB6F1_92.counts	1	U
Th2_0_5h_CASTB6F1_93.counts	1	U
Th2_0_5h_CASTB6F1_94.counts	1	U
Th2_0_5h_CASTB6F1_95.counts	1	U
Th2_0_5h_CASTB6F1_96.counts	1	U
Th2_10h_B6CASTF1_12.counts	1	U
Th2_10h_B6CASTF1_16.counts	1	U
Th2_10h_B6CASTF1_20.counts	1	U
Th2_10h_B6CASTF1_22.counts	1	U
Th2_10h_B6CASTF1_23.counts	1	U
Th2_10h_B6CASTF1_27.counts	1	U
Th2_10h_B6CASTF1_28.counts	1	U
Th2_10h_B6CASTF1_29.counts	1	U
Th2_10h_B6CASTF1_33.counts	1	U
Th2_10h_B6CASTF1_35.counts	1	U
Th2_10h_B6CASTF1_38.counts	1	U
Th2_10h_B6CASTF1_41.counts	1	U
Th2_10h_B6CASTF1_43.counts	1	U
Th2_10h_B6CASTF1_47.counts	1	U
Th2_10h_B6CASTF1_52.counts	1	U
Th2_10h_B6CASTF1_57.counts	1	U
Th2_10h_B6CASTF1_58.counts	1	U
Th2_10h_B6CASTF1_61.counts	1	U
Th2_10h_B6CASTF1_63.counts	1	U
Th2_10h_B6CASTF1_68.counts	1	U
Th2_10h_B6CASTF1_69.counts	1	U
Th2_10h_B6CASTF1_71.counts	1	U
Th2_10h_B6CASTF1_73.counts	1	U
Th2_10h_B6CASTF1_80.counts	1	U
Th2_10h_B6CASTF1_83.counts	1	U
Th2_10h_B6CASTF1_87.counts	1	U
Th2_10h_B6CASTF1_91.counts	1	U
Th2_10h_CASTB6F1_1.counts	1	U
Th2_10h_CASTB6F1_10.counts	1	U
Th2_10h_CASTB6F1_11.counts	1	U
Th2_10h_CASTB6F1_12.counts	1	U
Th2_10h_CASTB6F1_13.counts	1	U
Th2_10h_CASTB6F1_14.counts	1	U
Th2_10h_CASTB6F1_15.counts	1	U
Th2_10h_CASTB6F1_16.counts	1	U
Th2_10h_CASTB6F1_18.counts	1	U
Th2_10h_CASTB6F1_20.counts	1	U
Th2_10h_CASTB6F1_21.counts	1	U
Th2_10h_CASTB6F1_22.counts	1	U
Th2_10h_CASTB6F1_23.counts	1	U
Th2_10h_CASTB6F1_24.counts	1	U
Th2_10h_CASTB6F1_25.counts	1	U
Th2_10h_CASTB6F1_26.counts	1	U
Th2_10h_CASTB6F1_27.counts	1	U
Th2_10h_CASTB6F1_28.counts	1	U
Th2_10h_CASTB6F1_31.counts	1	U
Th2_10h_CASTB6F1_32.counts	1	U
Th2_10h_CASTB6F1_33.counts	1	U
Th2_10h_CASTB6F1_36.counts	1	U
Th2_10h_CASTB6F1_37.counts	1	U
Th2_10h_CASTB6F1_38.counts	1	U
Th2_10h_CASTB6F1_39.counts	1	U
Th2_10h_CASTB6F1_4.counts	1	U
Th2_10h_CASTB6F1_40.counts	1	U
Th2_10h_CASTB6F1_41.counts	1	U
Th2_10h_CASTB6F1_42.counts	1	U
Th2_10h_CASTB6F1_43.counts	1	U
Th2_10h_CASTB6F1_44.counts	1	U
Th2_10h_CASTB6F1_45.counts	1	U
Th2_10h_CASTB6F1_46.counts	1	U
Th2_10h_CASTB6F1_47.counts	1	U
Th2_10h_CASTB6F1_50.counts	1	U
Th2_10h_CASTB6F1_52.counts	1	U
Th2_10h_CASTB6F1_53.counts	1	U
Th2_10h_CASTB6F1_54.counts	1	U
Th2_10h_CASTB6F1_56.counts	1	U
Th2_10h_CASTB6F1_57.counts	1	U
Th2_10h_CASTB6F1_59.counts	1	U
Th2_10h_CASTB6F1_60.counts	1	U
Th2_10h_CASTB6F1_61.counts	1	U
Th2_10h_CASTB6F1_62.counts	1	U
Th2_10h_CASTB6F1_63.counts	1	U
Th2_10h_CASTB6F1_64.counts	1	U
Th2_10h_CASTB6F1_65.counts	1	U
Th2_10h_CASTB6F1_66.counts	1	U
Th2_10h_CASTB6F1_67.counts	1	U
Th2_10h_CASTB6F1_68.counts	1	U
Th2_10h_CASTB6F1_69.counts	1	U
Th2_10h_CASTB6F1_7.counts	1	U
Th2_10h_CASTB6F1_70.counts	1	U
Th2_10h_CASTB6F1_72.counts	1	U
Th2_10h_CASTB6F1_73.counts	1	U
Th2_10h_CASTB6F1_74.counts	1	U
Th2_10h_CASTB6F1_76.counts	1	U
Th2_10h_CASTB6F1_8.counts	1	U
Th2_10h_CASTB6F1_80.counts	1	U
Th2_10h_CASTB6F1_81.counts	1	U
Th2_10h_CASTB6F1_83.counts	1	U
Th2_10h_CASTB6F1_84.counts	1	U
Th2_10h_CASTB6F1_86.counts	1	U
Th2_10h_CASTB6F1_87.counts	1	U
Th2_10h_CASTB6F1_88.counts	1	U
Th2_10h_CASTB6F1_89.counts	1	U
Th2_10h_CASTB6F1_9.counts	1	U
Th2_10h_CASTB6F1_90.counts	1	U
Th2_10h_CASTB6F1_91.counts	1	U
Th2_10h_CASTB6F1_92.counts	1	U
Th2_10h_CASTB6F1_94.counts	1	U
Th2_10h_CASTB6F1_96.counts	1	U
Th2_24h_B6CASTF1_1.counts	1	U
Th2_24h_B6CASTF1_11.counts	1	U
Th2_24h_B6CASTF1_12.counts	1	U
Th2_24h_B6CASTF1_13.counts	1	U
Th2_24h_B6CASTF1_14.counts	1	U
Th2_24h_B6CASTF1_15.counts	1	U
Th2_24h_B6CASTF1_16.counts	1	U
Th2_24h_B6CASTF1_17.counts	1	U
Th2_24h_B6CASTF1_18.counts	1	U
Th2_24h_B6CASTF1_19.counts	1	U
Th2_24h_B6CASTF1_2.counts	1	U
Th2_24h_B6CASTF1_20.counts	1	U
Th2_24h_B6CASTF1_21.counts	1	U
Th2_24h_B6CASTF1_22.counts	1	U
Th2_24h_B6CASTF1_23.counts	1	U
Th2_24h_B6CASTF1_25.counts	1	U
Th2_24h_B6CASTF1_27.counts	1	U
Th2_24h_B6CASTF1_29.counts	1	U
Th2_24h_B6CASTF1_3.counts	1	U
Th2_24h_B6CASTF1_30.counts	1	U
Th2_24h_B6CASTF1_31.counts	1	U
Th2_24h_B6CASTF1_33.counts	1	U
Th2_24h_B6CASTF1_34.counts	1	U
Th2_24h_B6CASTF1_37.counts	1	U
Th2_24h_B6CASTF1_38.counts	1	U
Th2_24h_B6CASTF1_39.counts	1	U
Th2_24h_B6CASTF1_4.counts	1	U
Th2_24h_B6CASTF1_40.counts	1	U
Th2_24h_B6CASTF1_41.counts	1	U
Th2_24h_B6CASTF1_42.counts	1	U
Th2_24h_B6CASTF1_43.counts	1	U
Th2_24h_B6CASTF1_44.counts	1	U
Th2_24h_B6CASTF1_45.counts	1	U
Th2_24h_B6CASTF1_46.counts	1	U
Th2_24h_B6CASTF1_47.counts	1	U
Th2_24h_B6CASTF1_48.counts	1	U
Th2_24h_B6CASTF1_49.counts	1	U
Th2_24h_B6CASTF1_5.counts	1	U
Th2_24h_B6CASTF1_50.counts	1	U
Th2_24h_B6CASTF1_51.counts	1	U
Th2_24h_B6CASTF1_52.counts	1	U
Th2_24h_B6CASTF1_53.counts	1	U
Th2_24h_B6CASTF1_55.counts	1	U
Th2_24h_B6CASTF1_56.counts	1	U
Th2_24h_B6CASTF1_57.counts	1	U
Th2_24h_B6CASTF1_58.counts	1	U
Th2_24h_B6CASTF1_59.counts	1	U
Th2_24h_B6CASTF1_60.counts	1	U
Th2_24h_B6CASTF1_61.counts	1	U
Th2_24h_B6CASTF1_62.counts	1	U
Th2_24h_B6CASTF1_66.counts	1	U
Th2_24h_B6CASTF1_68.counts	1	U
Th2_24h_B6CASTF1_69.counts	1	U
Th2_24h_B6CASTF1_7.counts	1	U
Th2_24h_B6CASTF1_72.counts	1	U
Th2_24h_B6CASTF1_73.counts	1	U
Th2_24h_B6CASTF1_75.counts	1	U
Th2_24h_B6CASTF1_76.counts	1	U
Th2_24h_B6CASTF1_77.counts	1	U
Th2_24h_B6CASTF1_78.counts	1	U
Th2_24h_B6CASTF1_79.counts	1	U
Th2_24h_B6CASTF1_8.counts	1	U
Th2_24h_B6CASTF1_80.counts	1	U
Th2_24h_B6CASTF1_81.counts	1	U
Th2_24h_B6CASTF1_84.counts	1	U
Th2_24h_B6CASTF1_85.counts	1	U
Th2_24h_B6CASTF1_86.counts	1	U
Th2_24h_B6CASTF1_87.counts	1	U
Th2_24h_B6CASTF1_9.counts	1	U
Th2_24h_B6CASTF1_92.counts	1	U
Th2_24h_CASTB6F1_1.counts	1	U
Th2_24h_CASTB6F1_10.counts	1	U
Th2_24h_CASTB6F1_11.counts	1	U
Th2_24h_CASTB6F1_12.counts	1	U
Th2_24h_CASTB6F1_13.counts	1	U
Th2_24h_CASTB6F1_14.counts	1	U
Th2_24h_CASTB6F1_15.counts	1	U
Th2_24h_CASTB6F1_16.counts	1	U
Th2_24h_CASTB6F1_17.counts	1	U
Th2_24h_CASTB6F1_18.counts	1	U
Th2_24h_CASTB6F1_19.counts	1	U
Th2_24h_CASTB6F1_20.counts	1	U
Th2_24h_CASTB6F1_21.counts	1	U
Th2_24h_CASTB6F1_22.counts	1	U
Th2_24h_CASTB6F1_23.counts	1	U
Th2_24h_CASTB6F1_24.counts	1	U
Th2_24h_CASTB6F1_25.counts	1	U
Th2_24h_CASTB6F1_26.counts	1	U
Th2_24h_CASTB6F1_27.counts	1	U
Th2_24h_CASTB6F1_28.counts	1	U
Th2_24h_CASTB6F1_29.counts	1	U
Th2_24h_CASTB6F1_3.counts	1	U
Th2_24h_CASTB6F1_30.counts	1	U
Th2_24h_CASTB6F1_31.counts	1	U
Th2_24h_CASTB6F1_32.counts	1	U
Th2_24h_CASTB6F1_33.counts	1	U
Th2_24h_CASTB6F1_34.counts	1	U
Th2_24h_CASTB6F1_35.counts	1	U
Th2_24h_CASTB6F1_36.counts	1	U
Th2_24h_CASTB6F1_37.counts	1	U
Th2_24h_CASTB6F1_39.counts	1	U
Th2_24h_CASTB6F1_4.counts	1	U
Th2_24h_CASTB6F1_40.counts	1	U
Th2_24h_CASTB6F1_41.counts	1	U
Th2_24h_CASTB6F1_42.counts	1	U
Th2_24h_CASTB6F1_43.counts	1	U
Th2_24h_CASTB6F1_44.counts	1	U
Th2_24h_CASTB6F1_45.counts	1	U
Th2_24h_CASTB6F1_46.counts	1	U
Th2_24h_CASTB6F1_47.counts	1	U
Th2_24h_CASTB6F1_5.counts	1	U
Th2_24h_CASTB6F1_50.counts	1	U
Th2_24h_CASTB6F1_51.counts	1	U
Th2_24h_CASTB6F1_52.counts	1	U
Th2_24h_CASTB6F1_53.counts	1	U
Th2_24h_CASTB6F1_54.counts	1	U
Th2_24h_CASTB6F1_57.counts	1	U
Th2_24h_CASTB6F1_58.counts	1	U
Th2_24h_CASTB6F1_59.counts	1	U
Th2_24h_CASTB6F1_6.counts	1	U
Th2_24h_CASTB6F1_60.counts	1	U
Th2_24h_CASTB6F1_61.counts	1	U
Th2_24h_CASTB6F1_62.counts	1	U
Th2_24h_CASTB6F1_63.counts	1	U
Th2_24h_CASTB6F1_64.counts	1	U
Th2_24h_CASTB6F1_65.counts	1	U
Th2_24h_CASTB6F1_66.counts	1	U
Th2_24h_CASTB6F1_67.counts	1	U
Th2_24h_CASTB6F1_68.counts	1	U
Th2_24h_CASTB6F1_7.counts	1	U
Th2_24h_CASTB6F1_70.counts	1	U
Th2_24h_CASTB6F1_71.counts	1	U
Th2_24h_CASTB6F1_72.counts	1	U
Th2_24h_CASTB6F1_73.counts	1	U
Th2_24h_CASTB6F1_74.counts	1	U
Th2_24h_CASTB6F1_75.counts	1	U
Th2_24h_CASTB6F1_76.counts	1	U
Th2_24h_CASTB6F1_77.counts	1	U
Th2_24h_CASTB6F1_78.counts	1	U
Th2_24h_CASTB6F1_79.counts	1	U
Th2_24h_CASTB6F1_8.counts	1	U
Th2_24h_CASTB6F1_80.counts	1	U
Th2_24h_CASTB6F1_81.counts	1	U
Th2_24h_CASTB6F1_82.counts	1	U
Th2_24h_CASTB6F1_83.counts	1	U
Th2_24h_CASTB6F1_85.counts	1	U
Th2_24h_CASTB6F1_86.counts	1	U
Th2_24h_CASTB6F1_87.counts	1	U
Th2_24h_CASTB6F1_88.counts	1	U
Th2_24h_CASTB6F1_89.counts	1	U
Th2_24h_CASTB6F1_9.counts	1	U
Th2_24h_CASTB6F1_90.counts	1	U
Th2_24h_CASTB6F1_91.counts	1	U
Th2_24h_CASTB6F1_92.counts	1	U
Th2_24h_CASTB6F1_93.counts	1	U
Th2_24h_CASTB6F1_94.counts	1	U
Th2_24h_CASTB6F1_95.counts	1	U
Th2_24h_CASTB6F1_96.counts	1	U
Th2_48h_B6CASTF1_1.counts	1	U
Th2_48h_B6CASTF1_10.counts	1	U
Th2_48h_B6CASTF1_11.counts	1	U
Th2_48h_B6CASTF1_13.counts	1	U
Th2_48h_B6CASTF1_14.counts	1	U
Th2_48h_B6CASTF1_15.counts	1	U
Th2_48h_B6CASTF1_16.counts	1	U
Th2_48h_B6CASTF1_17.counts	1	U
Th2_48h_B6CASTF1_18.counts	1	U
Th2_48h_B6CASTF1_19.counts	1	U
Th2_48h_B6CASTF1_2.counts	1	U
Th2_48h_B6CASTF1_20.counts	1	U
Th2_48h_B6CASTF1_21.counts	1	U
Th2_48h_B6CASTF1_22.counts	1	U
Th2_48h_B6CASTF1_23.counts	1	U
Th2_48h_B6CASTF1_24.counts	1	U
Th2_48h_B6CASTF1_25.counts	1	U
Th2_48h_B6CASTF1_26.counts	1	U
Th2_48h_B6CASTF1_27.counts	1	U
Th2_48h_B6CASTF1_28.counts	1	U
Th2_48h_B6CASTF1_29.counts	1	U
Th2_48h_B6CASTF1_3.counts	1	U
Th2_48h_B6CASTF1_30.counts	1	U
Th2_48h_B6CASTF1_31.counts	1	U
Th2_48h_B6CASTF1_32.counts	1	U
Th2_48h_B6CASTF1_33.counts	1	U
Th2_48h_B6CASTF1_34.counts	1	U
Th2_48h_B6CASTF1_35.counts	1	U
Th2_48h_B6CASTF1_36.counts	1	U
Th2_48h_B6CASTF1_37.counts	1	U
Th2_48h_B6CASTF1_38.counts	1	U
Th2_48h_B6CASTF1_39.counts	1	U
Th2_48h_B6CASTF1_4.counts	1	U
Th2_48h_B6CASTF1_40.counts	1	U
Th2_48h_B6CASTF1_41.counts	1	U
Th2_48h_B6CASTF1_42.counts	1	U
Th2_48h_B6CASTF1_43.counts	1	U
Th2_48h_B6CASTF1_44.counts	1	U
Th2_48h_B6CASTF1_45.counts	1	U
Th2_48h_B6CASTF1_46.counts	1	U
Th2_48h_B6CASTF1_48.counts	1	U
Th2_48h_B6CASTF1_49.counts	1	U
Th2_48h_B6CASTF1_5.counts	1	U
Th2_48h_B6CASTF1_50.counts	1	U
Th2_48h_B6CASTF1_51.counts	1	U
Th2_48h_B6CASTF1_52.counts	1	U
Th2_48h_B6CASTF1_54.counts	1	U
Th2_48h_B6CASTF1_55.counts	1	U
Th2_48h_B6CASTF1_56.counts	1	U
Th2_48h_B6CASTF1_58.counts	1	U
Th2_48h_B6CASTF1_59.counts	1	U
Th2_48h_B6CASTF1_6.counts	1	U
Th2_48h_B6CASTF1_60.counts	1	U
Th2_48h_B6CASTF1_61.counts	1	U
Th2_48h_B6CASTF1_62.counts	1	U
Th2_48h_B6CASTF1_63.counts	1	U
Th2_48h_B6CASTF1_64.counts	1	U
Th2_48h_B6CASTF1_65.counts	1	U
Th2_48h_B6CASTF1_66.counts	1	U
Th2_48h_B6CASTF1_67.counts	1	U
Th2_48h_B6CASTF1_7.counts	1	U
Th2_48h_B6CASTF1_70.counts	1	U
Th2_48h_B6CASTF1_71.counts	1	U
Th2_48h_B6CASTF1_72.counts	1	U
Th2_48h_B6CASTF1_73.counts	1	U
Th2_48h_B6CASTF1_74.counts	1	U
Th2_48h_B6CASTF1_75.counts	1	U
Th2_48h_B6CASTF1_76.counts	1	U
Th2_48h_B6CASTF1_77.counts	1	U
Th2_48h_B6CASTF1_78.counts	1	U
Th2_48h_B6CASTF1_79.counts	1	U
Th2_48h_B6CASTF1_8.counts	1	U
Th2_48h_B6CASTF1_80.counts	1	U
Th2_48h_B6CASTF1_81.counts	1	U
Th2_48h_B6CASTF1_82.counts	1	U
Th2_48h_B6CASTF1_83.counts	1	U
Th2_48h_B6CASTF1_84.counts	1	U
Th2_48h_B6CASTF1_86.counts	1	U
Th2_48h_B6CASTF1_87.counts	1	U
Th2_48h_B6CASTF1_88.counts	1	U
Th2_48h_B6CASTF1_89.counts	1	U
Th2_48h_B6CASTF1_91.counts	1	U
Th2_48h_B6CASTF1_92.counts	1	U
Th2_48h_B6CASTF1_94.counts	1	U
Th2_48h_B6CASTF1_95.counts	1	U
Th2_48h_B6CASTF1_96.counts	1	U
Th2_48h_CASTB6F1_1.counts	1	U
Th2_48h_CASTB6F1_10.counts	1	U
Th2_48h_CASTB6F1_11.counts	1	U
Th2_48h_CASTB6F1_12.counts	1	U
Th2_48h_CASTB6F1_13.counts	1	U
Th2_48h_CASTB6F1_14.counts	1	U
Th2_48h_CASTB6F1_16.counts	1	U
Th2_48h_CASTB6F1_17.counts	1	U
Th2_48h_CASTB6F1_18.counts	1	U
Th2_48h_CASTB6F1_19.counts	1	U
Th2_48h_CASTB6F1_2.counts	1	U
Th2_48h_CASTB6F1_20.counts	1	U
Th2_48h_CASTB6F1_21.counts	1	U
Th2_48h_CASTB6F1_22.counts	1	U
Th2_48h_CASTB6F1_23.counts	1	U
Th2_48h_CASTB6F1_24.counts	1	U
Th2_48h_CASTB6F1_25.counts	1	U
Th2_48h_CASTB6F1_26.counts	1	U
Th2_48h_CASTB6F1_27.counts	1	U
Th2_48h_CASTB6F1_28.counts	1	U
Th2_48h_CASTB6F1_29.counts	1	U
Th2_48h_CASTB6F1_30.counts	1	U
Th2_48h_CASTB6F1_31.counts	1	U
Th2_48h_CASTB6F1_32.counts	1	U
Th2_48h_CASTB6F1_33.counts	1	U
Th2_48h_CASTB6F1_35.counts	1	U
Th2_48h_CASTB6F1_36.counts	1	U
Th2_48h_CASTB6F1_37.counts	1	U
Th2_48h_CASTB6F1_38.counts	1	U
Th2_48h_CASTB6F1_39.counts	1	U
Th2_48h_CASTB6F1_4.counts	1	U
Th2_48h_CASTB6F1_40.counts	1	U
Th2_48h_CASTB6F1_41.counts	1	U
Th2_48h_CASTB6F1_42.counts	1	U
Th2_48h_CASTB6F1_43.counts	1	U
Th2_48h_CASTB6F1_44.counts	1	U
Th2_48h_CASTB6F1_45.counts	1	U
Th2_48h_CASTB6F1_46.counts	1	U
Th2_48h_CASTB6F1_47.counts	1	U
Th2_48h_CASTB6F1_5.counts	1	U
Th2_48h_CASTB6F1_50.counts	1	U
Th2_48h_CASTB6F1_51.counts	1	U
Th2_48h_CASTB6F1_52.counts	1	U
Th2_48h_CASTB6F1_53.counts	1	U
Th2_48h_CASTB6F1_54.counts	1	U
Th2_48h_CASTB6F1_55.counts	1	U
Th2_48h_CASTB6F1_56.counts	1	U
Th2_48h_CASTB6F1_57.counts	1	U
Th2_48h_CASTB6F1_58.counts	1	U
Th2_48h_CASTB6F1_59.counts	1	U
Th2_48h_CASTB6F1_6.counts	1	U
Th2_48h_CASTB6F1_61.counts	1	U
Th2_48h_CASTB6F1_62.counts	1	U
Th2_48h_CASTB6F1_64.counts	1	U
Th2_48h_CASTB6F1_65.counts	1	U
Th2_48h_CASTB6F1_66.counts	1	U
Th2_48h_CASTB6F1_67.counts	1	U
Th2_48h_CASTB6F1_68.counts	1	U
Th2_48h_CASTB6F1_7.counts	1	U
Th2_48h_CASTB6F1_70.counts	1	U
Th2_48h_CASTB6F1_71.counts	1	U
Th2_48h_CASTB6F1_72.counts	1	U
Th2_48h_CASTB6F1_73.counts	1	U
Th2_48h_CASTB6F1_74.counts	1	U
Th2_48h_CASTB6F1_76.counts	1	U
Th2_48h_CASTB6F1_77.counts	1	U
Th2_48h_CASTB6F1_78.counts	1	U
Th2_48h_CASTB6F1_79.counts	1	U
Th2_48h_CASTB6F1_8.counts	1	U
Th2_48h_CASTB6F1_80.counts	1	U
Th2_48h_CASTB6F1_81.counts	1	U
Th2_48h_CASTB6F1_82.counts	1	U
Th2_48h_CASTB6F1_84.counts	1	U
Th2_48h_CASTB6F1_85.counts	1	U
Th2_48h_CASTB6F1_86.counts	1	U
Th2_48h_CASTB6F1_87.counts	1	U
Th2_48h_CASTB6F1_88.counts	1	U
Th2_48h_CASTB6F1_89.counts	1	U
Th2_48h_CASTB6F1_9.counts	1	U
Th2_48h_CASTB6F1_90.counts	1	U
Th2_48h_CASTB6F1_91.counts	1	U
Th2_48h_CASTB6F1_92.counts	1	U
Th2_48h_CASTB6F1_94.counts	1	U
Th2_48h_CASTB6F1_95.counts	1	U
Th2_48h_CASTB6F1_96.counts	1	U
Th2_72h_B6CASTF1_1.counts	1	U
Th2_72h_B6CASTF1_10.counts	1	U
Th2_72h_B6CASTF1_11.counts	1	U
Th2_72h_B6CASTF1_12.counts	1	U
Th2_72h_B6CASTF1_13.counts	1	U
Th2_72h_B6CASTF1_14.counts	1	U
Th2_72h_B6CASTF1_15.counts	1	U
Th2_72h_B6CASTF1_16.counts	1	U
Th2_72h_B6CASTF1_17.counts	1	U
Th2_72h_B6CASTF1_18.counts	1	U
Th2_72h_B6CASTF1_19.counts	1	U
Th2_72h_B6CASTF1_2.counts	1	U
Th2_72h_B6CASTF1_20.counts	1	U
Th2_72h_B6CASTF1_22.counts	1	U
Th2_72h_B6CASTF1_23.counts	1	U
Th2_72h_B6CASTF1_24.counts	1	U
Th2_72h_B6CASTF1_25.counts	1	U
Th2_72h_B6CASTF1_27.counts	1	U
Th2_72h_B6CASTF1_28.counts	1	U
Th2_72h_B6CASTF1_29.counts	1	U
Th2_72h_B6CASTF1_3.counts	1	U
Th2_72h_B6CASTF1_30.counts	1	U
Th2_72h_B6CASTF1_31.counts	1	U
Th2_72h_B6CASTF1_32.counts	1	U
Th2_72h_B6CASTF1_33.counts	1	U
Th2_72h_B6CASTF1_34.counts	1	U
Th2_72h_B6CASTF1_35.counts	1	U
Th2_72h_B6CASTF1_36.counts	1	U
Th2_72h_B6CASTF1_37.counts	1	U
Th2_72h_B6CASTF1_38.counts	1	U
Th2_72h_B6CASTF1_39.counts	1	U
Th2_72h_B6CASTF1_4.counts	1	U
Th2_72h_B6CASTF1_40.counts	1	U
Th2_72h_B6CASTF1_41.counts	1	U
Th2_72h_B6CASTF1_42.counts	1	U
Th2_72h_B6CASTF1_44.counts	1	U
Th2_72h_B6CASTF1_45.counts	1	U
Th2_72h_B6CASTF1_46.counts	1	U
Th2_72h_B6CASTF1_48.counts	1	U
Th2_72h_B6CASTF1_49.counts	1	U
Th2_72h_B6CASTF1_50.counts	1	U
Th2_72h_B6CASTF1_51.counts	1	U
Th2_72h_B6CASTF1_52.counts	1	U
Th2_72h_B6CASTF1_53.counts	1	U
Th2_72h_B6CASTF1_54.counts	1	U
Th2_72h_B6CASTF1_55.counts	1	U
Th2_72h_B6CASTF1_56.counts	1	U
Th2_72h_B6CASTF1_57.counts	1	U
Th2_72h_B6CASTF1_58.counts	1	U
Th2_72h_B6CASTF1_59.counts	1	U
Th2_72h_B6CASTF1_6.counts	1	U
Th2_72h_B6CASTF1_61.counts	1	U
Th2_72h_B6CASTF1_62.counts	1	U
Th2_72h_B6CASTF1_64.counts	1	U
Th2_72h_B6CASTF1_65.counts	1	U
Th2_72h_B6CASTF1_66.counts	1	U
Th2_72h_B6CASTF1_67.counts	1	U
Th2_72h_B6CASTF1_68.counts	1	U
Th2_72h_B6CASTF1_69.counts	1	U
Th2_72h_B6CASTF1_7.counts	1	U
Th2_72h_B6CASTF1_70.counts	1	U
Th2_72h_B6CASTF1_71.counts	1	U
Th2_72h_B6CASTF1_72.counts	1	U
Th2_72h_B6CASTF1_73.counts	1	U
Th2_72h_B6CASTF1_74.counts	1	U
Th2_72h_B6CASTF1_75.counts	1	U
Th2_72h_B6CASTF1_76.counts	1	U
Th2_72h_B6CASTF1_77.counts	1	U
Th2_72h_B6CASTF1_79.counts	1	U
Th2_72h_B6CASTF1_8.counts	1	U
Th2_72h_B6CASTF1_80.counts	1	U
Th2_72h_B6CASTF1_81.counts	1	U
Th2_72h_B6CASTF1_82.counts	1	U
Th2_72h_B6CASTF1_83.counts	1	U
Th2_72h_B6CASTF1_84.counts	1	U
Th2_72h_B6CASTF1_85.counts	1	U
Th2_72h_B6CASTF1_86.counts	1	U
Th2_72h_B6CASTF1_87.counts	1	U
Th2_72h_B6CASTF1_88.counts	1	U
Th2_72h_B6CASTF1_89.counts	1	U
Th2_72h_B6CASTF1_9.counts	1	U
Th2_72h_B6CASTF1_90.counts	1	U
Th2_72h_B6CASTF1_91.counts	1	U
Th2_72h_B6CASTF1_92.counts	1	U
Th2_72h_B6CASTF1_93.counts	1	U
Th2_72h_B6CASTF1_94.counts	1	U
Th2_72h_B6CASTF1_95.counts	1	U
Th2_72h_B6CASTF1_96.counts	1	U
Th2_72h_CASTB6F1_1.counts	1	U
Th2_72h_CASTB6F1_10.counts	1	U
Th2_72h_CASTB6F1_11.counts	1	U
Th2_72h_CASTB6F1_12.counts	1	U
Th2_72h_CASTB6F1_13.counts	1	U
Th2_72h_CASTB6F1_14.counts	1	U
Th2_72h_CASTB6F1_15.counts	1	U
Th2_72h_CASTB6F1_16.counts	1	U
Th2_72h_CASTB6F1_18.counts	1	U
Th2_72h_CASTB6F1_19.counts	1	U
Th2_72h_CASTB6F1_20.counts	1	U
Th2_72h_CASTB6F1_21.counts	1	U
Th2_72h_CASTB6F1_22.counts	1	U
Th2_72h_CASTB6F1_23.counts	1	U
Th2_72h_CASTB6F1_24.counts	1	U
Th2_72h_CASTB6F1_25.counts	1	U
Th2_72h_CASTB6F1_26.counts	1	U
Th2_72h_CASTB6F1_27.counts	1	U
Th2_72h_CASTB6F1_28.counts	1	U
Th2_72h_CASTB6F1_29.counts	1	U
Th2_72h_CASTB6F1_3.counts	1	U
Th2_72h_CASTB6F1_31.counts	1	U
Th2_72h_CASTB6F1_32.counts	1	U
Th2_72h_CASTB6F1_33.counts	1	U
Th2_72h_CASTB6F1_34.counts	1	U
Th2_72h_CASTB6F1_35.counts	1	U
Th2_72h_CASTB6F1_36.counts	1	U
Th2_72h_CASTB6F1_37.counts	1	U
Th2_72h_CASTB6F1_38.counts	1	U
Th2_72h_CASTB6F1_39.counts	1	U
Th2_72h_CASTB6F1_4.counts	1	U
Th2_72h_CASTB6F1_40.counts	1	U
Th2_72h_CASTB6F1_41.counts	1	U
Th2_72h_CASTB6F1_42.counts	1	U
Th2_72h_CASTB6F1_46.counts	1	U
Th2_72h_CASTB6F1_47.counts	1	U
Th2_72h_CASTB6F1_48.counts	1	U
Th2_72h_CASTB6F1_5.counts	1	U
Th2_72h_CASTB6F1_51.counts	1	U
Th2_72h_CASTB6F1_52.counts	1	U
Th2_72h_CASTB6F1_53.counts	1	U
Th2_72h_CASTB6F1_54.counts	1	U
Th2_72h_CASTB6F1_56.counts	1	U
Th2_72h_CASTB6F1_57.counts	1	U
Th2_72h_CASTB6F1_58.counts	1	U
Th2_72h_CASTB6F1_59.counts	1	U
Th2_72h_CASTB6F1_6.counts	1	U
Th2_72h_CASTB6F1_60.counts	1	U
Th2_72h_CASTB6F1_61.counts	1	U
Th2_72h_CASTB6F1_62.counts	1	U
Th2_72h_CASTB6F1_63.counts	1	U
Th2_72h_CASTB6F1_64.counts	1	U
Th2_72h_CASTB6F1_65.counts	1	U
Th2_72h_CASTB6F1_66.counts	1	U
Th2_72h_CASTB6F1_67.counts	1	U
Th2_72h_CASTB6F1_68.counts	1	U
Th2_72h_CASTB6F1_69.counts	1	U
Th2_72h_CASTB6F1_70.counts	1	U
Th2_72h_CASTB6F1_71.counts	1	U
Th2_72h_CASTB6F1_72.counts	1	U
Th2_72h_CASTB6F1_73.counts	1	U
Th2_72h_CASTB6F1_74.counts	1	U
Th2_72h_CASTB6F1_76.counts	1	U
Th2_72h_CASTB6F1_77.counts	1	U
Th2_72h_CASTB6F1_78.counts	1	U
Th2_72h_CASTB6F1_79.counts	1	U
Th2_72h_CASTB6F1_8.counts	1	U
Th2_72h_CASTB6F1_81.counts	1	U
Th2_72h_CASTB6F1_82.counts	1	U
Th2_72h_CASTB6F1_83.counts	1	U
Th2_72h_CASTB6F1_84.counts	1	U
Th2_72h_CASTB6F1_85.counts	1	U
Th2_72h_CASTB6F1_86.counts	1	U
Th2_72h_CASTB6F1_88.counts	1	U
Th2_72h_CASTB6F1_89.counts	1	U
Th2_72h_CASTB6F1_9.counts	1	U
Th2_72h_CASTB6F1_90.counts	1	U
Th2_72h_CASTB6F1_91.counts	1	U
Th2_72h_CASTB6F1_92.counts	1	U
Th2_72h_CASTB6F1_94.counts	1	U
Th2_72h_CASTB6F1_95.counts	1	U
Th2_72h_CASTB6F1_96.counts	1	U

## Sheet: Islam et al 2013
cells	cells_labels	Extra
1.counts	0	U	Caption:
5.counts	0	U	U	Unknown	We only know if the cell is good or bad, but not which type (broken, empty etc.)
6.counts	0	U	G	Good	Appears healthy under the microscope
7.counts	0	U	E	Empty	Capture site was empty
8.counts	0	U	D	Debris	Capture site contained debris (broken cell)
9.counts	0	U	M	Multiples	Capture site contained multiple cells
14.counts	0	U
15.counts	0	U
16.counts	0	U
18.counts	0	U
19.counts	0	U
20.counts	0	U
21.counts	0	U
22.counts	0	U
23.counts	0	U
27.counts	0	U
28.counts	0	U
29.counts	0	U
30.counts	0	U
35.counts	0	U
37.counts	0	U
45.counts	0	U
46.counts	0	U
51.counts	0	U
54.counts	0	U
55.counts	0	U
58.counts	0	U
61.counts	0	U
62.counts	0	U
63.counts	0	U
68.counts	0	U
70.counts	0	U
76.counts	0	U
77.counts	0	U	Caption:
82.counts	0	U	U	Unknown	We only know that it is a bad cell, but not which type (broken, empty etc.)
85.counts	0	U	G	Good	Appears healthy under the microscope
86.counts	0	U	E	Empty	Capture site was empty
87.counts	0	U	D	Debris	Capture site contained debris (broken cell)
88.counts	0	U	M	Multiples	Capture site contained multiple cells
89.counts	0	U
92.counts	0	U
2.counts	1	G
3.counts	1	G
4.counts	1	G
10.counts	1	G
11.counts	1	G
12.counts	1	G
13.counts	1	G
17.counts	1	G
24.counts	1	G
25.counts	1	G
26.counts	1	G
31.counts	1	G
32.counts	1	G
33.counts	1	G
34.counts	1	G
36.counts	1	G
38.counts	1	G
39.counts	1	G
40.counts	1	G
41.counts	1	G
42.counts	1	G
43.counts	1	G
44.counts	1	G
47.counts	1	G
48.counts	1	G
49.counts	1	G
50.counts	1	G
52.counts	1	G
53.counts	1	G
56.counts	1	G
57.counts	1	G
59.counts	1	G
60.counts	1	G
64.counts	1	G
65.counts	1	G
66.counts	1	G
67.counts	1	G
69.counts	1	G
71.counts	1	G
72.counts	1	G
73.counts	1	G
74.counts	1	G
75.counts	1	G
78.counts	1	G
79.counts	1	G
80.counts	1	G
81.counts	1	G
83.counts	1	G
84.counts	1	G
90.counts	1	G
91.counts	1	G
93.counts	1	G
94.counts	1	G
95.counts	1	G
96.counts	1	G

## Sheet: trainingsset mES
cells	labels	Extra
trainings_set_mES_2i_2_65.counts	0	E	Caption:
trainings_set_mES_2i_2_71.counts	0	E	U	Unknown	We only know if the cell is good or bad, but not which type (broken, empty etc.)
trainings_set_mES_2i_2_78.counts	0	E	G	Good	Appears healthy under the microscope
trainings_set_mES_2i_2_82.counts	0	E	E	Empty	Capture site was empty
trainings_set_mES_2i_2_83.counts	0	E	D	Debris	Capture site contained debris (broken cell)
trainings_set_mES_2i_2_84.counts	0	E	M	Multiples	Capture site contained multiple cells
trainings_set_mES_2i_2_88.counts	0	E
trainings_set_mES_2i_2_89.counts	0	E
trainings_set_mES_2i_2_9.counts	0	M
trainings_set_mES_2i_2_96.counts	0	E
trainings_set_mES_2i_3_3.counts	0	M
trainings_set_mES_2i_3_50.counts	0	M
trainings_set_mES_2i_3_51.counts	0	M
trainings_set_mES_2i_3_55.counts	0	D
trainings_set_mES_2i_3_67.counts	0	M
trainings_set_mES_2i_3_74.counts	0	D
trainings_set_mES_2i_3_75.counts	0	D
trainings_set_mES_2i_3_81.counts	0	D
trainings_set_mES_2i_3_93.counts	0	D
trainings_set_mES_2i_4_16.counts	0	D
trainings_set_mES_2i_4_19.counts	0	M
trainings_set_mES_2i_4_28.counts	0	M
trainings_set_mES_2i_4_3.counts	0	E
trainings_set_mES_2i_4_4.counts	0	D
trainings_set_mES_2i_4_48.counts	0	D
trainings_set_mES_2i_4_51.counts	0	E
trainings_set_mES_2i_4_79.counts	0	D
trainings_set_mES_2i_4_82.counts	0	D
trainings_set_mES_2i_4_85.counts	0	D
trainings_set_mES_2i_4_86.counts	0	E
trainings_set_mES_2i_4_92.counts	0	D
trainings_set_mES_2i_5_33.counts	0	D
trainings_set_mES_2i_5_50.counts	0	D
trainings_set_mES_2i_5_60.counts	0	E
trainings_set_mES_2i_5_64.counts	0	D
trainings_set_mES_2i_5_84.counts	0	D
trainings_set_mES_2i_5_91.counts	0	M
trainings_set_mES_2i_5_93.counts	0	M
trainings_set_mES_a2i_3_12.counts	0	M
trainings_set_mES_a2i_3_14.counts	0	M
trainings_set_mES_a2i_3_19.counts	0	M
trainings_set_mES_a2i_3_27.counts	0	M
trainings_set_mES_a2i_3_32.counts	0	D
trainings_set_mES_a2i_3_35.counts	0	E
trainings_set_mES_a2i_3_46.counts	0	D
trainings_set_mES_a2i_3_48.counts	0	E
trainings_set_mES_a2i_3_5.counts	0	D
trainings_set_mES_a2i_3_55.counts	0	D
trainings_set_mES_a2i_3_57.counts	0	M
trainings_set_mES_a2i_3_60.counts	0	M
trainings_set_mES_a2i_3_63.counts	0	D
trainings_set_mES_a2i_3_72.counts	0	D
trainings_set_mES_a2i_3_87.counts	0	D
trainings_set_mES_a2i_3_93.counts	0	D
trainings_set_mES_a2i_3_95.counts	0	M
trainings_set_mES_lif_1_27.counts	0	D
trainings_set_mES_lif_1_71.counts	0	E
trainings_set_mES_lif_1_76.counts	0	E
trainings_set_mES_lif_1_77.counts	0	E
trainings_set_mES_lif_1_78.counts	0	E
trainings_set_mES_lif_1_83.counts	0	E
trainings_set_mES_lif_1_84.counts	0	E
trainings_set_mES_lif_1_90.counts	0	E
trainings_set_mES_lif_1_94.counts	0	E
trainings_set_mES_lif_2_22.counts	0	M
trainings_set_mES_lif_2_78.counts	0	M
trainings_set_mES_lif_3_18.counts	0	M
trainings_set_mES_lif_3_41.counts	0	M
trainings_set_mES_lif_3_44.counts	0	D
trainings_set_mES_lif_3_55.counts	0	D
trainings_set_mES_lif_3_62.counts	0	D
trainings_set_mES_lif_3_66.counts	0	D
trainings_set_mES_lif_3_67.counts	0	D
trainings_set_mES_lif_3_79.counts	0	D
trainings_set_mES_lif_3_85.counts	0	D
trainings_set_mES_lif_3_86.counts	0	M
trainings_set_mES_lif_3_91.counts	0	D
trainings_set_mES_lif_3_93.counts	0	D
trainings_set_mES_2i_1_1.counts	1	G
trainings_set_mES_2i_1_10.counts	1	G
trainings_set_mES_2i_1_11.counts	1	G
trainings_set_mES_2i_1_12.counts	1	G
trainings_set_mES_2i_1_13.counts	1	G
trainings_set_mES_2i_1_14.counts	1	G
trainings_set_mES_2i_1_15.counts	1	G
trainings_set_mES_2i_1_16.counts	1	G
trainings_set_mES_2i_1_17.counts	1	G
trainings_set_mES_2i_1_18.counts	1	G
trainings_set_mES_2i_1_19.counts	1	G
trainings_set_mES_2i_1_2.counts	1	G
trainings_set_mES_2i_1_20.counts	1	G
trainings_set_mES_2i_1_21.counts	1	G
trainings_set_mES_2i_1_22.counts	1	G
trainings_set_mES_2i_1_23.counts	1	G
trainings_set_mES_2i_1_24.counts	1	G
trainings_set_mES_2i_1_25.counts	1	G
trainings_set_mES_2i_1_26.counts	1	G
trainings_set_mES_2i_1_27.counts	1	G
trainings_set_mES_2i_1_28.counts	1	G
trainings_set_mES_2i_1_29.counts	1	G
trainings_set_mES_2i_1_3.counts	1	G
trainings_set_mES_2i_1_30.counts	1	G
trainings_set_mES_2i_1_31.counts	1	G
trainings_set_mES_2i_1_32.counts	1	G
trainings_set_mES_2i_1_33.counts	1	G
trainings_set_mES_2i_1_34.counts	1	G
trainings_set_mES_2i_1_35.counts	1	G
trainings_set_mES_2i_1_36.counts	1	G
trainings_set_mES_2i_1_37.counts	1	G
trainings_set_mES_2i_1_38.counts	1	G
trainings_set_mES_2i_1_39.counts	1	G
trainings_set_mES_2i_1_4.counts	1	G
trainings_set_mES_2i_1_40.counts	1	G
trainings_set_mES_2i_1_41.counts	1	G
trainings_set_mES_2i_1_42.counts	1	G
trainings_set_mES_2i_1_43.counts	1	G
trainings_set_mES_2i_1_44.counts	1	G
trainings_set_mES_2i_1_45.counts	1	G
trainings_set_mES_2i_1_46.counts	1	G
trainings_set_mES_2i_1_47.counts	1	G
trainings_set_mES_2i_1_48.counts	1	G
trainings_set_mES_2i_1_49.counts	1	G
trainings_set_mES_2i_1_5.counts	1	G
trainings_set_mES_2i_1_50.counts	1	G
trainings_set_mES_2i_1_51.counts	1	G
trainings_set_mES_2i_1_52.counts	1	G
trainings_set_mES_2i_1_53.counts	1	G
trainings_set_mES_2i_1_54.counts	1	G
trainings_set_mES_2i_1_55.counts	1	G
trainings_set_mES_2i_1_56.counts	1	G
trainings_set_mES_2i_1_57.counts	1	G
trainings_set_mES_2i_1_58.counts	1	G
trainings_set_mES_2i_1_59.counts	1	G
trainings_set_mES_2i_1_6.counts	1	G
trainings_set_mES_2i_1_60.counts	1	G
trainings_set_mES_2i_1_61.counts	1	G
trainings_set_mES_2i_1_62.counts	1	G
trainings_set_mES_2i_1_63.counts	1	G
trainings_set_mES_2i_1_64.counts	1	G
trainings_set_mES_2i_1_65.counts	1	G
trainings_set_mES_2i_1_66.counts	1	G
trainings_set_mES_2i_1_67.counts	1	G
trainings_set_mES_2i_1_68.counts	1	G
trainings_set_mES_2i_1_69.counts	1	G
trainings_set_mES_2i_1_7.counts	1	G
trainings_set_mES_2i_1_70.counts	1	G
trainings_set_mES_2i_1_71.counts	1	G
trainings_set_mES_2i_1_72.counts	1	G
trainings_set_mES_2i_1_73.counts	1	G
trainings_set_mES_2i_1_74.counts	1	G
trainings_set_mES_2i_1_75.counts	1	G
trainings_set_mES_2i_1_76.counts	1	G
trainings_set_mES_2i_1_77.counts	1	G
trainings_set_mES_2i_1_78.counts	1	G
trainings_set_mES_2i_1_79.counts	1	G
trainings_set_mES_2i_1_8.counts	1	G
trainings_set_mES_2i_1_80.counts	1	G
trainings_set_mES_2i_1_81.counts	1	G
trainings_set_mES_2i_1_82.counts	1	G
trainings_set_mES_2i_1_83.counts	1	G
trainings_set_mES_2i_1_84.counts	1	G
trainings_set_mES_2i_1_85.counts	1	G
trainings_set_mES_2i_1_86.counts	1	G
trainings_set_mES_2i_1_87.counts	1	G
trainings_set_mES_2i_1_88.counts	1	G
trainings_set_mES_2i_1_89.counts	1	G
trainings_set_mES_2i_1_9.counts	1	G
trainings_set_mES_2i_1_90.counts	1	G
trainings_set_mES_2i_1_91.counts	1	G
trainings_set_mES_2i_1_92.counts	1	G
trainings_set_mES_2i_1_93.counts	1	G
trainings_set_mES_2i_1_94.counts	1	G
trainings_set_mES_2i_1_95.counts	1	G
trainings_set_mES_2i_1_96.counts	1	G
trainings_set_mES_2i_2_1.counts	1	G
trainings_set_mES_2i_2_10.counts	1	G
trainings_set_mES_2i_2_11.counts	1	G
trainings_set_mES_2i_2_12.counts	1	G
trainings_set_mES_2i_2_13.counts	1	G
trainings_set_mES_2i_2_14.counts	1	G
trainings_set_mES_2i_2_15.counts	1	G
trainings_set_mES_2i_2_16.counts	1	G
trainings_set_mES_2i_2_17.counts	1	G
trainings_set_mES_2i_2_18.counts	1	G
trainings_set_mES_2i_2_19.counts	1	G
trainings_set_mES_2i_2_2.counts	1	G
trainings_set_mES_2i_2_20.counts	1	G
trainings_set_mES_2i_2_21.counts	1	G
trainings_set_mES_2i_2_22.counts	1	G
trainings_set_mES_2i_2_23.counts	1	G
trainings_set_mES_2i_2_24.counts	1	G
trainings_set_mES_2i_2_25.counts	1	G
trainings_set_mES_2i_2_26.counts	1	G
trainings_set_mES_2i_2_27.counts	1	G
trainings_set_mES_2i_2_28.counts	1	G
trainings_set_mES_2i_2_29.counts	1	G
trainings_set_mES_2i_2_3.counts	1	G
trainings_set_mES_2i_2_30.counts	1	G
trainings_set_mES_2i_2_31.counts	1	G
trainings_set_mES_2i_2_32.counts	1	G
trainings_set_mES_2i_2_33.counts	1	G
trainings_set_mES_2i_2_34.counts	1	G
trainings_set_mES_2i_2_35.counts	1	G
trainings_set_mES_2i_2_36.counts	1	G
trainings_set_mES_2i_2_37.counts	1	G
trainings_set_mES_2i_2_38.counts	1	G
trainings_set_mES_2i_2_39.counts	1	G
trainings_set_mES_2i_2_4.counts	1	G
trainings_set_mES_2i_2_40.counts	1	G
trainings_set_mES_2i_2_41.counts	1	G
trainings_set_mES_2i_2_42.counts	1	G
trainings_set_mES_2i_2_43.counts	1	G
trainings_set_mES_2i_2_44.counts	1	G
trainings_set_mES_2i_2_45.counts	1	G
trainings_set_mES_2i_2_46.counts	1	G
trainings_set_mES_2i_2_47.counts	1	G
trainings_set_mES_2i_2_48.counts	1	G
trainings_set_mES_2i_2_49.counts	1	G
trainings_set_mES_2i_2_5.counts	1	G
trainings_set_mES_2i_2_50.counts	1	G
trainings_set_mES_2i_2_51.counts	1	G
trainings_set_mES_2i_2_52.counts	1	G
trainings_set_mES_2i_2_53.counts	1	G
trainings_set_mES_2i_2_54.counts	1	G
trainings_set_mES_2i_2_55.counts	1	G
trainings_set_mES_2i_2_56.counts	1	G
trainings_set_mES_2i_2_57.counts	1	G
trainings_set_mES_2i_2_58.counts	1	G
trainings_set_mES_2i_2_59.counts	1	G
trainings_set_mES_2i_2_6.counts	1	G
trainings_set_mES_2i_2_60.counts	1	G
trainings_set_mES_2i_2_61.counts	1	G
trainings_set_mES_2i_2_62.counts	1	G
trainings_set_mES_2i_2_63.counts	1	G
trainings_set_mES_2i_2_64.counts	1	G
trainings_set_mES_2i_2_66.counts	1	G
trainings_set_mES_2i_2_67.counts	1	G
trainings_set_mES_2i_2_68.counts	1	G
trainings_set_mES_2i_2_69.counts	1	G
trainings_set_mES_2i_2_7.counts	1	G
trainings_set_mES_2i_2_70.counts	1	G
trainings_set_mES_2i_2_72.counts	1	G
trainings_set_mES_2i_2_73.counts	1	G
trainings_set_mES_2i_2_74.counts	1	G
trainings_set_mES_2i_2_75.counts	1	G
trainings_set_mES_2i_2_76.counts	1	G
trainings_set_mES_2i_2_77.counts	1	G
trainings_set_mES_2i_2_79.counts	1	G
trainings_set_mES_2i_2_8.counts	1	G
trainings_set_mES_2i_2_80.counts	1	G
trainings_set_mES_2i_2_81.counts	1	G
trainings_set_mES_2i_2_85.counts	1	G
trainings_set_mES_2i_2_86.counts	1	G
trainings_set_mES_2i_2_87.counts	1	G
trainings_set_mES_2i_2_90.counts	1	G
trainings_set_mES_2i_2_91.counts	1	G
trainings_set_mES_2i_2_92.counts	1	G
trainings_set_mES_2i_2_93.counts	1	G
trainings_set_mES_2i_2_94.counts	1	G
trainings_set_mES_2i_2_95.counts	1	G
trainings_set_mES_2i_3_1.counts	1	G
trainings_set_mES_2i_3_10.counts	1	G
trainings_set_mES_2i_3_11.counts	1	G
trainings_set_mES_2i_3_12.counts	1	G
trainings_set_mES_2i_3_13.counts	1	G
trainings_set_mES_2i_3_14.counts	1	G
trainings_set_mES_2i_3_15.counts	1	G
trainings_set_mES_2i_3_16.counts	1	G
trainings_set_mES_2i_3_17.counts	1	G
trainings_set_mES_2i_3_18.counts	1	G
trainings_set_mES_2i_3_19.counts	1	G
trainings_set_mES_2i_3_2.counts	1	G
trainings_set_mES_2i_3_20.counts	1	G
trainings_set_mES_2i_3_21.counts	1	G
trainings_set_mES_2i_3_22.counts	1	G
trainings_set_mES_2i_3_23.counts	1	G
trainings_set_mES_2i_3_24.counts	1	G
trainings_set_mES_2i_3_25.counts	1	G
trainings_set_mES_2i_3_26.counts	1	G
trainings_set_mES_2i_3_27.counts	1	G
trainings_set_mES_2i_3_28.counts	1	G
trainings_set_mES_2i_3_29.counts	1	G
trainings_set_mES_2i_3_30.counts	1	G
trainings_set_mES_2i_3_31.counts	1	G
trainings_set_mES_2i_3_32.counts	1	G
trainings_set_mES_2i_3_33.counts	1	G
trainings_set_mES_2i_3_34.counts	1	G
trainings_set_mES_2i_3_35.counts	1	G
trainings_set_mES_2i_3_36.counts	1	G
trainings_set_mES_2i_3_37.counts	1	G
trainings_set_mES_2i_3_38.counts	1	G
trainings_set_mES_2i_3_39.counts	1	G
trainings_set_mES_2i_3_4.counts	1	G
trainings_set_mES_2i_3_40.counts	1	G
trainings_set_mES_2i_3_41.counts	1	G
trainings_set_mES_2i_3_42.counts	1	G
trainings_set_mES_2i_3_43.counts	1	G
trainings_set_mES_2i_3_44.counts	1	G
trainings_set_mES_2i_3_45.counts	1	G
trainings_set_mES_2i_3_46.counts	1	G
trainings_set_mES_2i_3_47.counts	1	G
trainings_set_mES_2i_3_48.counts	1	G
trainings_set_mES_2i_3_49.counts	1	G
trainings_set_mES_2i_3_5.counts	1	G
trainings_set_mES_2i_3_52.counts	1	G
trainings_set_mES_2i_3_53.counts	1	G
trainings_set_mES_2i_3_54.counts	1	G
trainings_set_mES_2i_3_56.counts	1	G
trainings_set_mES_2i_3_57.counts	1	G
trainings_set_mES_2i_3_58.counts	1	G
trainings_set_mES_2i_3_59.counts	1	G
trainings_set_mES_2i_3_6.counts	1	G
trainings_set_mES_2i_3_60.counts	1	G
trainings_set_mES_2i_3_61.counts	1	G
trainings_set_mES_2i_3_62.counts	1	G
trainings_set_mES_2i_3_63.counts	1	G
trainings_set_mES_2i_3_64.counts	1	G
trainings_set_mES_2i_3_65.counts	1	G
trainings_set_mES_2i_3_66.counts	1	G
trainings_set_mES_2i_3_68.counts	1	G
trainings_set_mES_2i_3_69.counts	1	G
trainings_set_mES_2i_3_7.counts	1	G
trainings_set_mES_2i_3_70.counts	1	G
trainings_set_mES_2i_3_71.counts	1	G
trainings_set_mES_2i_3_72.counts	1	G
trainings_set_mES_2i_3_73.counts	1	G
trainings_set_mES_2i_3_76.counts	1	G
trainings_set_mES_2i_3_77.counts	1	G
trainings_set_mES_2i_3_78.counts	1	G
trainings_set_mES_2i_3_79.counts	1	G
trainings_set_mES_2i_3_8.counts	1	G
trainings_set_mES_2i_3_80.counts	1	G
trainings_set_mES_2i_3_82.counts	1	G
trainings_set_mES_2i_3_83.counts	1	G
trainings_set_mES_2i_3_84.counts	1	G
trainings_set_mES_2i_3_85.counts	1	G
trainings_set_mES_2i_3_86.counts	1	G
trainings_set_mES_2i_3_87.counts	1	G
trainings_set_mES_2i_3_88.counts	1	G
trainings_set_mES_2i_3_89.counts	1	G
trainings_set_mES_2i_3_9.counts	1	G
trainings_set_mES_2i_3_90.counts	1	G
trainings_set_mES_2i_3_91.counts	1	G
trainings_set_mES_2i_3_92.counts	1	G
trainings_set_mES_2i_3_94.counts	1	G
trainings_set_mES_2i_3_95.counts	1	G
trainings_set_mES_2i_3_96.counts	1	G
trainings_set_mES_2i_4_1.counts	1	G
trainings_set_mES_2i_4_10.counts	1	G
trainings_set_mES_2i_4_11.counts	1	G
trainings_set_mES_2i_4_12.counts	1	G
trainings_set_mES_2i_4_13.counts	1	G
trainings_set_mES_2i_4_14.counts	1	G
trainings_set_mES_2i_4_15.counts	1	G
trainings_set_mES_2i_4_17.counts	1	G
trainings_set_mES_2i_4_18.counts	1	G
trainings_set_mES_2i_4_2.counts	1	G
trainings_set_mES_2i_4_20.counts	1	G
trainings_set_mES_2i_4_21.counts	1	G
trainings_set_mES_2i_4_22.counts	1	G
trainings_set_mES_2i_4_23.counts	1	G
trainings_set_mES_2i_4_24.counts	1	G
trainings_set_mES_2i_4_25.counts	1	G
trainings_set_mES_2i_4_26.counts	1	G
trainings_set_mES_2i_4_27.counts	1	G
trainings_set_mES_2i_4_29.counts	1	G
trainings_set_mES_2i_4_30.counts	1	G
trainings_set_mES_2i_4_31.counts	1	G
trainings_set_mES_2i_4_32.counts	1	G
trainings_set_mES_2i_4_33.counts	1	G
trainings_set_mES_2i_4_34.counts	1	G
trainings_set_mES_2i_4_35.counts	1	G
trainings_set_mES_2i_4_36.counts	1	G
trainings_set_mES_2i_4_37.counts	1	G
trainings_set_mES_2i_4_38.counts	1	G
trainings_set_mES_2i_4_39.counts	1	G
trainings_set_mES_2i_4_40.counts	1	G
trainings_set_mES_2i_4_41.counts	1	G
trainings_set_mES_2i_4_42.counts	1	G
trainings_set_mES_2i_4_43.counts	1	G
trainings_set_mES_2i_4_44.counts	1	G
trainings_set_mES_2i_4_45.counts	1	G
trainings_set_mES_2i_4_46.counts	1	G
trainings_set_mES_2i_4_47.counts	1	G
trainings_set_mES_2i_4_49.counts	1	G
trainings_set_mES_2i_4_5.counts	1	G
trainings_set_mES_2i_4_50.counts	1	G
trainings_set_mES_2i_4_52.counts	1	G
trainings_set_mES_2i_4_53.counts	1	G
trainings_set_mES_2i_4_54.counts	1	G
trainings_set_mES_2i_4_55.counts	1	G
trainings_set_mES_2i_4_56.counts	1	G
trainings_set_mES_2i_4_57.counts	1	G
trainings_set_mES_2i_4_58.counts	1	G
trainings_set_mES_2i_4_59.counts	1	G
trainings_set_mES_2i_4_6.counts	1	G
trainings_set_mES_2i_4_60.counts	1	G
trainings_set_mES_2i_4_61.counts	1	G
trainings_set_mES_2i_4_62.counts	1	G
trainings_set_mES_2i_4_63.counts	1	G
trainings_set_mES_2i_4_64.counts	1	G
trainings_set_mES_2i_4_65.counts	1	G
trainings_set_mES_2i_4_66.counts	1	G
trainings_set_mES_2i_4_67.counts	1	G
trainings_set_mES_2i_4_68.counts	1	G
trainings_set_mES_2i_4_69.counts	1	G
trainings_set_mES_2i_4_7.counts	1	G
trainings_set_mES_2i_4_70.counts	1	G
trainings_set_mES_2i_4_71.counts	1	G
trainings_set_mES_2i_4_72.counts	1	G
trainings_set_mES_2i_4_73.counts	1	G
trainings_set_mES_2i_4_74.counts	1	G
trainings_set_mES_2i_4_75.counts	1	G
trainings_set_mES_2i_4_76.counts	1	G
trainings_set_mES_2i_4_77.counts	1	G
trainings_set_mES_2i_4_78.counts	1	G
trainings_set_mES_2i_4_8.counts	1	G
trainings_set_mES_2i_4_80.counts	1	G
trainings_set_mES_2i_4_81.counts	1	G
trainings_set_mES_2i_4_83.counts	1	G
trainings_set_mES_2i_4_84.counts	1	G
trainings_set_mES_2i_4_87.counts	1	G
trainings_set_mES_2i_4_88.counts	1	G
trainings_set_mES_2i_4_89.counts	1	G
trainings_set_mES_2i_4_9.counts	1	G
trainings_set_mES_2i_4_90.counts	1	G
trainings_set_mES_2i_4_91.counts	1	G
trainings_set_mES_2i_4_93.counts	1	G
trainings_set_mES_2i_4_94.counts	1	G
trainings_set_mES_2i_4_95.counts	1	G
trainings_set_mES_2i_4_96.counts	1	G
trainings_set_mES_2i_5_1.counts	1	G
trainings_set_mES_2i_5_10.counts	1	G
trainings_set_mES_2i_5_11.counts	1	G
trainings_set_mES_2i_5_12.counts	1	G
trainings_set_mES_2i_5_13.counts	1	G
trainings_set_mES_2i_5_14.counts	1	G
trainings_set_mES_2i_5_15.counts	1	G
trainings_set_mES_2i_5_16.counts	1	G
trainings_set_mES_2i_5_17.counts	1	G
trainings_set_mES_2i_5_18.counts	1	G
trainings_set_mES_2i_5_19.counts	1	G
trainings_set_mES_2i_5_2.counts	1	G
trainings_set_mES_2i_5_20.counts	1	G
trainings_set_mES_2i_5_21.counts	1	G
trainings_set_mES_2i_5_22.counts	1	G
trainings_set_mES_2i_5_23.counts	1	G
trainings_set_mES_2i_5_24.counts	1	G
trainings_set_mES_2i_5_25.counts	1	G
trainings_set_mES_2i_5_26.counts	1	G
trainings_set_mES_2i_5_27.counts	1	G
trainings_set_mES_2i_5_28.counts	1	G
trainings_set_mES_2i_5_29.counts	1	G
trainings_set_mES_2i_5_3.counts	1	G
trainings_set_mES_2i_5_30.counts	1	G
trainings_set_mES_2i_5_31.counts	1	G
trainings_set_mES_2i_5_32.counts	1	G
trainings_set_mES_2i_5_34.counts	1	G
trainings_set_mES_2i_5_35.counts	1	G
trainings_set_mES_2i_5_36.counts	1	G
trainings_set_mES_2i_5_37.counts	1	G
trainings_set_mES_2i_5_38.counts	1	G
trainings_set_mES_2i_5_39.counts	1	G
trainings_set_mES_2i_5_4.counts	1	G
trainings_set_mES_2i_5_40.counts	1	G
trainings_set_mES_2i_5_41.counts	1	G
trainings_set_mES_2i_5_42.counts	1	G
trainings_set_mES_2i_5_43.counts	1	G
trainings_set_mES_2i_5_44.counts	1	G
trainings_set_mES_2i_5_45.counts	1	G
trainings_set_mES_2i_5_46.counts	1	G
trainings_set_mES_2i_5_47.counts	1	G
trainings_set_mES_2i_5_48.counts	1	G
trainings_set_mES_2i_5_49.counts	1	G
trainings_set_mES_2i_5_5.counts	1	G
trainings_set_mES_2i_5_51.counts	1	G
trainings_set_mES_2i_5_52.counts	1	G
trainings_set_mES_2i_5_53.counts	1	G
trainings_set_mES_2i_5_54.counts	1	G
trainings_set_mES_2i_5_55.counts	1	G
trainings_set_mES_2i_5_56.counts	1	G
trainings_set_mES_2i_5_57.counts	1	G
trainings_set_mES_2i_5_58.counts	1	G
trainings_set_mES_2i_5_59.counts	1	G
trainings_set_mES_2i_5_6.counts	1	G
trainings_set_mES_2i_5_61.counts	1	G
trainings_set_mES_2i_5_62.counts	1	G
trainings_set_mES_2i_5_63.counts	1	G
trainings_set_mES_2i_5_65.counts	1	G
trainings_set_mES_2i_5_66.counts	1	G
trainings_set_mES_2i_5_67.counts	1	G
trainings_set_mES_2i_5_68.counts	1	G
trainings_set_mES_2i_5_69.counts	1	G
trainings_set_mES_2i_5_7.counts	1	G
trainings_set_mES_2i_5_70.counts	1	G
trainings_set_mES_2i_5_71.counts	1	G
trainings_set_mES_2i_5_72.counts	1	G
trainings_set_mES_2i_5_73.counts	1	G
trainings_set_mES_2i_5_74.counts	1	G
trainings_set_mES_2i_5_75.counts	1	G
trainings_set_mES_2i_5_76.counts	1	G
trainings_set_mES_2i_5_77.counts	1	G
trainings_set_mES_2i_5_78.counts	1	G
trainings_set_mES_2i_5_79.counts	1	G
trainings_set_mES_2i_5_8.counts	1	G
trainings_set_mES_2i_5_80.counts	1	G
trainings_set_mES_2i_5_81.counts	1	G
trainings_set_mES_2i_5_82.counts	1	G
trainings_set_mES_2i_5_83.counts	1	G
trainings_set_mES_2i_5_85.counts	1	G
trainings_set_mES_2i_5_86.counts	1	G
trainings_set_mES_2i_5_87.counts	1	G
trainings_set_mES_2i_5_88.counts	1	G
trainings_set_mES_2i_5_89.counts	1	G
trainings_set_mES_2i_5_9.counts	1	G
trainings_set_mES_2i_5_90.counts	1	G
trainings_set_mES_2i_5_92.counts	1	G
trainings_set_mES_2i_5_94.counts	1	G
trainings_set_mES_2i_5_95.counts	1	G
trainings_set_mES_2i_5_96.counts	1	G
trainings_set_mES_a2i_2_1.counts	1	G
trainings_set_mES_a2i_2_10.counts	1	G
trainings_set_mES_a2i_2_11.counts	1	G
trainings_set_mES_a2i_2_12.counts	1	G
trainings_set_mES_a2i_2_13.counts	1	G
trainings_set_mES_a2i_2_14.counts	1	G
trainings_set_mES_a2i_2_15.counts	1	G
trainings_set_mES_a2i_2_16.counts	1	G
trainings_set_mES_a2i_2_17.counts	1	G
trainings_set_mES_a2i_2_18.counts	1	G
trainings_set_mES_a2i_2_19.counts	1	G
trainings_set_mES_a2i_2_2.counts	1	G
trainings_set_mES_a2i_2_20.counts	1	G
trainings_set_mES_a2i_2_21.counts	1	G
trainings_set_mES_a2i_2_22.counts	1	G
trainings_set_mES_a2i_2_23.counts	1	G
trainings_set_mES_a2i_2_24.counts	1	G
trainings_set_mES_a2i_2_25.counts	1	G
trainings_set_mES_a2i_2_26.counts	1	G
trainings_set_mES_a2i_2_27.counts	1	G
trainings_set_mES_a2i_2_28.counts	1	G
trainings_set_mES_a2i_2_29.counts	1	G
trainings_set_mES_a2i_2_3.counts	1	G
trainings_set_mES_a2i_2_30.counts	1	G
trainings_set_mES_a2i_2_31.counts	1	G
trainings_set_mES_a2i_2_32.counts	1	G
trainings_set_mES_a2i_2_33.counts	1	G
trainings_set_mES_a2i_2_34.counts	1	G
trainings_set_mES_a2i_2_35.counts	1	G
trainings_set_mES_a2i_2_36.counts	1	G
trainings_set_mES_a2i_2_37.counts	1	G
trainings_set_mES_a2i_2_38.counts	1	G
trainings_set_mES_a2i_2_39.counts	1	G
trainings_set_mES_a2i_2_4.counts	1	G
trainings_set_mES_a2i_2_40.counts	1	G
trainings_set_mES_a2i_2_41.counts	1	G
trainings_set_mES_a2i_2_42.counts	1	G
trainings_set_mES_a2i_2_43.counts	1	G
trainings_set_mES_a2i_2_44.counts	1	G
trainings_set_mES_a2i_2_45.counts	1	G
trainings_set_mES_a2i_2_46.counts	1	G
trainings_set_mES_a2i_2_47.counts	1	G
trainings_set_mES_a2i_2_48.counts	1	G
trainings_set_mES_a2i_2_49.counts	1	G
trainings_set_mES_a2i_2_5.counts	1	G
trainings_set_mES_a2i_2_50.counts	1	G
trainings_set_mES_a2i_2_51.counts	1	G
trainings_set_mES_a2i_2_52.counts	1	G
trainings_set_mES_a2i_2_53.counts	1	G
trainings_set_mES_a2i_2_54.counts	1	G
trainings_set_mES_a2i_2_55.counts	1	G
trainings_set_mES_a2i_2_56.counts	1	G
trainings_set_mES_a2i_2_57.counts	1	G
trainings_set_mES_a2i_2_58.counts	1	G
trainings_set_mES_a2i_2_59.counts	1	G
trainings_set_mES_a2i_2_6.counts	1	G
trainings_set_mES_a2i_2_60.counts	1	G
trainings_set_mES_a2i_2_61.counts	1	G
trainings_set_mES_a2i_2_62.counts	1	G
trainings_set_mES_a2i_2_63.counts	1	G
trainings_set_mES_a2i_2_64.counts	1	G
trainings_set_mES_a2i_2_65.counts	1	G
trainings_set_mES_a2i_2_66.counts	1	G
trainings_set_mES_a2i_2_67.counts	1	G
trainings_set_mES_a2i_2_68.counts	1	G
trainings_set_mES_a2i_2_69.counts	1	G
trainings_set_mES_a2i_2_7.counts	1	G
trainings_set_mES_a2i_2_70.counts	1	G
trainings_set_mES_a2i_2_71.counts	1	G
trainings_set_mES_a2i_2_72.counts	1	G
trainings_set_mES_a2i_2_73.counts	1	G
trainings_set_mES_a2i_2_74.counts	1	G
trainings_set_mES_a2i_2_75.counts	1	G
trainings_set_mES_a2i_2_76.counts	1	G
trainings_set_mES_a2i_2_77.counts	1	G
trainings_set_mES_a2i_2_78.counts	1	G
trainings_set_mES_a2i_2_79.counts	1	G
trainings_set_mES_a2i_2_8.counts	1	G
trainings_set_mES_a2i_2_80.counts	1	G
trainings_set_mES_a2i_2_81.counts	1	G
trainings_set_mES_a2i_2_82.counts	1	G
trainings_set_mES_a2i_2_83.counts	1	G
trainings_set_mES_a2i_2_84.counts	1	G
trainings_set_mES_a2i_2_85.counts	1	G
trainings_set_mES_a2i_2_86.counts	1	G
trainings_set_mES_a2i_2_87.counts	1	G
trainings_set_mES_a2i_2_88.counts	1	G
trainings_set_mES_a2i_2_89.counts	1	G
trainings_set_mES_a2i_2_9.counts	1	G
trainings_set_mES_a2i_2_90.counts	1	G
trainings_set_mES_a2i_2_91.counts	1	G
trainings_set_mES_a2i_2_92.counts	1	G
trainings_set_mES_a2i_2_93.counts	1	G
trainings_set_mES_a2i_2_94.counts	1	G
trainings_set_mES_a2i_2_95.counts	1	G
trainings_set_mES_a2i_2_96.counts	1	G
trainings_set_mES_a2i_3_1.counts	1	G
trainings_set_mES_a2i_3_10.counts	1	G
trainings_set_mES_a2i_3_11.counts	1	G
trainings_set_mES_a2i_3_13.counts	1	G
trainings_set_mES_a2i_3_15.counts	1	G
trainings_set_mES_a2i_3_16.counts	1	G
trainings_set_mES_a2i_3_17.counts	1	G
trainings_set_mES_a2i_3_18.counts	1	G
trainings_set_mES_a2i_3_2.counts	1	G
trainings_set_mES_a2i_3_20.counts	1	G
trainings_set_mES_a2i_3_21.counts	1	G
trainings_set_mES_a2i_3_22.counts	1	G
trainings_set_mES_a2i_3_23.counts	1	G
trainings_set_mES_a2i_3_24.counts	1	G
trainings_set_mES_a2i_3_25.counts	1	G
trainings_set_mES_a2i_3_26.counts	1	G
trainings_set_mES_a2i_3_28.counts	1	G
trainings_set_mES_a2i_3_29.counts	1	G
trainings_set_mES_a2i_3_3.counts	1	G
trainings_set_mES_a2i_3_30.counts	1	G
trainings_set_mES_a2i_3_31.counts	1	G
trainings_set_mES_a2i_3_33.counts	1	G
trainings_set_mES_a2i_3_34.counts	1	G
trainings_set_mES_a2i_3_36.counts	1	G
trainings_set_mES_a2i_3_37.counts	1	G
trainings_set_mES_a2i_3_38.counts	1	G
trainings_set_mES_a2i_3_39.counts	1	G
trainings_set_mES_a2i_3_4.counts	1	G
trainings_set_mES_a2i_3_40.counts	1	G
trainings_set_mES_a2i_3_41.counts	1	G
trainings_set_mES_a2i_3_42.counts	1	G
trainings_set_mES_a2i_3_43.counts	1	G
trainings_set_mES_a2i_3_44.counts	1	G
trainings_set_mES_a2i_3_45.counts	1	G
trainings_set_mES_a2i_3_47.counts	1	G
trainings_set_mES_a2i_3_49.counts	1	G
trainings_set_mES_a2i_3_50.counts	1	G
trainings_set_mES_a2i_3_51.counts	1	G
trainings_set_mES_a2i_3_52.counts	1	G
trainings_set_mES_a2i_3_53.counts	1	G
trainings_set_mES_a2i_3_54.counts	1	G
trainings_set_mES_a2i_3_56.counts	1	G
trainings_set_mES_a2i_3_58.counts	1	G
trainings_set_mES_a2i_3_59.counts	1	G
trainings_set_mES_a2i_3_6.counts	1	G
trainings_set_mES_a2i_3_61.counts	1	G
trainings_set_mES_a2i_3_62.counts	1	G
trainings_set_mES_a2i_3_64.counts	1	G
trainings_set_mES_a2i_3_65.counts	1	G
trainings_set_mES_a2i_3_66.counts	1	G
trainings_set_mES_a2i_3_67.counts	1	G
trainings_set_mES_a2i_3_68.counts	1	G
trainings_set_mES_a2i_3_69.counts	1	G
trainings_set_mES_a2i_3_7.counts	1	G
trainings_set_mES_a2i_3_70.counts	1	G
trainings_set_mES_a2i_3_71.counts	1	G
trainings_set_mES_a2i_3_73.counts	1	G
trainings_set_mES_a2i_3_74.counts	1	G
trainings_set_mES_a2i_3_75.counts	1	G
trainings_set_mES_a2i_3_76.counts	1	G
trainings_set_mES_a2i_3_77.counts	1	G
trainings_set_mES_a2i_3_78.counts	1	G
trainings_set_mES_a2i_3_79.counts	1	G
trainings_set_mES_a2i_3_8.counts	1	G
trainings_set_mES_a2i_3_80.counts	1	G
trainings_set_mES_a2i_3_81.counts	1	G
trainings_set_mES_a2i_3_82.counts	1	G
trainings_set_mES_a2i_3_83.counts	1	G
trainings_set_mES_a2i_3_84.counts	1	G
trainings_set_mES_a2i_3_85.counts	1	G
trainings_set_mES_a2i_3_86.counts	1	G
trainings_set_mES_a2i_3_88.counts	1	G
trainings_set_mES_a2i_3_89.counts	1	G
trainings_set_mES_a2i_3_9.counts	1	G
trainings_set_mES_a2i_3_90.counts	1	G
trainings_set_mES_a2i_3_91.counts	1	G
trainings_set_mES_a2i_3_92.counts	1	G
trainings_set_mES_a2i_3_94.counts	1	G
trainings_set_mES_a2i_3_96.counts	1	G
trainings_set_mES_lif_1_1.counts	1	G
trainings_set_mES_lif_1_10.counts	1	G
trainings_set_mES_lif_1_11.counts	1	G
trainings_set_mES_lif_1_12.counts	1	G
trainings_set_mES_lif_1_13.counts	1	G
trainings_set_mES_lif_1_14.counts	1	G
trainings_set_mES_lif_1_15.counts	1	G
trainings_set_mES_lif_1_16.counts	1	G
trainings_set_mES_lif_1_17.counts	1	G
trainings_set_mES_lif_1_18.counts	1	G
trainings_set_mES_lif_1_19.counts	1	G
trainings_set_mES_lif_1_2.counts	1	G
trainings_set_mES_lif_1_20.counts	1	G
trainings_set_mES_lif_1_21.counts	1	G
trainings_set_mES_lif_1_22.counts	1	G
trainings_set_mES_lif_1_23.counts	1	G
trainings_set_mES_lif_1_24.counts	1	G
trainings_set_mES_lif_1_25.counts	1	G
trainings_set_mES_lif_1_26.counts	1	G
trainings_set_mES_lif_1_28.counts	1	G
trainings_set_mES_lif_1_29.counts	1	G
trainings_set_mES_lif_1_3.counts	1	G
trainings_set_mES_lif_1_30.counts	1	G
trainings_set_mES_lif_1_31.counts	1	G
trainings_set_mES_lif_1_32.counts	1	G
trainings_set_mES_lif_1_33.counts	1	G
trainings_set_mES_lif_1_34.counts	1	G
trainings_set_mES_lif_1_35.counts	1	G
trainings_set_mES_lif_1_36.counts	1	G
trainings_set_mES_lif_1_37.counts	1	G
trainings_set_mES_lif_1_38.counts	1	G
trainings_set_mES_lif_1_39.counts	1	G
trainings_set_mES_lif_1_4.counts	1	G
trainings_set_mES_lif_1_40.counts	1	G
trainings_set_mES_lif_1_41.counts	1	G
trainings_set_mES_lif_1_42.counts	1	G
trainings_set_mES_lif_1_43.counts	1	G
trainings_set_mES_lif_1_44.counts	1	G
trainings_set_mES_lif_1_45.counts	1	G
trainings_set_mES_lif_1_46.counts	1	G
trainings_set_mES_lif_1_47.counts	1	G
trainings_set_mES_lif_1_48.counts	1	G
trainings_set_mES_lif_1_49.counts	1	G
trainings_set_mES_lif_1_5.counts	1	G
trainings_set_mES_lif_1_50.counts	1	G
trainings_set_mES_lif_1_51.counts	1	G
trainings_set_mES_lif_1_52.counts	1	G
trainings_set_mES_lif_1_53.counts	1	G
trainings_set_mES_lif_1_54.counts	1	G
trainings_set_mES_lif_1_55.counts	1	G
trainings_set_mES_lif_1_56.counts	1	G
trainings_set_mES_lif_1_57.counts	1	G
trainings_set_mES_lif_1_58.counts	1	G
trainings_set_mES_lif_1_59.counts	1	G
trainings_set_mES_lif_1_6.counts	1	G
trainings_set_mES_lif_1_60.counts	1	G
trainings_set_mES_lif_1_61.counts	1	G
trainings_set_mES_lif_1_62.counts	1	G
trainings_set_mES_lif_1_63.counts	1	G
trainings_set_mES_lif_1_64.counts	1	G
trainings_set_mES_lif_1_65.counts	1	G
trainings_set_mES_lif_1_66.counts	1	G
trainings_set_mES_lif_1_67.counts	1	G
trainings_set_mES_lif_1_68.counts	1	G
trainings_set_mES_lif_1_69.counts	1	G
trainings_set_mES_lif_1_7.counts	1	G
trainings_set_mES_lif_1_70.counts	1	G
trainings_set_mES_lif_1_72.counts	1	G
trainings_set_mES_lif_1_73.counts	1	G
trainings_set_mES_lif_1_74.counts	1	G
trainings_set_mES_lif_1_75.counts	1	G
trainings_set_mES_lif_1_79.counts	1	G
trainings_set_mES_lif_1_8.counts	1	G
trainings_set_mES_lif_1_80.counts	1	G
trainings_set_mES_lif_1_81.counts	1	G
trainings_set_mES_lif_1_82.counts	1	G
trainings_set_mES_lif_1_85.counts	1	G
trainings_set_mES_lif_1_86.counts	1	G
trainings_set_mES_lif_1_87.counts	1	G
trainings_set_mES_lif_1_88.counts	1	G
trainings_set_mES_lif_1_89.counts	1	G
trainings_set_mES_lif_1_9.counts	1	G
trainings_set_mES_lif_1_91.counts	1	G
trainings_set_mES_lif_1_92.counts	1	G
trainings_set_mES_lif_1_93.counts	1	G
trainings_set_mES_lif_1_95.counts	1	G
trainings_set_mES_lif_1_96.counts	1	G
trainings_set_mES_lif_2_1.counts	1	G
trainings_set_mES_lif_2_10.counts	1	G
trainings_set_mES_lif_2_11.counts	1	G
trainings_set_mES_lif_2_12.counts	1	G
trainings_set_mES_lif_2_13.counts	1	G
trainings_set_mES_lif_2_14.counts	1	G
trainings_set_mES_lif_2_15.counts	1	G
trainings_set_mES_lif_2_16.counts	1	G
trainings_set_mES_lif_2_17.counts	1	G
trainings_set_mES_lif_2_18.counts	1	G
trainings_set_mES_lif_2_19.counts	1	G
trainings_set_mES_lif_2_2.counts	1	G
trainings_set_mES_lif_2_20.counts	1	G
trainings_set_mES_lif_2_21.counts	1	G
trainings_set_mES_lif_2_23.counts	1	G
trainings_set_mES_lif_2_24.counts	1	G
trainings_set_mES_lif_2_25.counts	1	G
trainings_set_mES_lif_2_26.counts	1	G
trainings_set_mES_lif_2_27.counts	1	G
trainings_set_mES_lif_2_28.counts	1	G
trainings_set_mES_lif_2_29.counts	1	G
trainings_set_mES_lif_2_3.counts	1	G
trainings_set_mES_lif_2_30.counts	1	G
trainings_set_mES_lif_2_31.counts	1	G
trainings_set_mES_lif_2_32.counts	1	G
trainings_set_mES_lif_2_33.counts	1	G
trainings_set_mES_lif_2_34.counts	1	G
trainings_set_mES_lif_2_35.counts	1	G
trainings_set_mES_lif_2_36.counts	1	G
trainings_set_mES_lif_2_37.counts	1	G
trainings_set_mES_lif_2_38.counts	1	G
trainings_set_mES_lif_2_39.counts	1	G
trainings_set_mES_lif_2_4.counts	1	G
trainings_set_mES_lif_2_40.counts	1	G
trainings_set_mES_lif_2_41.counts	1	G
trainings_set_mES_lif_2_42.counts	1	G
trainings_set_mES_lif_2_43.counts	1	G
trainings_set_mES_lif_2_44.counts	1	G
trainings_set_mES_lif_2_45.counts	1	G
trainings_set_mES_lif_2_46.counts	1	G
trainings_set_mES_lif_2_47.counts	1	G
trainings_set_mES_lif_2_48.counts	1	G
trainings_set_mES_lif_2_49.counts	1	G
trainings_set_mES_lif_2_5.counts	1	G
trainings_set_mES_lif_2_50.counts	1	G
trainings_set_mES_lif_2_51.counts	1	G
trainings_set_mES_lif_2_52.counts	1	G
trainings_set_mES_lif_2_53.counts	1	G
trainings_set_mES_lif_2_54.counts	1	G
trainings_set_mES_lif_2_55.counts	1	G
trainings_set_mES_lif_2_56.counts	1	G
trainings_set_mES_lif_2_57.counts	1	G
trainings_set_mES_lif_2_58.counts	1	G
trainings_set_mES_lif_2_59.counts	1	G
trainings_set_mES_lif_2_6.counts	1	G
trainings_set_mES_lif_2_60.counts	1	G
trainings_set_mES_lif_2_61.counts	1	G
trainings_set_mES_lif_2_62.counts	1	G
trainings_set_mES_lif_2_63.counts	1	G
trainings_set_mES_lif_2_64.counts	1	G
trainings_set_mES_lif_2_65.counts	1	G
trainings_set_mES_lif_2_66.counts	1	G
trainings_set_mES_lif_2_67.counts	1	G
trainings_set_mES_lif_2_68.counts	1	G
trainings_set_mES_lif_2_69.counts	1	G
trainings_set_mES_lif_2_7.counts	1	G
trainings_set_mES_lif_2_70.counts	1	G
trainings_set_mES_lif_2_71.counts	1	G
trainings_set_mES_lif_2_72.counts	1	G
trainings_set_mES_lif_2_73.counts	1	G
trainings_set_mES_lif_2_74.counts	1	G
trainings_set_mES_lif_2_75.counts	1	G
trainings_set_mES_lif_2_76.counts	1	G
trainings_set_mES_lif_2_77.counts	1	G
trainings_set_mES_lif_2_79.counts	1	G
trainings_set_mES_lif_2_8.counts	1	G
trainings_set_mES_lif_2_80.counts	1	G
trainings_set_mES_lif_2_81.counts	1	G
trainings_set_mES_lif_2_82.counts	1	G
trainings_set_mES_lif_2_83.counts	1	G
trainings_set_mES_lif_2_84.counts	1	G
trainings_set_mES_lif_2_85.counts	1	G
trainings_set_mES_lif_2_86.counts	1	G
trainings_set_mES_lif_2_87.counts	1	G
trainings_set_mES_lif_2_88.counts	1	G
trainings_set_mES_lif_2_89.counts	1	G
trainings_set_mES_lif_2_9.counts	1	G
trainings_set_mES_lif_2_90.counts	1	G
trainings_set_mES_lif_2_91.counts	1	G
trainings_set_mES_lif_2_92.counts	1	G
trainings_set_mES_lif_2_93.counts	1	G
trainings_set_mES_lif_2_94.counts	1	G
trainings_set_mES_lif_2_95.counts	1	G
trainings_set_mES_lif_2_96.counts	1	G
trainings_set_mES_lif_3_1.counts	1	G
trainings_set_mES_lif_3_10.counts	1	G
trainings_set_mES_lif_3_11.counts	1	G
trainings_set_mES_lif_3_12.counts	1	G
trainings_set_mES_lif_3_13.counts	1	G
trainings_set_mES_lif_3_14.counts	1	G
trainings_set_mES_lif_3_15.counts	1	G
trainings_set_mES_lif_3_16.counts	1	G
trainings_set_mES_lif_3_17.counts	1	G
trainings_set_mES_lif_3_19.counts	1	G
trainings_set_mES_lif_3_2.counts	1	G
trainings_set_mES_lif_3_20.counts	1	G
trainings_set_mES_lif_3_21.counts	1	G
trainings_set_mES_lif_3_22.counts	1	G
trainings_set_mES_lif_3_23.counts	1	G
trainings_set_mES_lif_3_24.counts	1	G
trainings_set_mES_lif_3_25.counts	1	G
trainings_set_mES_lif_3_26.counts	1	G
trainings_set_mES_lif_3_27.counts	1	G
trainings_set_mES_lif_3_28.counts	1	G
trainings_set_mES_lif_3_29.counts	1	G
trainings_set_mES_lif_3_3.counts	1	G
trainings_set_mES_lif_3_30.counts	1	G
trainings_set_mES_lif_3_31.counts	1	G
trainings_set_mES_lif_3_32.counts	1	G
trainings_set_mES_lif_3_33.counts	1	G
trainings_set_mES_lif_3_34.counts	1	G
trainings_set_mES_lif_3_35.counts	1	G
trainings_set_mES_lif_3_36.counts	1	G
trainings_set_mES_lif_3_37.counts	1	G
trainings_set_mES_lif_3_38.counts	1	G
trainings_set_mES_lif_3_39.counts	1	G
trainings_set_mES_lif_3_4.counts	1	G
trainings_set_mES_lif_3_40.counts	1	G
trainings_set_mES_lif_3_42.counts	1	G
trainings_set_mES_lif_3_43.counts	1	G
trainings_set_mES_lif_3_45.counts	1	G
trainings_set_mES_lif_3_46.counts	1	G
trainings_set_mES_lif_3_47.counts	1	G
trainings_set_mES_lif_3_48.counts	1	G
trainings_set_mES_lif_3_49.counts	1	G
trainings_set_mES_lif_3_5.counts	1	G
trainings_set_mES_lif_3_50.counts	1	G
trainings_set_mES_lif_3_51.counts	1	G
trainings_set_mES_lif_3_52.counts	1	G
trainings_set_mES_lif_3_53.counts	1	G
trainings_set_mES_lif_3_54.counts	1	G
trainings_set_mES_lif_3_56.counts	1	G
trainings_set_mES_lif_3_57.counts	1	G
trainings_set_mES_lif_3_58.counts	1	G
trainings_set_mES_lif_3_59.counts	1	G
trainings_set_mES_lif_3_6.counts	1	G
trainings_set_mES_lif_3_60.counts	1	G
trainings_set_mES_lif_3_61.counts	1	G
trainings_set_mES_lif_3_63.counts	1	G
trainings_set_mES_lif_3_64.counts	1	G
trainings_set_mES_lif_3_65.counts	1	G
trainings_set_mES_lif_3_68.counts	1	G
trainings_set_mES_lif_3_69.counts	1	G
trainings_set_mES_lif_3_7.counts	1	G
trainings_set_mES_lif_3_70.counts	1	G
trainings_set_mES_lif_3_71.counts	1	G
trainings_set_mES_lif_3_72.counts	1	G
trainings_set_mES_lif_3_73.counts	1	G
trainings_set_mES_lif_3_74.counts	1	G
trainings_set_mES_lif_3_75.counts	1	G
trainings_set_mES_lif_3_76.counts	1	G
trainings_set_mES_lif_3_77.counts	1	G
trainings_set_mES_lif_3_78.counts	1	G
trainings_set_mES_lif_3_8.counts	1	G
trainings_set_mES_lif_3_80.counts	1	G
trainings_set_mES_lif_3_81.counts	1	G
trainings_set_mES_lif_3_82.counts	1	G
trainings_set_mES_lif_3_83.counts	1	G
trainings_set_mES_lif_3_84.counts	1	G
trainings_set_mES_lif_3_87.counts	1	G
trainings_set_mES_lif_3_88.counts	1	G
trainings_set_mES_lif_3_89.counts	1	G
trainings_set_mES_lif_3_9.counts	1	G
trainings_set_mES_lif_3_90.counts	1	G
trainings_set_mES_lif_3_92.counts	1	G
trainings_set_mES_lif_3_94.counts	1	G
trainings_set_mES_lif_3_95.counts	1	G
trainings_set_mES_lif_3_96.counts	1	G

## Sheet: Buettner et al 2015
cells	cells_labels	Extra
G1_dec5_28.counts	0	D	Caption:
G1_dec5_33.counts	0	D	U	Unknown	We only know if the cell is good or bad, but not which type (broken, empty etc.)
G1_dec5_53.counts	0	D	G	Good	Appears healthy under the microscope
G1_dec5_74.counts	0	D	E	Empty	Capture site was empty
G1_dec5_82.counts	0	D	D	Debris	Capture site contained debris (broken cell)
G1_dec5_89.counts	0	D	M	Multiples	Capture site contained multiple cells
G1_dec5_9.counts	0	D
G1_dec5_90.counts	0	E
G1_dec5_94.counts	0	E
G1_dec5_95.counts	0	E
G1_dec5_96.counts	0	E
G1_dec6_23.counts	0	M
G1_dec6_30.counts	0	M
G1_dec6_53.counts	0	D
G2M_dec5_32.counts	0	D
G2M_dec5_33.counts	0	D
G2M_dec5_47.counts	0	D
G2M_dec5_50.counts	0	D
G2M_dec5_53.counts	0	M
G2M_dec5_74.counts	0	D
G2M_dec5_77.counts	0	M
S_dec6_32.counts	0	D
S_dec6_39.counts	0	D
S_dec6_50.counts	0	D
S_dec6_81.counts	0	D
S_dec6_85.counts	0	D
S_dec6_91.counts	0	D
S_dec6_92.counts	0	D
G1_dec5_1.counts	1	G
G1_dec5_10.counts	1	G
G1_dec5_11.counts	1	G
G1_dec5_12.counts	1	G
G1_dec5_13.counts	1	G
G1_dec5_14.counts	1	G
G1_dec5_15.counts	1	G
G1_dec5_16.counts	1	G
G1_dec5_17.counts	1	G
G1_dec5_18.counts	1	G
G1_dec5_19.counts	1	G
G1_dec5_2.counts	1	G
G1_dec5_20.counts	1	G
G1_dec5_21.counts	1	G
G1_dec5_22.counts	1	G
G1_dec5_23.counts	1	G
G1_dec5_24.counts	1	G
G1_dec5_25.counts	1	G
G1_dec5_26.counts	1	G
G1_dec5_27.counts	1	G
G1_dec5_29.counts	1	G
G1_dec5_3.counts	1	G
G1_dec5_30.counts	1	G
G1_dec5_31.counts	1	G
G1_dec5_32.counts	1	G
G1_dec5_34.counts	1	G
G1_dec5_35.counts	1	G
G1_dec5_36.counts	1	G
G1_dec5_37.counts	1	G
G1_dec5_38.counts	1	G
G1_dec5_39.counts	1	G
G1_dec5_4.counts	1	G
G1_dec5_40.counts	1	G
G1_dec5_41.counts	1	G
G1_dec5_42.counts	1	G
G1_dec5_43.counts	1	G
G1_dec5_44.counts	1	G
G1_dec5_45.counts	1	G
G1_dec5_46.counts	1	G
G1_dec5_47.counts	1	G
G1_dec5_48.counts	1	G
G1_dec5_49.counts	1	G
G1_dec5_5.counts	1	G
G1_dec5_50.counts	1	G
G1_dec5_51.counts	1	G
G1_dec5_52.counts	1	G
G1_dec5_54.counts	1	G
G1_dec5_55.counts	1	G
G1_dec5_56.counts	1	G
G1_dec5_57.counts	1	G
G1_dec5_58.counts	1	G
G1_dec5_59.counts	1	G
G1_dec5_6.counts	1	G
G1_dec5_60.counts	1	G
G1_dec5_61.counts	1	G
G1_dec5_62.counts	1	G
G1_dec5_63.counts	1	G
G1_dec5_64.counts	1	G
G1_dec5_65.counts	1	G
G1_dec5_66.counts	1	G
G1_dec5_67.counts	1	G
G1_dec5_68.counts	1	G
G1_dec5_69.counts	1	G
G1_dec5_7.counts	1	G
G1_dec5_70.counts	1	G
G1_dec5_71.counts	1	G
G1_dec5_72.counts	1	G
G1_dec5_73.counts	1	G
G1_dec5_75.counts	1	G
G1_dec5_76.counts	1	G
G1_dec5_77.counts	1	G
G1_dec5_78.counts	1	G
G1_dec5_79.counts	1	G
G1_dec5_8.counts	1	G
G1_dec5_80.counts	1	G
G1_dec5_81.counts	1	G
G1_dec5_83.counts	1	G
G1_dec5_84.counts	1	G
G1_dec5_85.counts	1	G
G1_dec5_86.counts	1	G
G1_dec5_87.counts	1	G
G1_dec5_88.counts	1	G
G1_dec5_91.counts	1	G
G1_dec5_92.counts	1	G
G1_dec5_93.counts	1	G
G1_dec6_1.counts	1	G
G1_dec6_10.counts	1	G
G1_dec6_11.counts	1	G
G1_dec6_12.counts	1	G
G1_dec6_13.counts	1	G
G1_dec6_14.counts	1	G
G1_dec6_15.counts	1	G
G1_dec6_16.counts	1	G
G1_dec6_17.counts	1	G
G1_dec6_18.counts	1	G
G1_dec6_19.counts	1	G
G1_dec6_2.counts	1	G
G1_dec6_20.counts	1	G
G1_dec6_21.counts	1	G
G1_dec6_22.counts	1	G
G1_dec6_24.counts	1	G
G1_dec6_25.counts	1	G
G1_dec6_26.counts	1	G
G1_dec6_27.counts	1	G
G1_dec6_28.counts	1	G
G1_dec6_29.counts	1	G
G1_dec6_3.counts	1	G
G1_dec6_31.counts	1	G
G1_dec6_32.counts	1	G
G1_dec6_33.counts	1	G
G1_dec6_34.counts	1	G
G1_dec6_35.counts	1	G
G1_dec6_36.counts	1	G
G1_dec6_37.counts	1	G
G1_dec6_38.counts	1	G
G1_dec6_39.counts	1	G
G1_dec6_4.counts	1	G
G1_dec6_40.counts	1	G
G1_dec6_41.counts	1	G
G1_dec6_42.counts	1	G
G1_dec6_43.counts	1	G
G1_dec6_44.counts	1	G
G1_dec6_45.counts	1	G
G1_dec6_46.counts	1	G
G1_dec6_47.counts	1	G
G1_dec6_48.counts	1	G
G1_dec6_49.counts	1	G
G1_dec6_5.counts	1	G
G1_dec6_50.counts	1	G
G1_dec6_51.counts	1	G
G1_dec6_52.counts	1	G
G1_dec6_54.counts	1	G
G1_dec6_55.counts	1	G
G1_dec6_56.counts	1	G
G1_dec6_57.counts	1	G
G1_dec6_58.counts	1	G
G1_dec6_59.counts	1	G
G1_dec6_6.counts	1	G
G1_dec6_60.counts	1	G
G1_dec6_61.counts	1	G
G1_dec6_62.counts	1	G
G1_dec6_63.counts	1	G
G1_dec6_64.counts	1	G
G1_dec6_65.counts	1	G
G1_dec6_66.counts	1	G
G1_dec6_67.counts	1	G
G1_dec6_68.counts	1	G
G1_dec6_69.counts	1	G
G1_dec6_7.counts	1	G
G1_dec6_70.counts	1	G
G1_dec6_71.counts	1	G
G1_dec6_72.counts	1	G
G1_dec6_73.counts	1	G
G1_dec6_74.counts	1	G
G1_dec6_75.counts	1	G
G1_dec6_76.counts	1	G
G1_dec6_77.counts	1	G
G1_dec6_78.counts	1	G
G1_dec6_79.counts	1	G
G1_dec6_8.counts	1	G
G1_dec6_80.counts	1	G
G1_dec6_81.counts	1	G
G1_dec6_82.counts	1	G
G1_dec6_83.counts	1	G
G1_dec6_84.counts	1	G
G1_dec6_85.counts	1	G
G1_dec6_86.counts	1	G
G1_dec6_87.counts	1	G
G1_dec6_88.counts	1	G
G1_dec6_89.counts	1	G
G1_dec6_9.counts	1	G
G1_dec6_90.counts	1	G
G1_dec6_91.counts	1	G
G1_dec6_92.counts	1	G
G1_dec6_93.counts	1	G
G1_dec6_94.counts	1	G
G1_dec6_95.counts	1	G
G1_dec6_96.counts	1	G
G2M_dec5_1.counts	1	G
G2M_dec5_10.counts	1	G
G2M_dec5_11.counts	1	G
G2M_dec5_12.counts	1	G
G2M_dec5_13.counts	1	G
G2M_dec5_14.counts	1	G
G2M_dec5_15.counts	1	G
G2M_dec5_16.counts	1	G
G2M_dec5_17.counts	1	G
G2M_dec5_18.counts	1	G
G2M_dec5_19.counts	1	G
G2M_dec5_2.counts	1	G
G2M_dec5_20.counts	1	G
G2M_dec5_21.counts	1	G
G2M_dec5_22.counts	1	G
G2M_dec5_23.counts	1	G
G2M_dec5_24.counts	1	G
G2M_dec5_25.counts	1	G
G2M_dec5_26.counts	1	G
G2M_dec5_27.counts	1	G
G2M_dec5_28.counts	1	G
G2M_dec5_29.counts	1	G
G2M_dec5_3.counts	1	G
G2M_dec5_30.counts	1	G
G2M_dec5_31.counts	1	G
G2M_dec5_34.counts	1	G
G2M_dec5_35.counts	1	G
G2M_dec5_36.counts	1	G
G2M_dec5_37.counts	1	G
G2M_dec5_38.counts	1	G
G2M_dec5_39.counts	1	G
G2M_dec5_4.counts	1	G
G2M_dec5_40.counts	1	G
G2M_dec5_41.counts	1	G
G2M_dec5_42.counts	1	G
G2M_dec5_43.counts	1	G
G2M_dec5_44.counts	1	G
G2M_dec5_45.counts	1	G
G2M_dec5_46.counts	1	G
G2M_dec5_48.counts	1	G
G2M_dec5_49.counts	1	G
G2M_dec5_5.counts	1	G
G2M_dec5_51.counts	1	G
G2M_dec5_52.counts	1	G
G2M_dec5_54.counts	1	G
G2M_dec5_55.counts	1	G
G2M_dec5_56.counts	1	G
G2M_dec5_57.counts	1	G
G2M_dec5_58.counts	1	G
G2M_dec5_59.counts	1	G
G2M_dec5_6.counts	1	G
G2M_dec5_60.counts	1	G
G2M_dec5_61.counts	1	G
G2M_dec5_62.counts	1	G
G2M_dec5_63.counts	1	G
G2M_dec5_64.counts	1	G
G2M_dec5_65.counts	1	G
G2M_dec5_66.counts	1	G
G2M_dec5_67.counts	1	G
G2M_dec5_68.counts	1	G
G2M_dec5_69.counts	1	G
G2M_dec5_7.counts	1	G
G2M_dec5_70.counts	1	G
G2M_dec5_71.counts	1	G
G2M_dec5_72.counts	1	G
G2M_dec5_73.counts	1	G
G2M_dec5_75.counts	1	G
G2M_dec5_76.counts	1	G
G2M_dec5_78.counts	1	G
G2M_dec5_79.counts	1	G
G2M_dec5_8.counts	1	G
G2M_dec5_80.counts	1	G
G2M_dec5_81.counts	1	G
G2M_dec5_82.counts	1	G
G2M_dec5_83.counts	1	G
G2M_dec5_84.counts	1	G
G2M_dec5_85.counts	1	G
G2M_dec5_86.counts	1	G
G2M_dec5_87.counts	1	G
G2M_dec5_88.counts	1	G
G2M_dec5_89.counts	1	G
G2M_dec5_9.counts	1	G
G2M_dec5_90.counts	1	G
G2M_dec5_91.counts	1	G
G2M_dec5_92.counts	1	G
G2M_dec5_93.counts	1	G
G2M_dec5_94.counts	1	G
G2M_dec5_95.counts	1	G
G2M_dec5_96.counts	1	G
S_dec6_1.counts	1	G
S_dec6_10.counts	1	G
S_dec6_11.counts	1	G
S_dec6_12.counts	1	G
S_dec6_13.counts	1	G
S_dec6_14.counts	1	G
S_dec6_15.counts	1	G
S_dec6_16.counts	1	G
S_dec6_17.counts	1	G
S_dec6_18.counts	1	G
S_dec6_19.counts	1	G
S_dec6_2.counts	1	G
S_dec6_20.counts	1	G
S_dec6_21.counts	1	G
S_dec6_22.counts	1	G
S_dec6_23.counts	1	G
S_dec6_24.counts	1	G
S_dec6_25.counts	1	G
S_dec6_26.counts	1	G
S_dec6_27.counts	1	G
S_dec6_28.counts	1	G
S_dec6_29.counts	1	G
S_dec6_3.counts	1	G
S_dec6_30.counts	1	G
S_dec6_31.counts	1	G
S_dec6_33.counts	1	G
S_dec6_34.counts	1	G
S_dec6_35.counts	1	G
S_dec6_36.counts	1	G
S_dec6_37.counts	1	G
S_dec6_38.counts	1	G
S_dec6_4.counts	1	G
S_dec6_40.counts	1	G
S_dec6_41.counts	1	G
S_dec6_42.counts	1	G
S_dec6_43.counts	1	G
S_dec6_44.counts	1	G
S_dec6_45.counts	1	G
S_dec6_46.counts	1	G
S_dec6_47.counts	1	G
S_dec6_48.counts	1	G
S_dec6_49.counts	1	G
S_dec6_5.counts	1	G
S_dec6_51.counts	1	G
S_dec6_52.counts	1	G
S_dec6_53.counts	1	G
S_dec6_54.counts	1	G
S_dec6_55.counts	1	G
S_dec6_56.counts	1	G
S_dec6_57.counts	1	G
S_dec6_58.counts	1	G
S_dec6_59.counts	1	G
S_dec6_6.counts	1	G
S_dec6_60.counts	1	G
S_dec6_61.counts	1	G
S_dec6_62.counts	1	G
S_dec6_63.counts	1	G
S_dec6_64.counts	1	G
S_dec6_65.counts	1	G
S_dec6_66.counts	1	G
S_dec6_67.counts	1	G
S_dec6_68.counts	1	G
S_dec6_69.counts	1	G
S_dec6_7.counts	1	G
S_dec6_70.counts	1	G
S_dec6_71.counts	1	G
S_dec6_72.counts	1	G
S_dec6_73.counts	1	G
S_dec6_74.counts	1	G
S_dec6_75.counts	1	G
S_dec6_76.counts	1	G
S_dec6_77.counts	1	G
S_dec6_78.counts	1	G
S_dec6_79.counts	1	G
S_dec6_8.counts	1	G
S_dec6_80.counts	1	G
S_dec6_82.counts	1	G
S_dec6_83.counts	1	G
S_dec6_84.counts	1	G
S_dec6_86.counts	1	G
S_dec6_87.counts	1	G
S_dec6_88.counts	1	G
S_dec6_89.counts	1	G
S_dec6_9.counts	1	G
S_dec6_90.counts	1	G
S_dec6_93.counts	1	G
S_dec6_94.counts	1	G
S_dec6_95.counts	1	G
S_dec6_96.counts	1	G

## Sheet: mES2
cells	cells_labels	Extra
os25_1_14.counts	0	U	Caption:
os25_1_2.counts	0	U	U	Unknown	We only know if the cell is good or bad, but not which type (broken, empty etc.)
os25_1_24.counts	0	U	G	Good	Appears healthy under the microscope
os25_1_28.counts	0	U	E	Empty	Capture site was empty
os25_1_33.counts	0	U	D	Debris	Capture site contained debris (broken cell)
os25_1_39.counts	0	U	M	Multiples	Capture site contained multiple cells
os25_1_41.counts	0	U
os25_1_51.counts	0	U
os25_1_61.counts	0	U
os25_1_75.counts	0	U
os25_1_81.counts	0	U
os25_1_1.counts	1	G
os25_1_10.counts	1	G
os25_1_11.counts	1	G
os25_1_12.counts	1	G
os25_1_13.counts	1	G
os25_1_15.counts	1	G
os25_1_16.counts	1	G
os25_1_17.counts	1	G
os25_1_18.counts	1	G
os25_1_19.counts	1	G
os25_1_20.counts	1	G
os25_1_21.counts	1	G
os25_1_22.counts	1	G
os25_1_23.counts	1	G
os25_1_25.counts	1	G
os25_1_26.counts	1	G
os25_1_27.counts	1	G
os25_1_29.counts	1	G
os25_1_3.counts	1	G
os25_1_30.counts	1	G
os25_1_31.counts	1	G
os25_1_32.counts	1	G
os25_1_34.counts	1	G
os25_1_35.counts	1	G
os25_1_36.counts	1	G
os25_1_37.counts	1	G
os25_1_38.counts	1	G
os25_1_4.counts	1	G
os25_1_40.counts	1	G
os25_1_42.counts	1	G
os25_1_43.counts	1	G
os25_1_44.counts	1	G
os25_1_45.counts	1	G
os25_1_46.counts	1	G
os25_1_47.counts	1	G
os25_1_48.counts	1	G
os25_1_49.counts	1	G
os25_1_5.counts	1	G
os25_1_50.counts	1	G
os25_1_52.counts	1	G
os25_1_53.counts	1	G
os25_1_54.counts	1	G
os25_1_55.counts	1	G
os25_1_56.counts	1	G
os25_1_57.counts	1	G
os25_1_58.counts	1	G
os25_1_59.counts	1	G
os25_1_6.counts	1	G
os25_1_60.counts	1	G
os25_1_62.counts	1	G
os25_1_63.counts	1	G
os25_1_64.counts	1	G
os25_1_65.counts	1	G
os25_1_66.counts	1	G
os25_1_67.counts	1	G
os25_1_68.counts	1	G
os25_1_69.counts	1	G
os25_1_7.counts	1	G
os25_1_70.counts	1	G
os25_1_71.counts	1	G
os25_1_72.counts	1	G
os25_1_73.counts	1	G
os25_1_74.counts	1	G
os25_1_76.counts	1	G
os25_1_77.counts	1	G
os25_1_78.counts	1	G
os25_1_79.counts	1	G
os25_1_8.counts	1	G
os25_1_80.counts	1	G
os25_1_82.counts	1	G
os25_1_83.counts	1	G
os25_1_84.counts	1	G
os25_1_85.counts	1	G
os25_1_86.counts	1	G
os25_1_87.counts	1	G
os25_1_88.counts	1	G
os25_1_89.counts	1	G
os25_1_9.counts	1	G
os25_1_90.counts	1	G
os25_1_91.counts	1	G
os25_1_92.counts	1	G
os25_1_93.counts	1	G
os25_1_94.counts	1	G
os25_1_95.counts	1	G
os25_1_96.counts	1	G

## Sheet: mES1
cells	cells_labels	Extra
063_16.counts	0	E	Caption:
063_17.counts	0	E	U	Unknown	We only know if the cell is good or bad, but not which type (broken, empty etc.)
063_29.counts	0	E	G	Good	Appears healthy under the microscope
063_34.counts	0	D	E	Empty	Capture site was empty
063_43.counts	0	M	D	Debris	Capture site contained debris (broken cell)
063_47.counts	0	M	M	Multiples	Capture site contained multiple cells
063_48.counts	0	D
063_78.counts	0	M
063_85.counts	0	M
063_9.counts	0	M
063_93.counts	0	M
064_19.counts	0	M
064_32.counts	0	M
064_43.counts	0	D
064_48.counts	0	D
065_32.counts	0	D
065_39.counts	0	M
065_40.counts	0	D
065_47.counts	0	E
065_48.counts	0	D
065_56.counts	0	M
065_72.counts	0	D
065_94.counts	0	D
066_13.counts	0	D
066_18.counts	0	D
066_29.counts	0	M
066_30.counts	0	M
066_31.counts	0	M
066_32.counts	0	M
066_36.counts	0	M
066_46.counts	0	M
066_64.counts	0	M
066_72.counts	0	M
066_95.counts	0	D
069_20.counts	0	M
069_34.counts	0	M
069_38.counts	0	M
069_44.counts	0	M
069_45.counts	0	M
069_54.counts	0	M
069_57.counts	0	M
069_62.counts	0	M
069_66.counts	0	M
069_68.counts	1	G
069_72.counts	0	M
069_79.counts	0	M
069_86.counts	0	M
069_91.counts	0	M
071_15.counts	0	M
071_21.counts	0	M
071_35.counts	0	M
071_38.counts	0	M
071_39.counts	0	D
071_4.counts	0	M
071_45.counts	0	M
071_46.counts	0	E
071_47.counts	0	D
071_48.counts	0	M
071_70.counts	0	D
071_85.counts	0	M
072_23.counts	0	M
072_27.counts	0	D
072_33.counts	0	E
072_38.counts	0	M
072_39.counts	0	D
072_47.counts	0	M
072_48.counts	0	D
072_9.counts	0	M
063_1.counts	1	G
063_10.counts	1	G
063_11.counts	1	G
063_12.counts	1	G
063_13.counts	1	G
063_14.counts	1	G
063_15.counts	1	G
063_18.counts	1	G
063_19.counts	1	G
063_2.counts	1	G
063_20.counts	1	G
063_21.counts	1	G
063_22.counts	1	G
063_23.counts	1	G
063_24.counts	1	G
063_25.counts	1	G
063_26.counts	1	G
063_27.counts	1	G
063_28.counts	1	G
063_3.counts	1	G
063_30.counts	1	G
063_31.counts	1	G
063_32.counts	1	G
063_33.counts	1	G
063_35.counts	1	G
063_36.counts	1	G
063_37.counts	1	G
063_38.counts	1	G
063_39.counts	1	G
063_4.counts	1	G
063_40.counts	1	G
063_41.counts	1	G
063_42.counts	1	G
063_44.counts	1	G
063_45.counts	1	G
063_46.counts	1	G
063_49.counts	1	G
063_5.counts	1	G
063_50.counts	1	G
063_51.counts	1	G
063_52.counts	1	G
063_53.counts	1	G
063_54.counts	1	G
063_55.counts	1	G
063_56.counts	1	G
063_57.counts	1	G
063_58.counts	1	G
063_59.counts	1	G
063_6.counts	1	G
063_60.counts	1	G
063_61.counts	1	G
063_62.counts	1	G
063_63.counts	1	G
063_64.counts	1	G
063_65.counts	1	G
063_66.counts	1	G
063_67.counts	1	G
063_68.counts	1	G
063_69.counts	1	G
063_7.counts	1	G
063_70.counts	1	G
063_71.counts	1	G
063_72.counts	1	G
063_73.counts	1	G
063_74.counts	1	G
063_75.counts	1	G
063_76.counts	1	G
063_77.counts	1	G
063_79.counts	1	G
063_8.counts	1	G
063_80.counts	1	G
063_81.counts	1	G
063_82.counts	1	G
063_83.counts	1	G
063_84.counts	1	G
063_86.counts	1	G
063_87.counts	1	G
063_88.counts	1	G
063_89.counts	1	G
063_90.counts	1	G
063_91.counts	1	G
063_92.counts	1	G
063_94.counts	1	G
063_95.counts	1	G
063_96.counts	1	G
064_1.counts	1	G
064_10.counts	1	G
064_11.counts	1	G
064_12.counts	1	G
064_13.counts	1	G
064_14.counts	1	G
064_15.counts	1	G
064_16.counts	1	G
064_17.counts	1	G
064_18.counts	1	G
064_2.counts	1	G
064_20.counts	1	G
064_21.counts	1	G
064_22.counts	1	G
064_23.counts	1	G
064_24.counts	1	G
064_25.counts	1	G
064_26.counts	1	G
064_27.counts	1	G
064_28.counts	1	G
064_29.counts	1	G
064_3.counts	1	G
064_30.counts	1	G
064_31.counts	1	G
064_33.counts	1	G
064_34.counts	1	G
064_35.counts	1	G
064_36.counts	1	G
064_37.counts	1	G
064_38.counts	1	G
064_39.counts	1	G
064_4.counts	1	G
064_40.counts	1	G
064_41.counts	1	G
064_42.counts	1	G
064_44.counts	1	G
064_45.counts	1	G
064_46.counts	1	G
064_47.counts	1	G
064_49.counts	1	G
064_5.counts	1	G
064_50.counts	1	G
064_51.counts	1	G
064_52.counts	1	G
064_53.counts	1	G
064_54.counts	1	G
064_55.counts	1	G
064_56.counts	1	G
064_57.counts	1	G
064_58.counts	1	G
064_59.counts	1	G
064_6.counts	1	G
064_60.counts	1	G
064_61.counts	1	G
064_62.counts	1	G
064_63.counts	1	G
064_64.counts	1	G
064_65.counts	1	G
064_66.counts	1	G
064_67.counts	1	G
064_68.counts	1	G
064_69.counts	1	G
064_7.counts	1	G
064_70.counts	1	G
064_71.counts	1	G
064_72.counts	1	G
064_73.counts	1	G
064_74.counts	1	G
064_75.counts	1	G
064_76.counts	1	G
064_77.counts	1	G
064_78.counts	1	G
064_79.counts	1	G
064_8.counts	1	G
064_80.counts	1	G
064_81.counts	1	G
064_82.counts	1	G
064_83.counts	1	G
064_84.counts	1	G
064_85.counts	1	G
064_86.counts	1	G
064_87.counts	1	G
064_88.counts	1	G
064_89.counts	1	G
064_9.counts	1	G
064_90.counts	1	G
064_91.counts	1	G
064_92.counts	1	G
064_93.counts	1	G
064_94.counts	1	G
064_95.counts	1	G
064_96.counts	1	G
065_1.counts	1	G
065_10.counts	1	G
065_11.counts	1	G
065_12.counts	1	G
065_13.counts	1	G
065_14.counts	1	G
065_15.counts	1	G
065_16.counts	1	G
065_17.counts	1	G
065_18.counts	1	G
065_19.counts	1	G
065_2.counts	1	G
065_20.counts	1	G
065_21.counts	1	G
065_22.counts	1	G
065_23.counts	1	G
065_24.counts	1	G
065_25.counts	1	G
065_26.counts	1	G
065_27.counts	1	G
065_28.counts	1	G
065_29.counts	1	G
065_3.counts	1	G
065_30.counts	1	G
065_31.counts	1	G
065_33.counts	1	G
065_34.counts	1	G
065_35.counts	1	G
065_36.counts	1	G
065_37.counts	1	G
065_38.counts	1	G
065_4.counts	1	G
065_41.counts	1	G
065_42.counts	1	G
065_43.counts	1	G
065_44.counts	1	G
065_45.counts	1	G
065_46.counts	1	G
065_49.counts	1	G
065_5.counts	1	G
065_50.counts	1	G
065_51.counts	1	G
065_52.counts	1	G
065_53.counts	1	G
065_54.counts	1	G
065_55.counts	1	G
065_57.counts	1	G
065_58.counts	1	G
065_59.counts	1	G
065_6.counts	1	G
065_60.counts	1	G
065_61.counts	1	G
065_62.counts	1	G
065_63.counts	1	G
065_64.counts	1	G
065_65.counts	1	G
065_66.counts	1	G
065_67.counts	1	G
065_68.counts	1	G
065_69.counts	1	G
065_7.counts	1	G
065_70.counts	1	G
065_71.counts	1	G
065_73.counts	1	G
065_74.counts	1	G
065_75.counts	1	G
065_76.counts	1	G
065_77.counts	1	G
065_78.counts	1	G
065_79.counts	1	G
065_8.counts	1	G
065_80.counts	1	G
065_81.counts	1	G
065_82.counts	1	G
065_83.counts	1	G
065_84.counts	1	G
065_85.counts	1	G
065_86.counts	1	G
065_87.counts	1	G
065_88.counts	1	G
065_89.counts	1	G
065_9.counts	1	G
065_90.counts	1	G
065_91.counts	1	G
065_92.counts	1	G
065_93.counts	1	G
065_95.counts	1	G
065_96.counts	1	G
066_1.counts	1	G
066_10.counts	1	G
066_11.counts	1	G
066_12.counts	1	G
066_14.counts	1	G
066_15.counts	1	G
066_16.counts	1	G
066_17.counts	1	G
066_19.counts	1	G
066_2.counts	1	G
066_20.counts	1	G
066_21.counts	1	G
066_22.counts	1	G
066_23.counts	1	G
066_24.counts	1	G
066_25.counts	1	G
066_26.counts	1	G
066_27.counts	1	G
066_28.counts	1	G
066_3.counts	1	G
066_33.counts	1	G
066_34.counts	1	G
066_35.counts	1	G
066_37.counts	1	G
066_38.counts	1	G
066_39.counts	1	G
066_4.counts	1	G
066_40.counts	1	G
066_41.counts	1	G
066_42.counts	1	G
066_43.counts	1	G
066_44.counts	1	G
066_45.counts	1	G
066_47.counts	1	G
066_48.counts	1	G
066_49.counts	1	G
066_5.counts	1	G
066_50.counts	1	G
066_51.counts	1	G
066_52.counts	1	G
066_53.counts	1	G
066_54.counts	1	G
066_55.counts	1	G
066_56.counts	1	G
066_57.counts	1	G
066_58.counts	1	G
066_59.counts	1	G
066_6.counts	1	G
066_60.counts	1	G
066_61.counts	1	G
066_62.counts	1	G
066_63.counts	1	G
066_65.counts	1	G
066_66.counts	1	G
066_67.counts	1	G
066_68.counts	1	G
066_69.counts	1	G
066_7.counts	1	G
066_70.counts	1	G
066_71.counts	1	G
066_73.counts	1	G
066_74.counts	1	G
066_75.counts	1	G
066_76.counts	1	G
066_77.counts	1	G
066_78.counts	1	G
066_79.counts	1	G
066_8.counts	1	G
066_80.counts	1	G
066_81.counts	1	G
066_82.counts	1	G
066_83.counts	1	G
066_84.counts	1	G
066_85.counts	1	G
066_86.counts	1	G
066_87.counts	1	G
066_88.counts	1	G
066_89.counts	1	G
066_9.counts	1	G
066_90.counts	1	G
066_91.counts	1	G
066_92.counts	1	G
066_93.counts	1	G
066_94.counts	1	G
066_96.counts	1	G
069_1.counts	1	G
069_10.counts	1	G
069_11.counts	1	G
069_12.counts	1	G
069_13.counts	1	G
069_14.counts	1	G
069_15.counts	1	G
069_16.counts	1	G
069_17.counts	1	G
069_18.counts	1	G
069_19.counts	1	G
069_2.counts	1	G
069_21.counts	1	G
069_22.counts	1	G
069_23.counts	1	G
069_24.counts	1	G
069_25.counts	1	G
069_26.counts	1	G
069_27.counts	1	G
069_28.counts	1	G
069_29.counts	1	G
069_3.counts	1	G
069_30.counts	1	G
069_31.counts	1	G
069_32.counts	1	G
069_33.counts	1	G
069_35.counts	1	G
069_36.counts	1	G
069_37.counts	1	G
069_39.counts	1	G
069_4.counts	1	G
069_40.counts	1	G
069_41.counts	1	G
069_42.counts	1	G
069_43.counts	1	G
069_46.counts	1	G
069_47.counts	1	G
069_48.counts	1	G
069_49.counts	1	G
069_5.counts	1	G
069_50.counts	1	G
069_51.counts	1	G
069_52.counts	1	G
069_53.counts	1	G
069_55.counts	1	G
069_56.counts	1	G
069_58.counts	1	G
069_59.counts	1	G
069_6.counts	1	G
069_60.counts	1	G
069_61.counts	1	G
069_63.counts	1	G
069_64.counts	1	G
069_65.counts	1	G
069_67.counts	1	G
069_69.counts	1	G
069_7.counts	1	G
069_70.counts	1	G
069_71.counts	1	G
069_73.counts	1	G
069_74.counts	1	G
069_75.counts	1	G
069_76.counts	1	G
069_77.counts	1	G
069_78.counts	1	G
069_8.counts	1	G
069_80.counts	1	G
069_81.counts	1	G
069_82.counts	1	G
069_83.counts	1	G
069_84.counts	1	G
069_85.counts	1	G
069_87.counts	1	G
069_88.counts	1	G
069_89.counts	1	G
069_9.counts	1	G
069_90.counts	1	G
069_92.counts	1	G
069_93.counts	1	G
069_94.counts	1	G
069_95.counts	1	G
069_96.counts	1	G
071_1.counts	1	G
071_10.counts	1	G
071_11.counts	1	G
071_12.counts	1	G
071_13.counts	1	G
071_14.counts	1	G
071_16.counts	1	G
071_17.counts	1	G
071_18.counts	1	G
071_19.counts	1	G
071_2.counts	1	G
071_20.counts	1	G
071_22.counts	1	G
071_23.counts	1	G
071_24.counts	1	G
071_25.counts	1	G
071_26.counts	1	G
071_27.counts	1	G
071_28.counts	1	G
071_29.counts	1	G
071_3.counts	1	G
071_30.counts	1	G
071_31.counts	1	G
071_32.counts	1	G
071_33.counts	1	G
071_34.counts	1	G
071_36.counts	1	G
071_37.counts	1	G
071_40.counts	1	G
071_41.counts	1	G
071_42.counts	1	G
071_43.counts	1	G
071_44.counts	1	G
071_49.counts	1	G
071_5.counts	1	G
071_50.counts	1	G
071_51.counts	1	G
071_52.counts	1	G
071_53.counts	1	G
071_54.counts	1	G
071_55.counts	1	G
071_56.counts	1	G
071_57.counts	1	G
071_58.counts	1	G
071_59.counts	1	G
071_6.counts	1	G
071_60.counts	1	G
071_61.counts	1	G
071_62.counts	1	G
071_63.counts	1	G
071_64.counts	1	G
071_65.counts	1	G
071_66.counts	1	G
071_67.counts	1	G
071_68.counts	1	G
071_69.counts	1	G
071_7.counts	1	G
071_71.counts	1	G
071_72.counts	1	G
071_73.counts	1	G
071_74.counts	1	G
071_75.counts	1	G
071_76.counts	1	G
071_77.counts	1	G
071_78.counts	1	G
071_79.counts	1	G
071_8.counts	1	G
071_80.counts	1	G
071_81.counts	1	G
071_82.counts	1	G
071_83.counts	1	G
071_84.counts	1	G
071_86.counts	1	G
071_87.counts	1	G
071_88.counts	1	G
071_89.counts	1	G
071_9.counts	1	G
071_90.counts	1	G
071_91.counts	1	G
071_92.counts	1	G
071_93.counts	1	G
071_94.counts	1	G
071_95.counts	1	G
071_96.counts	1	G
072_1.counts	1	G
072_10.counts	1	G
072_11.counts	1	G
072_12.counts	1	G
072_13.counts	1	G
072_14.counts	1	G
072_15.counts	1	G
072_16.counts	1	G
072_17.counts	1	G
072_18.counts	1	G
072_19.counts	1	G
072_2.counts	1	G
072_20.counts	1	G
072_21.counts	1	G
072_22.counts	1	G
072_24.counts	1	G
072_25.counts	1	G
072_26.counts	1	G
072_28.counts	1	G
072_29.counts	1	G
072_3.counts	1	G
072_30.counts	1	G
072_31.counts	1	G
072_32.counts	1	G
072_34.counts	1	G
072_35.counts	1	G
072_36.counts	1	G
072_37.counts	1	G
072_4.counts	1	G
072_40.counts	1	G
072_41.counts	1	G
072_42.counts	1	G
072_43.counts	1	G
072_44.counts	1	G
072_45.counts	1	G
072_46.counts	1	G
072_49.counts	1	G
072_5.counts	1	G
072_50.counts	1	G
072_51.counts	1	G
072_52.counts	1	G
072_53.counts	1	G
072_54.counts	1	G
072_55.counts	1	G
072_56.counts	1	G
072_57.counts	1	G
072_58.counts	1	G
072_59.counts	1	G
072_6.counts	1	G
072_60.counts	1	G
072_61.counts	1	G
072_62.counts	1	G
072_63.counts	1	G
072_64.counts	1	G
072_65.counts	1	G
072_66.counts	1	G
072_67.counts	1	G
072_68.counts	1	G
072_69.counts	1	G
072_7.counts	1	G
072_70.counts	1	G
072_71.counts	1	G
072_72.counts	1	G
072_73.counts	1	G
072_74.counts	1	G
072_75.counts	1	G
072_76.counts	1	G
072_77.counts	1	G
072_78.counts	1	G
072_79.counts	1	G
072_8.counts	1	G
072_80.counts	1	G
072_81.counts	1	G
072_82.counts	1	G
072_83.counts	1	G
072_84.counts	1	G
072_85.counts	1	G
072_86.counts	1	G
072_87.counts	1	G
072_88.counts	1	G
072_89.counts	1	G
072_90.counts	1	G
072_91.counts	1	G
072_92.counts	1	G
072_93.counts	1	G
072_94.counts	1	G
072_95.counts	1	G
072_96.counts	1	G
