# Supplementary material for: Classification of low quality cells from single-cell RNA-seq data
Source: Genome Biol. 2016 Feb 17;17:29. doi: 10.1186/s13059-016-0888-1 (PMC4758103; doi:10.1186/s13059-016-0888-1)
Supplement: Additional file 3: Table S2. — P values of two-sided paired t-test comparing expression and noise level, between each type of low quality cell for different GO-terms (training mES dataset). (XLSX 2641 kb) [file 13059_2016_888_MOESM3_ESM.xlsx]

## Sheet: goAdjustedPvalue_DUpregulated_G
GO:0000002	1
GO:0000003	1
GO:0000012	1
GO:0000018	1
GO:0000019	1
GO:0000027	1
GO:0000028	1
GO:0000038	1
GO:0000041	1
GO:0000042	1
GO:0000045	1
GO:0000046	1
GO:0000050	1
GO:0000052	1
GO:0000053	1
GO:0000054	1
GO:0000055	1
GO:0000056	1
GO:0000059	1
GO:0000060	0.691012
GO:0000070	1
GO:0000075	1
GO:0000076	1
GO:0000077	1
GO:0000079	1
GO:0000080	1
GO:0000082	1
GO:0000083	1
GO:0000084	0.882373
GO:0000086	1
GO:0000087	1
GO:0000090	1
GO:0000096	1
GO:0000097	1
GO:0000098	1
GO:0000101	1
GO:0000103	1
GO:0000105	1
GO:0000117	1
GO:0000122	0.505713
GO:0000132	1
GO:0000147	1
GO:0000154	1
GO:0000160	1
GO:0000165	1
GO:0000183	1
GO:0000184	1
GO:0000185	0.510828
GO:0000186	1
GO:0000187	1
GO:0000188	1
GO:0000189	1
GO:0000209	1
GO:0000212	1
GO:0000226	1
GO:0000244	1
GO:0000245	1
GO:0000255	1
GO:0000256	1
GO:0000266	1
GO:0000270	1
GO:0000271	1
GO:0000272	0.958274
GO:0000278	1
GO:0000279	1
GO:0000280	1
GO:0000281	1
GO:0000288	1
GO:0000289	1
GO:0000290	1
GO:0000291	1
GO:0000301	1
GO:0000302	1
GO:0000303	1
GO:0000305	1
GO:0000320	1
GO:0000338	0.972842
GO:0000375	1
GO:0000377	1
GO:0000379	1
GO:0000380	1
GO:0000381	1
GO:0000387	1
GO:0000389	1
GO:0000390	1
GO:0000394	1
GO:0000395	1
GO:0000398	1
GO:0000409	1
GO:0000411	1
GO:0000413	1
GO:0000414	1
GO:0000415	1
GO:0000416	1
GO:0000422	0.969761
GO:0000423	1
GO:0000429	1
GO:0000430	1
GO:0000431	1
GO:0000432	1
GO:0000433	1
GO:0000435	1
GO:0000436	1
GO:0000437	1
GO:0000447	1
GO:0000448	1
GO:0000460	1
GO:0000461	1
GO:0000462	1
GO:0000463	1
GO:0000466	1
GO:0000469	1
GO:0000470	1
GO:0000478	1
GO:0000479	1
GO:0000491	1
GO:0000492	1
GO:0000578	1
GO:0000710	1
GO:0000711	1
GO:0000712	1
GO:0000715	1
GO:0000717	1
GO:0000720	1
GO:0000722	1
GO:0000723	1
GO:0000724	1
GO:0000725	1
GO:0000726	1
GO:0000729	1
GO:0000731	1
GO:0000733	1
GO:0000737	1
GO:0000738	1
GO:0000768	0.395165
GO:0000819	1
GO:0000820	1
GO:0000821	1
GO:0000902	1
GO:0000904	1
GO:0000910	1
GO:0000912	1
GO:0000915	1
GO:0000917	1
GO:0000920	1
GO:0000956	0.882559
GO:0000957	1
GO:0000958	1
GO:0000959	1
GO:0000960	1
GO:0000961	1
GO:0000962	1
GO:0000963	1
GO:0000964	1
GO:0000965	1
GO:0000966	1
GO:0000972	1
GO:0001079	1
GO:0001080	1
GO:0001100	1
GO:0001101	1
GO:0001180	1
GO:0001188	1
GO:0001189	1
GO:0001192	1
GO:0001193	1
GO:0001207	1
GO:0001301	1
GO:0001302	1
GO:0001304	1
GO:0001306	1
GO:0001309	1
GO:0001315	1
GO:0001501	1
GO:0001502	1
GO:0001503	1
GO:0001504	1
GO:0001505	1
GO:0001508	1
GO:0001510	1
GO:0001514	1
GO:0001516	1
GO:0001519	1
GO:0001522	1
GO:0001523	1
GO:0001525	1
GO:0001539	1
GO:0001541	1
GO:0001542	1
GO:0001543	1
GO:0001544	1
GO:0001545	1
GO:0001546	1
GO:0001547	1
GO:0001550	1
GO:0001553	1
GO:0001555	1
GO:0001556	1
GO:0001558	1
GO:0001560	1
GO:0001561	1
GO:0001562	1
GO:0001568	1
GO:0001569	1
GO:0001570	1
GO:0001573	1
GO:0001574	1
GO:0001575	1
GO:0001576	1
GO:0001578	1
GO:0001579	1
GO:0001580	1
GO:0001581	1
GO:0001582	1
GO:0001649	1
GO:0001654	0.45594
GO:0001655	0.928932
GO:0001656	1
GO:0001657	1
GO:0001658	1
GO:0001659	1
GO:0001660	1
GO:0001661	1
GO:0001662	1
GO:0001666	1
GO:0001667	1
GO:0001672	1
GO:0001675	1
GO:0001676	1
GO:0001678	1
GO:0001680	1
GO:0001682	1
GO:0001692	1
GO:0001694	1
GO:0001696	1
GO:0001697	1
GO:0001698	1
GO:0001701	1
GO:0001702	1
GO:0001704	1
GO:0001705	1
GO:0001706	1
GO:0001707	1
GO:0001708	1
GO:0001709	1
GO:0001710	1
GO:0001711	1
GO:0001712	1
GO:0001714	1
GO:0001715	1
GO:0001731	1
GO:0001732	1
GO:0001736	1
GO:0001738	1
GO:0001743	1
GO:0001754	1
GO:0001755	1
GO:0001756	1
GO:0001757	1
GO:0001759	1
GO:0001762	1
GO:0001763	1
GO:0001764	1
GO:0001765	1
GO:0001766	1
GO:0001767	1
GO:0001768	1
GO:0001771	1
GO:0001773	1
GO:0001774	1
GO:0001775	1
GO:0001776	1
GO:0001777	1
GO:0001778	1
GO:0001779	1
GO:0001780	1
GO:0001781	1
GO:0001782	1
GO:0001783	1
GO:0001787	1
GO:0001788	1
GO:0001794	1
GO:0001796	1
GO:0001798	1
GO:0001802	1
GO:0001803	1
GO:0001805	1
GO:0001806	1
GO:0001807	1
GO:0001808	1
GO:0001809	1
GO:0001810	1
GO:0001811	1
GO:0001812	1
GO:0001816	1
GO:0001817	1
GO:0001818	1
GO:0001819	1
GO:0001820	1
GO:0001821	1
GO:0001822	0.940536
GO:0001823	1
GO:0001824	1
GO:0001825	1
GO:0001826	1
GO:0001827	1
GO:0001828	1
GO:0001829	1
GO:0001830	1
GO:0001831	1
GO:0001832	1
GO:0001833	1
GO:0001834	1
GO:0001835	1
GO:0001836	1
GO:0001837	1
GO:0001838	1
GO:0001839	1
GO:0001840	0.830144
GO:0001841	1
GO:0001842	1
GO:0001843	0.7651
GO:0001844	1
GO:0001845	1
GO:0001865	1
GO:0001866	1
GO:0001867	1
GO:0001868	1
GO:0001869	1
GO:0001878	1
GO:0001879	1
GO:0001880	1
GO:0001881	1
GO:0001885	1
GO:0001886	1
GO:0001887	1
GO:0001889	1
GO:0001890	1
GO:0001892	1
GO:0001893	1
GO:0001894	1
GO:0001895	1
GO:0001896	1
GO:0001897	1
GO:0001905	1
GO:0001906	1
GO:0001907	1
GO:0001909	1
GO:0001910	1
GO:0001911	1
GO:0001912	1
GO:0001913	1
GO:0001914	1
GO:0001915	1
GO:0001916	1
GO:0001919	1
GO:0001920	1
GO:0001921	0.985939
GO:0001922	1
GO:0001923	1
GO:0001927	1
GO:0001928	1
GO:0001932	1
GO:0001933	1
GO:0001934	1
GO:0001935	1
GO:0001936	1
GO:0001937	1
GO:0001938	1
GO:0001941	1
GO:0001942	1
GO:0001944	1
GO:0001945	1
GO:0001946	1
GO:0001947	1
GO:0001949	1
GO:0001952	1
GO:0001953	1
GO:0001954	1
GO:0001955	1
GO:0001956	1
GO:0001957	1
GO:0001958	1
GO:0001959	1
GO:0001960	1
GO:0001961	1
GO:0001963	1
GO:0001964	1
GO:0001966	1
GO:0001967	1
GO:0001969	1
GO:0001970	1
GO:0001971	1
GO:0001973	1
GO:0001974	1
GO:0001975	1
GO:0001976	1
GO:0001977	1
GO:0001978	1
GO:0001979	1
GO:0001980	1
GO:0001982	1
GO:0001983	1
GO:0001984	1
GO:0001985	1
GO:0001986	1
GO:0001987	1
GO:0001988	1
GO:0001990	1
GO:0001991	1
GO:0001992	1
GO:0001993	1
GO:0001994	1
GO:0001996	1
GO:0001997	1
GO:0001998	1
GO:0001999	1
GO:0002001	1
GO:0002002	1
GO:0002003	1
GO:0002007	1
GO:0002009	0.99252
GO:0002011	1
GO:0002014	1
GO:0002016	1
GO:0002017	1
GO:0002018	1
GO:0002019	1
GO:0002021	1
GO:0002023	1
GO:0002024	1
GO:0002025	1
GO:0002026	1
GO:0002027	1
GO:0002028	1
GO:0002029	1
GO:0002030	1
GO:0002031	1
GO:0002032	1
GO:0002033	1
GO:0002034	1
GO:0002035	1
GO:0002036	1
GO:0002037	1
GO:0002040	1
GO:0002041	1
GO:0002042	1
GO:0002043	1
GO:0002044	1
GO:0002051	1
GO:0002052	1
GO:0002053	0.536576
GO:0002062	1
GO:0002063	1
GO:0002064	1
GO:0002065	1
GO:0002066	1
GO:0002067	1
GO:0002068	1
GO:0002069	1
GO:0002070	1
GO:0002071	1
GO:0002072	1
GO:0002074	1
GO:0002076	1
GO:0002082	1
GO:0002084	1
GO:0002085	1
GO:0002086	1
GO:0002087	1
GO:0002088	1
GO:0002089	0.7651
GO:0002090	1
GO:0002091	1
GO:0002092	1
GO:0002093	1
GO:0002097	1
GO:0002098	1
GO:0002100	1
GO:0002115	1
GO:0002118	1
GO:0002121	1
GO:0002124	1
GO:0002125	1
GO:0002138	1
GO:0002143	1
GO:0002146	1
GO:0002147	1
GO:0002148	1
GO:0002149	1
GO:0002152	1
GO:0002154	1
GO:0002155	1
GO:0002158	1
GO:0002159	1
GO:0002175	1
GO:0002176	1
GO:0002181	1
GO:0002182	1
GO:0002183	1
GO:0002190	1
GO:0002192	1
GO:0002194	1
GO:0002200	1
GO:0002204	1
GO:0002208	1
GO:0002209	1
GO:0002215	1
GO:0002218	1
GO:0002220	1
GO:0002221	1
GO:0002223	1
GO:0002224	1
GO:0002227	1
GO:0002228	1
GO:0002230	1
GO:0002232	1
GO:0002236	1
GO:0002237	1
GO:0002238	1
GO:0002244	1
GO:0002246	1
GO:0002248	1
GO:0002249	1
GO:0002250	1
GO:0002251	1
GO:0002252	1
GO:0002253	1
GO:0002254	1
GO:0002255	1
GO:0002260	1
GO:0002262	1
GO:0002263	1
GO:0002266	1
GO:0002268	1
GO:0002274	1
GO:0002275	1
GO:0002276	1
GO:0002277	1
GO:0002278	1
GO:0002279	1
GO:0002281	1
GO:0002282	1
GO:0002283	1
GO:0002285	1
GO:0002286	1
GO:0002287	1
GO:0002291	1
GO:0002292	1
GO:0002293	1
GO:0002294	1
GO:0002295	1
GO:0002296	1
GO:0002302	1
GO:0002309	1
GO:0002312	1
GO:0002313	1
GO:0002314	1
GO:0002315	1
GO:0002316	1
GO:0002317	1
GO:0002318	1
GO:0002320	1
GO:0002322	1
GO:0002323	1
GO:0002325	1
GO:0002326	1
GO:0002327	1
GO:0002328	1
GO:0002329	1
GO:0002331	1
GO:0002332	1
GO:0002333	1
GO:0002335	1
GO:0002337	1
GO:0002339	1
GO:0002343	1
GO:0002344	1
GO:0002347	1
GO:0002349	1
GO:0002351	1
GO:0002352	1
GO:0002353	1
GO:0002355	1
GO:0002357	1
GO:0002358	1
GO:0002360	1
GO:0002361	1
GO:0002363	1
GO:0002365	1
GO:0002366	1
GO:0002367	1
GO:0002368	1
GO:0002369	1
GO:0002370	1
GO:0002371	1
GO:0002374	1
GO:0002376	0.457216
GO:0002377	1
GO:0002378	1
GO:0002380	1
GO:0002381	1
GO:0002384	1
GO:0002385	1
GO:0002386	1
GO:0002396	1
GO:0002397	1
GO:0002399	1
GO:0002404	1
GO:0002406	1
GO:0002407	1
GO:0002408	1
GO:0002412	1
GO:0002414	1
GO:0002415	1
GO:0002418	1
GO:0002419	1
GO:0002420	1
GO:0002423	1
GO:0002424	1
GO:0002426	1
GO:0002428	1
GO:0002429	1
GO:0002430	1
GO:0002431	1
GO:0002432	1
GO:0002434	1
GO:0002436	1
GO:0002437	1
GO:0002438	1
GO:0002439	1
GO:0002440	1
GO:0002441	1
GO:0002442	1
GO:0002443	1
GO:0002444	1
GO:0002445	1
GO:0002446	1
GO:0002447	1
GO:0002448	1
GO:0002449	1
GO:0002455	1
GO:0002456	1
GO:0002457	1
GO:0002458	1
GO:0002460	1
GO:0002461	1
GO:0002462	1
GO:0002465	1
GO:0002467	1
GO:0002468	1
GO:0002474	1
GO:0002475	1
GO:0002476	1
GO:0002477	1
GO:0002478	0.811606
GO:0002479	1
GO:0002481	1
GO:0002483	1
GO:0002484	1
GO:0002485	1
GO:0002488	1
GO:0002489	1
GO:0002495	1
GO:0002501	1
GO:0002502	1
GO:0002503	1
GO:0002504	1
GO:0002507	1
GO:0002508	1
GO:0002510	1
GO:0002513	1
GO:0002514	1
GO:0002517	1
GO:0002518	1
GO:0002520	0.0973238
GO:0002521	0.94487
GO:0002522	1
GO:0002523	1
GO:0002524	1
GO:0002525	1
GO:0002526	1
GO:0002528	1
GO:0002532	1
GO:0002534	1
GO:0002536	1
GO:0002537	1
GO:0002538	1
GO:0002539	1
GO:0002540	1
GO:0002541	1
GO:0002542	1
GO:0002543	1
GO:0002544	1
GO:0002545	1
GO:0002548	1
GO:0002551	1
GO:0002552	1
GO:0002553	1
GO:0002554	1
GO:0002560	1
GO:0002561	1
GO:0002562	1
GO:0002566	1
GO:0002568	1
GO:0002572	1
GO:0002573	1
GO:0002575	1
GO:0002576	1
GO:0002577	1
GO:0002578	1
GO:0002579	1
GO:0002580	1
GO:0002581	1
GO:0002582	1
GO:0002583	1
GO:0002584	1
GO:0002585	1
GO:0002586	1
GO:0002587	1
GO:0002588	1
GO:0002589	1
GO:0002590	1
GO:0002591	1
GO:0002604	1
GO:0002605	1
GO:0002606	1
GO:0002631	1
GO:0002632	1
GO:0002634	1
GO:0002635	1
GO:0002636	1
GO:0002637	1
GO:0002638	1
GO:0002639	1
GO:0002640	1
GO:0002642	1
GO:0002643	1
GO:0002644	1
GO:0002645	1
GO:0002646	1
GO:0002648	1
GO:0002649	1
GO:0002651	1
GO:0002652	1
GO:0002654	1
GO:0002658	1
GO:0002660	1
GO:0002661	1
GO:0002663	1
GO:0002664	1
GO:0002665	1
GO:0002666	1
GO:0002667	1
GO:0002668	1
GO:0002669	1
GO:0002673	1
GO:0002674	1
GO:0002675	1
GO:0002676	1
GO:0002677	1
GO:0002678	1
GO:0002679	1
GO:0002681	1
GO:0002682	1
GO:0002683	1
GO:0002684	1
GO:0002685	1
GO:0002686	1
GO:0002687	1
GO:0002688	1
GO:0002689	1
GO:0002690	1
GO:0002691	1
GO:0002692	1
GO:0002693	1
GO:0002694	1
GO:0002695	1
GO:0002696	1
GO:0002697	1
GO:0002698	1
GO:0002699	1
GO:0002700	1
GO:0002701	1
GO:0002702	1
GO:0002703	1
GO:0002704	1
GO:0002705	1
GO:0002706	1
GO:0002707	1
GO:0002708	1
GO:0002709	1
GO:0002710	1
GO:0002711	1
GO:0002712	1
GO:0002713	1
GO:0002714	1
GO:0002715	1
GO:0002716	1
GO:0002717	1
GO:0002718	1
GO:0002719	1
GO:0002720	1
GO:0002724	1
GO:0002725	1
GO:0002726	1
GO:0002727	1
GO:0002729	1
GO:0002730	1
GO:0002731	1
GO:0002732	1
GO:0002739	1
GO:0002740	1
GO:0002741	1
GO:0002752	1
GO:0002753	1
GO:0002755	1
GO:0002756	1
GO:0002757	1
GO:0002758	1
GO:0002759	1
GO:0002760	1
GO:0002761	1
GO:0002762	1
GO:0002763	1
GO:0002764	1
GO:0002765	1
GO:0002767	1
GO:0002768	1
GO:0002769	1
GO:0002774	1
GO:0002775	1
GO:0002776	1
GO:0002777	1
GO:0002778	1
GO:0002779	1
GO:0002780	1
GO:0002784	1
GO:0002786	1
GO:0002790	1
GO:0002791	1
GO:0002792	1
GO:0002793	1
GO:0002805	1
GO:0002807	1
GO:0002808	1
GO:0002815	1
GO:0002816	1
GO:0002819	1
GO:0002820	1
GO:0002821	1
GO:0002822	1
GO:0002823	1
GO:0002824	1
GO:0002825	1
GO:0002826	1
GO:0002827	1
GO:0002828	1
GO:0002829	1
GO:0002830	1
GO:0002831	1
GO:0002832	1
GO:0002833	1
GO:0002834	1
GO:0002835	1
GO:0002836	1
GO:0002837	1
GO:0002838	1
GO:0002839	1
GO:0002840	1
GO:0002841	1
GO:0002842	1
GO:0002849	1
GO:0002851	1
GO:0002852	1
GO:0002853	1
GO:0002855	1
GO:0002856	1
GO:0002857	1
GO:0002858	1
GO:0002859	1
GO:0002860	1
GO:0002861	1
GO:0002862	1
GO:0002863	1
GO:0002864	1
GO:0002865	1
GO:0002866	1
GO:0002870	1
GO:0002874	1
GO:0002875	1
GO:0002876	1
GO:0002877	1
GO:0002878	1
GO:0002879	1
GO:0002880	1
GO:0002882	1
GO:0002883	1
GO:0002884	1
GO:0002885	1
GO:0002886	1
GO:0002888	1
GO:0002889	1
GO:0002890	1
GO:0002891	1
GO:0002892	1
GO:0002894	1
GO:0002895	1
GO:0002897	1
GO:0002901	1
GO:0002902	1
GO:0002903	1
GO:0002904	1
GO:0002905	1
GO:0002906	1
GO:0002911	1
GO:0002912	1
GO:0002913	1
GO:0002920	1
GO:0002921	1
GO:0002922	1
GO:0002923	1
GO:0002924	1
GO:0002925	1
GO:0002930	1
GO:0002931	1
GO:0002932	1
GO:0002934	1
GO:0002936	1
GO:0003002	1
GO:0003006	1
GO:0003007	1
GO:0003008	1
GO:0003009	1
GO:0003010	1
GO:0003011	1
GO:0003012	1
GO:0003013	1
GO:0003014	1
GO:0003015	1
GO:0003016	1
GO:0003017	1
GO:0003018	1
GO:0003025	1
GO:0003026	1
GO:0003027	1
GO:0003029	1
GO:0003032	1
GO:0003044	1
GO:0003050	1
GO:0003051	1
GO:0003056	1
GO:0003057	1
GO:0003059	1
GO:0003061	1
GO:0003062	1
GO:0003065	1
GO:0003068	1
GO:0003069	1
GO:0003070	1
GO:0003071	1
GO:0003072	1
GO:0003073	1
GO:0003081	1
GO:0003083	1
GO:0003084	1
GO:0003085	1
GO:0003091	1
GO:0003093	1
GO:0003094	1
GO:0003096	1
GO:0003097	1
GO:0003099	1
GO:0003100	1
GO:0003104	1
GO:0003105	1
GO:0003106	1
GO:0003108	1
GO:0003116	1
GO:0003117	1
GO:0003127	1
GO:0003128	1
GO:0003129	1
GO:0003130	1
GO:0003133	1
GO:0003134	1
GO:0003136	1
GO:0003137	1
GO:0003138	1
GO:0003139	1
GO:0003140	1
GO:0003142	1
GO:0003143	1
GO:0003144	1
GO:0003148	1
GO:0003149	1
GO:0003150	1
GO:0003151	1
GO:0003156	1
GO:0003157	1
GO:0003158	1
GO:0003159	1
GO:0003160	1
GO:0003161	1
GO:0003162	1
GO:0003163	1
GO:0003164	1
GO:0003165	1
GO:0003166	1
GO:0003167	1
GO:0003168	1
GO:0003169	1
GO:0003170	1
GO:0003171	1
GO:0003172	1
GO:0003174	1
GO:0003175	1
GO:0003176	1
GO:0003177	1
GO:0003179	1
GO:0003180	1
GO:0003181	1
GO:0003183	1
GO:0003184	1
GO:0003185	1
GO:0003186	1
GO:0003188	1
GO:0003190	1
GO:0003192	1
GO:0003193	1
GO:0003195	1
GO:0003197	1
GO:0003198	1
GO:0003199	1
GO:0003203	1
GO:0003205	1
GO:0003206	1
GO:0003207	1
GO:0003208	1
GO:0003209	1
GO:0003210	1
GO:0003211	1
GO:0003213	1
GO:0003214	1
GO:0003215	1
GO:0003218	1
GO:0003219	1
GO:0003220	1
GO:0003221	1
GO:0003222	1
GO:0003223	0.984289
GO:0003228	1
GO:0003229	0.917649
GO:0003230	1
GO:0003231	1
GO:0003235	1
GO:0003236	1
GO:0003241	1
GO:0003243	1
GO:0003245	1
GO:0003249	1
GO:0003250	1
GO:0003251	1
GO:0003253	1
GO:0003254	1
GO:0003256	1
GO:0003257	1
GO:0003260	1
GO:0003263	0.917649
GO:0003264	0.917649
GO:0003266	0.917649
GO:0003270	1
GO:0003272	1
GO:0003273	1
GO:0003275	1
GO:0003278	1
GO:0003279	1
GO:0003281	1
GO:0003283	1
GO:0003284	1
GO:0003285	1
GO:0003289	1
GO:0003290	1
GO:0003294	1
GO:0003298	1
GO:0003299	1
GO:0003300	1
GO:0003301	1
GO:0003306	0.879683
GO:0003307	1
GO:0003308	1
GO:0003309	1
GO:0003310	1
GO:0003311	1
GO:0003312	1
GO:0003318	1
GO:0003321	1
GO:0003322	1
GO:0003323	1
GO:0003326	1
GO:0003327	1
GO:0003329	1
GO:0003330	1
GO:0003331	1
GO:0003333	1
GO:0003334	1
GO:0003335	1
GO:0003337	1
GO:0003338	1
GO:0003339	1
GO:0003340	1
GO:0003341	1
GO:0003342	1
GO:0003343	1
GO:0003344	1
GO:0003347	1
GO:0003348	1
GO:0003349	1
GO:0003350	1
GO:0003351	1
GO:0003352	1
GO:0003353	1
GO:0003356	1
GO:0003357	1
GO:0003358	1
GO:0003359	1
GO:0003360	1
GO:0003363	1
GO:0003365	1
GO:0003366	1
GO:0003373	1
GO:0003374	1
GO:0003376	1
GO:0003382	1
GO:0003383	1
GO:0003401	1
GO:0003402	1
GO:0003404	1
GO:0003406	1
GO:0003407	1
GO:0003408	1
GO:0003409	1
GO:0003413	1
GO:0003414	1
GO:0003415	1
GO:0003416	1
GO:0003417	1
GO:0003418	1
GO:0003419	1
GO:0003420	1
GO:0003421	1
GO:0003422	1
GO:0003429	1
GO:0003430	1
GO:0003431	1
GO:0003433	1
GO:0005513	1
GO:0005975	1
GO:0005976	1
GO:0005977	1
GO:0005978	1
GO:0005979	1
GO:0005980	0.893843
GO:0005981	1
GO:0005984	1
GO:0005988	1
GO:0005989	1
GO:0005991	1
GO:0005996	0.900953
GO:0005997	1
GO:0006000	1
GO:0006002	1
GO:0006003	1
GO:0006004	1
GO:0006006	0.96885
GO:0006007	1
GO:0006011	1
GO:0006012	1
GO:0006013	1
GO:0006014	1
GO:0006015	1
GO:0006020	1
GO:0006021	1
GO:0006022	1
GO:0006023	1
GO:0006024	1
GO:0006026	1
GO:0006027	1
GO:0006029	1
GO:0006030	1
GO:0006032	1
GO:0006040	1
GO:0006041	1
GO:0006042	1
GO:0006043	1
GO:0006044	1
GO:0006047	1
GO:0006048	0.51772
GO:0006049	1
GO:0006050	1
GO:0006051	1
GO:0006054	1
GO:0006055	1
GO:0006059	1
GO:0006060	1
GO:0006061	1
GO:0006062	1
GO:0006063	1
GO:0006064	1
GO:0006066	1
GO:0006067	1
GO:0006068	1
GO:0006069	1
GO:0006071	1
GO:0006072	1
GO:0006073	1
GO:0006081	1
GO:0006082	1
GO:0006083	1
GO:0006084	1
GO:0006085	1
GO:0006086	1
GO:0006089	1
GO:0006090	1
GO:0006091	1
GO:0006094	1
GO:0006096	1
GO:0006097	1
GO:0006098	1
GO:0006099	1
GO:0006101	1
GO:0006102	1
GO:0006103	1
GO:0006104	1
GO:0006105	1
GO:0006106	1
GO:0006107	1
GO:0006108	1
GO:0006109	1
GO:0006110	1
GO:0006111	1
GO:0006112	1
GO:0006113	1
GO:0006114	1
GO:0006116	1
GO:0006117	1
GO:0006119	1
GO:0006120	1
GO:0006121	1
GO:0006122	1
GO:0006127	1
GO:0006139	0.000102549
GO:0006140	1
GO:0006144	1
GO:0006145	1
GO:0006147	1
GO:0006148	1
GO:0006149	1
GO:0006152	1
GO:0006154	1
GO:0006157	1
GO:0006161	1
GO:0006163	1
GO:0006164	1
GO:0006165	1
GO:0006166	1
GO:0006167	1
GO:0006168	1
GO:0006171	0.879683
GO:0006172	1
GO:0006174	1
GO:0006175	1
GO:0006177	1
GO:0006178	1
GO:0006182	1
GO:0006183	1
GO:0006184	1
GO:0006185	1
GO:0006186	1
GO:0006188	1
GO:0006189	1
GO:0006193	1
GO:0006195	1
GO:0006196	1
GO:0006198	1
GO:0006200	1
GO:0006203	1
GO:0006206	1
GO:0006207	1
GO:0006208	1
GO:0006210	1
GO:0006211	1
GO:0006212	1
GO:0006213	1
GO:0006214	1
GO:0006216	1
GO:0006220	1
GO:0006221	1
GO:0006222	1
GO:0006225	1
GO:0006226	1
GO:0006227	1
GO:0006228	1
GO:0006231	1
GO:0006233	1
GO:0006235	1
GO:0006240	1
GO:0006241	1
GO:0006244	1
GO:0006256	1
GO:0006258	1
GO:0006259	1
GO:0006260	1
GO:0006261	1
GO:0006264	1
GO:0006265	1
GO:0006266	1
GO:0006268	1
GO:0006269	1
GO:0006270	1
GO:0006271	1
GO:0006272	1
GO:0006273	1
GO:0006275	1
GO:0006278	1
GO:0006281	1
GO:0006282	1
GO:0006283	1
GO:0006284	1
GO:0006285	1
GO:0006287	1
GO:0006288	1
GO:0006289	1
GO:0006290	1
GO:0006294	1
GO:0006295	1
GO:0006296	1
GO:0006297	1
GO:0006298	1
GO:0006301	1
GO:0006302	1
GO:0006303	1
GO:0006304	1
GO:0006305	1
GO:0006306	1
GO:0006307	1
GO:0006308	1
GO:0006309	1
GO:0006310	1
GO:0006311	1
GO:0006312	1
GO:0006323	1
GO:0006325	0.0973238
GO:0006333	1
GO:0006334	1
GO:0006335	1
GO:0006336	1
GO:0006337	1
GO:0006338	1
GO:0006342	1
GO:0006343	1
GO:0006344	1
GO:0006346	1
GO:0006348	1
GO:0006349	1
GO:0006351	0.00184493
GO:0006352	1
GO:0006353	1
GO:0006354	1
GO:0006355	0.000978815
GO:0006356	1
GO:0006357	0.00308243
GO:0006359	1
GO:0006360	1
GO:0006361	1
GO:0006362	1
GO:0006363	1
GO:0006364	1
GO:0006366	0.0103365
GO:0006367	1
GO:0006368	1
GO:0006369	1
GO:0006370	1
GO:0006376	1
GO:0006378	1
GO:0006379	1
GO:0006382	1
GO:0006383	1
GO:0006384	1
GO:0006386	1
GO:0006388	1
GO:0006390	1
GO:0006391	1
GO:0006396	0.136921
GO:0006397	0.798346
GO:0006398	1
GO:0006399	1
GO:0006400	1
GO:0006401	1
GO:0006402	1
GO:0006403	1
GO:0006404	1
GO:0006405	1
GO:0006406	1
GO:0006407	1
GO:0006408	1
GO:0006409	1
GO:0006412	0.842718
GO:0006413	1
GO:0006414	1
GO:0006415	1
GO:0006417	1
GO:0006418	1
GO:0006419	1
GO:0006420	1
GO:0006421	1
GO:0006422	1
GO:0006423	1
GO:0006424	1
GO:0006426	1
GO:0006427	1
GO:0006428	1
GO:0006429	1
GO:0006430	1
GO:0006431	1
GO:0006432	1
GO:0006433	1
GO:0006434	1
GO:0006435	1
GO:0006436	1
GO:0006437	1
GO:0006438	1
GO:0006446	1
GO:0006447	1
GO:0006448	1
GO:0006449	1
GO:0006450	1
GO:0006451	1
GO:0006452	1
GO:0006457	1
GO:0006458	1
GO:0006461	1
GO:0006463	1
GO:0006464	0.0453087
GO:0006465	1
GO:0006468	0.33563
GO:0006469	1
GO:0006470	1
GO:0006471	1
GO:0006473	1
GO:0006474	1
GO:0006475	0.94487
GO:0006476	1
GO:0006477	1
GO:0006478	1
GO:0006479	1
GO:0006480	1
GO:0006481	1
GO:0006482	1
GO:0006486	1
GO:0006487	1
GO:0006488	1
GO:0006491	1
GO:0006493	1
GO:0006497	1
GO:0006498	1
GO:0006499	1
GO:0006500	1
GO:0006501	0.904752
GO:0006505	1
GO:0006506	1
GO:0006507	1
GO:0006508	1
GO:0006509	1
GO:0006511	1
GO:0006513	1
GO:0006515	1
GO:0006516	1
GO:0006517	1
GO:0006518	1
GO:0006520	1
GO:0006521	1
GO:0006522	1
GO:0006524	1
GO:0006525	1
GO:0006526	1
GO:0006527	1
GO:0006528	1
GO:0006529	1
GO:0006530	1
GO:0006531	1
GO:0006532	1
GO:0006533	1
GO:0006534	1
GO:0006535	1
GO:0006536	1
GO:0006537	1
GO:0006538	1
GO:0006540	1
GO:0006541	1
GO:0006542	1
GO:0006543	1
GO:0006544	1
GO:0006545	1
GO:0006546	1
GO:0006547	1
GO:0006548	1
GO:0006549	1
GO:0006550	1
GO:0006551	1
GO:0006552	1
GO:0006553	1
GO:0006554	1
GO:0006555	1
GO:0006556	1
GO:0006558	1
GO:0006559	1
GO:0006560	1
GO:0006561	1
GO:0006562	1
GO:0006563	1
GO:0006564	1
GO:0006565	1
GO:0006566	1
GO:0006567	1
GO:0006568	1
GO:0006569	1
GO:0006570	1
GO:0006571	1
GO:0006572	1
GO:0006573	1
GO:0006574	1
GO:0006575	1
GO:0006576	1
GO:0006577	1
GO:0006578	1
GO:0006579	1
GO:0006581	1
GO:0006582	1
GO:0006583	1
GO:0006584	1
GO:0006585	1
GO:0006586	1
GO:0006587	1
GO:0006590	1
GO:0006591	1
GO:0006592	1
GO:0006593	1
GO:0006595	1
GO:0006596	1
GO:0006597	1
GO:0006598	1
GO:0006599	1
GO:0006600	1
GO:0006601	1
GO:0006603	1
GO:0006605	1
GO:0006606	1
GO:0006607	1
GO:0006608	1
GO:0006610	1
GO:0006611	1
GO:0006612	1
GO:0006613	1
GO:0006614	1
GO:0006620	1
GO:0006621	1
GO:0006622	1
GO:0006623	1
GO:0006624	1
GO:0006625	1
GO:0006626	1
GO:0006627	1
GO:0006629	1
GO:0006631	1
GO:0006633	1
GO:0006635	1
GO:0006636	1
GO:0006637	1
GO:0006638	1
GO:0006639	1
GO:0006641	1
GO:0006642	1
GO:0006643	1
GO:0006644	1
GO:0006646	1
GO:0006649	1
GO:0006650	1
GO:0006651	1
GO:0006653	1
GO:0006654	1
GO:0006655	1
GO:0006656	1
GO:0006657	1
GO:0006658	1
GO:0006659	1
GO:0006660	1
GO:0006661	1
GO:0006662	1
GO:0006663	1
GO:0006664	1
GO:0006665	1
GO:0006666	1
GO:0006667	1
GO:0006668	1
GO:0006669	1
GO:0006670	1
GO:0006671	1
GO:0006672	1
GO:0006677	1
GO:0006678	1
GO:0006680	1
GO:0006681	1
GO:0006682	1
GO:0006683	1
GO:0006684	1
GO:0006685	1
GO:0006686	1
GO:0006687	1
GO:0006688	1
GO:0006689	1
GO:0006690	1
GO:0006691	1
GO:0006692	1
GO:0006693	1
GO:0006694	1
GO:0006695	1
GO:0006699	1
GO:0006700	1
GO:0006701	1
GO:0006702	1
GO:0006703	1
GO:0006704	1
GO:0006705	1
GO:0006706	1
GO:0006707	1
GO:0006709	1
GO:0006710	1
GO:0006711	1
GO:0006713	1
GO:0006714	1
GO:0006720	1
GO:0006721	1
GO:0006725	6.79418e-05
GO:0006729	1
GO:0006730	1
GO:0006732	1
GO:0006733	1
GO:0006734	1
GO:0006739	0.99252
GO:0006740	1
GO:0006741	0.798346
GO:0006742	1
GO:0006743	1
GO:0006744	1
GO:0006747	1
GO:0006749	1
GO:0006750	1
GO:0006751	1
GO:0006753	1
GO:0006754	1
GO:0006756	1
GO:0006757	1
GO:0006760	1
GO:0006766	1
GO:0006767	1
GO:0006768	1
GO:0006771	1
GO:0006772	1
GO:0006775	1
GO:0006776	1
GO:0006777	1
GO:0006778	1
GO:0006779	1
GO:0006780	1
GO:0006782	1
GO:0006783	1
GO:0006784	1
GO:0006787	1
GO:0006788	1
GO:0006790	1
GO:0006793	0.0669603
GO:0006796	0.0643054
GO:0006797	1
GO:0006798	1
GO:0006801	1
GO:0006805	1
GO:0006807	5.87616e-05
GO:0006808	1
GO:0006809	1
GO:0006810	0.185928
GO:0006811	1
GO:0006812	1
GO:0006813	1
GO:0006814	1
GO:0006816	1
GO:0006817	1
GO:0006818	1
GO:0006820	1
GO:0006821	1
GO:0006824	1
GO:0006825	1
GO:0006826	1
GO:0006828	1
GO:0006829	1
GO:0006833	1
GO:0006835	1
GO:0006836	1
GO:0006837	1
GO:0006839	1
GO:0006842	1
GO:0006844	1
GO:0006848	1
GO:0006850	1
GO:0006851	0.872538
GO:0006855	1
GO:0006857	1
GO:0006858	1
GO:0006860	1
GO:0006862	1
GO:0006863	1
GO:0006865	1
GO:0006867	1
GO:0006868	1
GO:0006869	1
GO:0006873	1
GO:0006874	1
GO:0006875	1
GO:0006876	1
GO:0006878	1
GO:0006879	1
GO:0006880	1
GO:0006882	1
GO:0006883	1
GO:0006884	1
GO:0006885	1
GO:0006886	1
GO:0006887	1
GO:0006888	1
GO:0006890	1
GO:0006891	1
GO:0006892	1
GO:0006893	1
GO:0006895	1
GO:0006896	1
GO:0006897	1
GO:0006898	0.55033
GO:0006900	1
GO:0006901	1
GO:0006903	1
GO:0006904	1
GO:0006906	1
GO:0006907	1
GO:0006909	1
GO:0006910	1
GO:0006911	1
GO:0006913	1
GO:0006914	1
GO:0006915	0.815072
GO:0006919	1
GO:0006921	1
GO:0006924	0.7651
GO:0006925	1
GO:0006927	1
GO:0006928	1
GO:0006929	1
GO:0006930	1
GO:0006931	1
GO:0006933	1
GO:0006935	0.940536
GO:0006936	1
GO:0006937	1
GO:0006939	1
GO:0006940	1
GO:0006941	1
GO:0006942	1
GO:0006948	1
GO:0006949	0.58802
GO:0006950	1
GO:0006952	1
GO:0006953	1
GO:0006954	1
GO:0006955	1
GO:0006956	1
GO:0006957	1
GO:0006958	1
GO:0006959	1
GO:0006963	1
GO:0006965	1
GO:0006968	1
GO:0006970	1
GO:0006971	1
GO:0006972	1
GO:0006974	1
GO:0006975	1
GO:0006977	1
GO:0006978	1
GO:0006979	1
GO:0006982	1
GO:0006983	1
GO:0006984	1
GO:0006986	1
GO:0006987	1
GO:0006990	1
GO:0006991	1
GO:0006995	1
GO:0006996	0.124293
GO:0006997	1
GO:0006998	1
GO:0006999	1
GO:0007000	1
GO:0007004	1
GO:0007005	1
GO:0007006	1
GO:0007007	1
GO:0007008	1
GO:0007009	1
GO:0007010	1
GO:0007015	1
GO:0007016	1
GO:0007017	1
GO:0007018	1
GO:0007019	1
GO:0007020	1
GO:0007021	1
GO:0007023	1
GO:0007026	1
GO:0007028	1
GO:0007029	1
GO:0007030	1
GO:0007031	1
GO:0007032	1
GO:0007033	1
GO:0007034	1
GO:0007035	0.524812
GO:0007040	1
GO:0007041	1
GO:0007042	1
GO:0007043	1
GO:0007044	1
GO:0007045	1
GO:0007049	1
GO:0007050	1
GO:0007051	1
GO:0007052	1
GO:0007056	1
GO:0007057	1
GO:0007059	1
GO:0007060	1
GO:0007062	1
GO:0007063	1
GO:0007064	1
GO:0007065	1
GO:0007066	1
GO:0007067	1
GO:0007072	1
GO:0007076	1
GO:0007080	1
GO:0007084	1
GO:0007088	1
GO:0007089	1
GO:0007091	1
GO:0007092	1
GO:0007093	1
GO:0007094	1
GO:0007095	1
GO:0007096	1
GO:0007097	1
GO:0007098	1
GO:0007099	1
GO:0007100	1
GO:0007108	1
GO:0007109	1
GO:0007113	1
GO:0007126	1
GO:0007127	1
GO:0007128	1
GO:0007129	1
GO:0007130	1
GO:0007131	1
GO:0007135	1
GO:0007140	1
GO:0007141	1
GO:0007143	1
GO:0007144	1
GO:0007147	1
GO:0007154	0.33563
GO:0007155	1
GO:0007156	1
GO:0007157	1
GO:0007158	1
GO:0007159	1
GO:0007160	1
GO:0007161	1
GO:0007162	1
GO:0007163	1
GO:0007164	1
GO:0007165	0.222057
GO:0007166	0.73425
GO:0007167	1
GO:0007168	1
GO:0007169	1
GO:0007171	1
GO:0007172	1
GO:0007173	1
GO:0007174	1
GO:0007175	1
GO:0007176	1
GO:0007178	1
GO:0007179	1
GO:0007181	1
GO:0007182	1
GO:0007183	1
GO:0007184	1
GO:0007185	1
GO:0007186	1
GO:0007187	1
GO:0007188	1
GO:0007189	1
GO:0007190	1
GO:0007191	1
GO:0007192	1
GO:0007193	1
GO:0007194	1
GO:0007195	1
GO:0007196	1
GO:0007197	1
GO:0007198	1
GO:0007199	0.99252
GO:0007200	1
GO:0007202	1
GO:0007204	1
GO:0007205	1
GO:0007206	1
GO:0007207	1
GO:0007208	1
GO:0007210	1
GO:0007212	1
GO:0007213	1
GO:0007214	1
GO:0007215	1
GO:0007216	1
GO:0007217	1
GO:0007218	1
GO:0007219	1
GO:0007220	0.1134
GO:0007221	1
GO:0007223	0.393195
GO:0007224	1
GO:0007225	1
GO:0007227	1
GO:0007228	1
GO:0007229	1
GO:0007231	1
GO:0007249	0.743379
GO:0007250	1
GO:0007252	1
GO:0007253	1
GO:0007254	0.248726
GO:0007256	1
GO:0007257	1
GO:0007258	1
GO:0007259	1
GO:0007260	1
GO:0007262	1
GO:0007263	1
GO:0007264	0.395975
GO:0007265	0.917431
GO:0007266	1
GO:0007267	0.985939
GO:0007268	1
GO:0007269	1
GO:0007270	1
GO:0007271	1
GO:0007272	1
GO:0007274	0.0465004
GO:0007275	0.0453087
GO:0007276	0.940536
GO:0007281	1
GO:0007283	1
GO:0007285	1
GO:0007286	1
GO:0007288	1
GO:0007289	1
GO:0007290	1
GO:0007291	1
GO:0007292	0.94487
GO:0007296	1
GO:0007308	1
GO:0007309	1
GO:0007314	1
GO:0007315	1
GO:0007320	1
GO:0007321	1
GO:0007338	1
GO:0007339	1
GO:0007340	1
GO:0007341	1
GO:0007342	1
GO:0007343	1
[truncated: 14,384 more rows]

## Sheet: goAdjustedPvalue_MDownregulated
GO:0000002	1
GO:0000003	1
GO:0000012	1
GO:0000018	1
GO:0000019	1
GO:0000027	1
GO:0000028	1
GO:0000038	1
GO:0000041	1
GO:0000042	1
GO:0000045	1
GO:0000046	1
GO:0000050	1
GO:0000052	1
GO:0000053	1
GO:0000054	1
GO:0000055	1
GO:0000056	1
GO:0000059	1
GO:0000060	1
GO:0000070	1
GO:0000075	1
GO:0000076	1
GO:0000077	1
GO:0000079	1
GO:0000080	1
GO:0000082	1
GO:0000083	1
GO:0000084	1
GO:0000086	1
GO:0000087	1
GO:0000090	1
GO:0000096	1
GO:0000097	1
GO:0000098	1
GO:0000101	1
GO:0000103	1
GO:0000105	1
GO:0000117	1
GO:0000122	1
GO:0000132	1
GO:0000147	1
GO:0000154	1
GO:0000160	1
GO:0000165	1
GO:0000183	1
GO:0000184	1
GO:0000185	1
GO:0000186	1
GO:0000187	1
GO:0000188	1
GO:0000189	1
GO:0000209	1
GO:0000212	1
GO:0000226	1
GO:0000244	1
GO:0000245	1
GO:0000255	1
GO:0000256	1
GO:0000266	1
GO:0000270	1
GO:0000271	1
GO:0000272	1
GO:0000278	1
GO:0000279	1
GO:0000280	1
GO:0000281	1
GO:0000288	1
GO:0000289	1
GO:0000290	1
GO:0000291	1
GO:0000301	1
GO:0000302	1
GO:0000303	1
GO:0000305	1
GO:0000320	1
GO:0000338	1
GO:0000375	1
GO:0000377	1
GO:0000379	1
GO:0000380	1
GO:0000381	1
GO:0000387	1
GO:0000389	1
GO:0000390	1
GO:0000394	1
GO:0000395	1
GO:0000398	1
GO:0000409	1
GO:0000411	1
GO:0000413	1
GO:0000414	1
GO:0000415	1
GO:0000416	1
GO:0000422	1
GO:0000423	1
GO:0000429	1
GO:0000430	1
GO:0000431	1
GO:0000432	1
GO:0000433	1
GO:0000435	1
GO:0000436	1
GO:0000437	1
GO:0000447	1
GO:0000448	1
GO:0000460	1
GO:0000461	1
GO:0000462	1
GO:0000463	1
GO:0000466	1
GO:0000469	1
GO:0000470	1
GO:0000478	1
GO:0000479	1
GO:0000491	1
GO:0000492	1
GO:0000578	1
GO:0000710	1
GO:0000711	1
GO:0000712	1
GO:0000715	1
GO:0000717	1
GO:0000720	1
GO:0000722	1
GO:0000723	1
GO:0000724	1
GO:0000725	1
GO:0000726	1
GO:0000729	1
GO:0000731	1
GO:0000733	1
GO:0000737	1
GO:0000738	1
GO:0000768	1
GO:0000819	1
GO:0000820	1
GO:0000821	1
GO:0000902	1
GO:0000904	1
GO:0000910	1
GO:0000912	1
GO:0000915	1
GO:0000917	1
GO:0000920	1
GO:0000956	1
GO:0000957	1
GO:0000958	1
GO:0000959	1
GO:0000960	1
GO:0000961	1
GO:0000962	1
GO:0000963	1
GO:0000964	1
GO:0000965	1
GO:0000966	1
GO:0000972	1
GO:0001079	1
GO:0001080	1
GO:0001100	1
GO:0001101	1
GO:0001180	1
GO:0001188	1
GO:0001189	1
GO:0001192	1
GO:0001193	1
GO:0001207	1
GO:0001301	1
GO:0001302	1
GO:0001304	1
GO:0001306	1
GO:0001309	1
GO:0001315	1
GO:0001501	1
GO:0001502	1
GO:0001503	1
GO:0001504	1
GO:0001505	1
GO:0001508	1
GO:0001510	1
GO:0001514	1
GO:0001516	1
GO:0001519	1
GO:0001522	1
GO:0001523	1
GO:0001525	1
GO:0001539	1
GO:0001541	1
GO:0001542	1
GO:0001543	1
GO:0001544	1
GO:0001545	1
GO:0001546	1
GO:0001547	1
GO:0001550	1
GO:0001553	1
GO:0001555	1
GO:0001556	1
GO:0001558	1
GO:0001560	1
GO:0001561	1
GO:0001562	1
GO:0001568	1
GO:0001569	1
GO:0001570	1
GO:0001573	1
GO:0001574	1
GO:0001575	1
GO:0001576	1
GO:0001578	1
GO:0001579	1
GO:0001580	1
GO:0001581	1
GO:0001582	1
GO:0001649	1
GO:0001654	1
GO:0001655	1
GO:0001656	1
GO:0001657	1
GO:0001658	1
GO:0001659	1
GO:0001660	1
GO:0001661	1
GO:0001662	1
GO:0001666	1
GO:0001667	1
GO:0001672	1
GO:0001675	1
GO:0001676	1
GO:0001678	1
GO:0001680	1
GO:0001682	1
GO:0001692	1
GO:0001694	1
GO:0001696	1
GO:0001697	1
GO:0001698	1
GO:0001701	1
GO:0001702	1
GO:0001704	1
GO:0001705	1
GO:0001706	1
GO:0001707	1
GO:0001708	1
GO:0001709	1
GO:0001710	1
GO:0001711	1
GO:0001712	1
GO:0001714	1
GO:0001715	1
GO:0001731	1
GO:0001732	1
GO:0001736	1
GO:0001738	1
GO:0001743	1
GO:0001754	1
GO:0001755	1
GO:0001756	1
GO:0001757	1
GO:0001759	1
GO:0001762	1
GO:0001763	1
GO:0001764	1
GO:0001765	1
GO:0001766	1
GO:0001767	1
GO:0001768	1
GO:0001771	1
GO:0001773	1
GO:0001774	1
GO:0001775	1
GO:0001776	1
GO:0001777	1
GO:0001778	1
GO:0001779	1
GO:0001780	1
GO:0001781	1
GO:0001782	1
GO:0001783	1
GO:0001787	1
GO:0001788	1
GO:0001794	1
GO:0001796	1
GO:0001798	1
GO:0001802	1
GO:0001803	1
GO:0001805	1
GO:0001806	1
GO:0001807	1
GO:0001808	1
GO:0001809	1
GO:0001810	1
GO:0001811	1
GO:0001812	1
GO:0001816	1
GO:0001817	1
GO:0001818	1
GO:0001819	1
GO:0001820	1
GO:0001821	1
GO:0001822	1
GO:0001823	1
GO:0001824	1
GO:0001825	1
GO:0001826	1
GO:0001827	1
GO:0001828	1
GO:0001829	1
GO:0001830	1
GO:0001831	1
GO:0001832	1
GO:0001833	1
GO:0001834	1
GO:0001835	1
GO:0001836	1
GO:0001837	1
GO:0001838	1
GO:0001839	1
GO:0001840	1
GO:0001841	1
GO:0001842	1
GO:0001843	1
GO:0001844	1
GO:0001845	1
GO:0001865	1
GO:0001866	1
GO:0001867	1
GO:0001868	1
GO:0001869	1
GO:0001878	1
GO:0001879	1
GO:0001880	1
GO:0001881	1
GO:0001885	1
GO:0001886	1
GO:0001887	1
GO:0001889	1
GO:0001890	1
GO:0001892	1
GO:0001893	1
GO:0001894	1
GO:0001895	1
GO:0001896	1
GO:0001897	1
GO:0001905	1
GO:0001906	1
GO:0001907	1
GO:0001909	1
GO:0001910	1
GO:0001911	1
GO:0001912	1
GO:0001913	1
GO:0001914	1
GO:0001915	1
GO:0001916	1
GO:0001919	1
GO:0001920	1
GO:0001921	1
GO:0001922	1
GO:0001923	1
GO:0001927	1
GO:0001928	1
GO:0001932	1
GO:0001933	1
GO:0001934	1
GO:0001935	1
GO:0001936	1
GO:0001937	1
GO:0001938	1
GO:0001941	1
GO:0001942	1
GO:0001944	1
GO:0001945	1
GO:0001946	1
GO:0001947	1
GO:0001949	1
GO:0001952	1
GO:0001953	1
GO:0001954	1
GO:0001955	1
GO:0001956	1
GO:0001957	1
GO:0001958	1
GO:0001959	1
GO:0001960	1
GO:0001961	1
GO:0001963	1
GO:0001964	1
GO:0001966	1
GO:0001967	1
GO:0001969	1
GO:0001970	1
GO:0001971	1
GO:0001973	1
GO:0001974	1
GO:0001975	1
GO:0001976	1
GO:0001977	1
GO:0001978	1
GO:0001979	1
GO:0001980	1
GO:0001982	1
GO:0001983	1
GO:0001984	1
GO:0001985	1
GO:0001986	1
GO:0001987	1
GO:0001988	1
GO:0001990	1
GO:0001991	1
GO:0001992	1
GO:0001993	1
GO:0001994	1
GO:0001996	1
GO:0001997	1
GO:0001998	1
GO:0001999	1
GO:0002001	1
GO:0002002	1
GO:0002003	1
GO:0002007	1
GO:0002009	1
GO:0002011	1
GO:0002014	1
GO:0002016	1
GO:0002017	1
GO:0002018	1
GO:0002019	1
GO:0002021	1
GO:0002023	1
GO:0002024	1
GO:0002025	1
GO:0002026	1
GO:0002027	1
GO:0002028	1
GO:0002029	1
GO:0002030	1
GO:0002031	1
GO:0002032	1
GO:0002033	1
GO:0002034	1
GO:0002035	1
GO:0002036	1
GO:0002037	1
GO:0002040	1
GO:0002041	1
GO:0002042	1
GO:0002043	1
GO:0002044	1
GO:0002051	1
GO:0002052	1
GO:0002053	1
GO:0002062	1
GO:0002063	1
GO:0002064	1
GO:0002065	1
GO:0002066	1
GO:0002067	1
GO:0002068	1
GO:0002069	1
GO:0002070	1
GO:0002071	1
GO:0002072	1
GO:0002074	1
GO:0002076	1
GO:0002082	1
GO:0002084	1
GO:0002085	1
GO:0002086	1
GO:0002087	1
GO:0002088	1
GO:0002089	1
GO:0002090	1
GO:0002091	1
GO:0002092	1
GO:0002093	1
GO:0002097	1
GO:0002098	1
GO:0002100	1
GO:0002115	1
GO:0002118	1
GO:0002121	1
GO:0002124	1
GO:0002125	1
GO:0002138	1
GO:0002143	1
GO:0002146	1
GO:0002147	1
GO:0002148	1
GO:0002149	1
GO:0002152	1
GO:0002154	1
GO:0002155	1
GO:0002158	1
GO:0002159	1
GO:0002175	1
GO:0002176	1
GO:0002181	1
GO:0002182	1
GO:0002183	1
GO:0002190	1
GO:0002192	1
GO:0002194	1
GO:0002200	1
GO:0002204	1
GO:0002208	1
GO:0002209	1
GO:0002215	1
GO:0002218	1
GO:0002220	1
GO:0002221	1
GO:0002223	1
GO:0002224	1
GO:0002227	1
GO:0002228	1
GO:0002230	1
GO:0002232	1
GO:0002236	1
GO:0002237	1
GO:0002238	1
GO:0002244	1
GO:0002246	1
GO:0002248	1
GO:0002249	1
GO:0002250	1
GO:0002251	1
GO:0002252	1
GO:0002253	1
GO:0002254	1
GO:0002255	1
GO:0002260	1
GO:0002262	1
GO:0002263	1
GO:0002266	1
GO:0002268	1
GO:0002274	1
GO:0002275	1
GO:0002276	1
GO:0002277	1
GO:0002278	1
GO:0002279	1
GO:0002281	1
GO:0002282	1
GO:0002283	1
GO:0002285	1
GO:0002286	1
GO:0002287	1
GO:0002291	1
GO:0002292	1
GO:0002293	1
GO:0002294	1
GO:0002295	1
GO:0002296	1
GO:0002302	1
GO:0002309	1
GO:0002312	1
GO:0002313	1
GO:0002314	1
GO:0002315	1
GO:0002316	1
GO:0002317	1
GO:0002318	1
GO:0002320	1
GO:0002322	1
GO:0002323	1
GO:0002325	1
GO:0002326	1
GO:0002327	1
GO:0002328	1
GO:0002329	1
GO:0002331	1
GO:0002332	1
GO:0002333	1
GO:0002335	1
GO:0002337	1
GO:0002339	1
GO:0002343	1
GO:0002344	1
GO:0002347	1
GO:0002349	1
GO:0002351	1
GO:0002352	1
GO:0002353	1
GO:0002355	1
GO:0002357	1
GO:0002358	1
GO:0002360	1
GO:0002361	1
GO:0002363	1
GO:0002365	1
GO:0002366	1
GO:0002367	1
GO:0002368	1
GO:0002369	1
GO:0002370	1
GO:0002371	1
GO:0002374	1
GO:0002376	1
GO:0002377	1
GO:0002378	1
GO:0002380	1
GO:0002381	1
GO:0002384	1
GO:0002385	1
GO:0002386	1
GO:0002396	1
GO:0002397	1
GO:0002399	1
GO:0002404	1
GO:0002406	1
GO:0002407	1
GO:0002408	1
GO:0002412	1
GO:0002414	1
GO:0002415	1
GO:0002418	1
GO:0002419	1
GO:0002420	1
GO:0002423	1
GO:0002424	1
GO:0002426	1
GO:0002428	1
GO:0002429	1
GO:0002430	1
GO:0002431	1
GO:0002432	1
GO:0002434	1
GO:0002436	1
GO:0002437	1
GO:0002438	1
GO:0002439	1
GO:0002440	1
GO:0002441	1
GO:0002442	1
GO:0002443	1
GO:0002444	1
GO:0002445	1
GO:0002446	1
GO:0002447	1
GO:0002448	1
GO:0002449	1
GO:0002455	1
GO:0002456	1
GO:0002457	1
GO:0002458	1
GO:0002460	1
GO:0002461	1
GO:0002462	1
GO:0002465	1
GO:0002467	1
GO:0002468	1
GO:0002474	1
GO:0002475	1
GO:0002476	1
GO:0002477	1
GO:0002478	1
GO:0002479	1
GO:0002481	1
GO:0002483	1
GO:0002484	1
GO:0002485	1
GO:0002488	1
GO:0002489	1
GO:0002495	1
GO:0002501	1
GO:0002502	1
GO:0002503	1
GO:0002504	1
GO:0002507	1
GO:0002508	1
GO:0002510	1
GO:0002513	1
GO:0002514	1
GO:0002517	1
GO:0002518	1
GO:0002520	1
GO:0002521	1
GO:0002522	1
GO:0002523	1
GO:0002524	1
GO:0002525	1
GO:0002526	1
GO:0002528	1
GO:0002532	1
GO:0002534	1
GO:0002536	1
GO:0002537	1
GO:0002538	1
GO:0002539	1
GO:0002540	1
GO:0002541	1
GO:0002542	1
GO:0002543	1
GO:0002544	1
GO:0002545	1
GO:0002548	1
GO:0002551	1
GO:0002552	1
GO:0002553	1
GO:0002554	1
GO:0002560	1
GO:0002561	1
GO:0002562	1
GO:0002566	1
GO:0002568	1
GO:0002572	1
GO:0002573	1
GO:0002575	1
GO:0002576	1
GO:0002577	1
GO:0002578	1
GO:0002579	1
GO:0002580	1
GO:0002581	1
GO:0002582	1
GO:0002583	1
GO:0002584	1
GO:0002585	1
GO:0002586	1
GO:0002587	1
GO:0002588	1
GO:0002589	1
GO:0002590	1
GO:0002591	1
GO:0002604	1
GO:0002605	1
GO:0002606	1
GO:0002631	1
GO:0002632	1
GO:0002634	1
GO:0002635	1
GO:0002636	1
GO:0002637	1
GO:0002638	1
GO:0002639	1
GO:0002640	1
GO:0002642	1
GO:0002643	1
GO:0002644	1
GO:0002645	1
GO:0002646	1
GO:0002648	1
GO:0002649	1
GO:0002651	1
GO:0002652	1
GO:0002654	1
GO:0002658	1
GO:0002660	1
GO:0002661	1
GO:0002663	1
GO:0002664	1
GO:0002665	1
GO:0002666	1
GO:0002667	1
GO:0002668	1
GO:0002669	1
GO:0002673	1
GO:0002674	1
GO:0002675	1
GO:0002676	1
GO:0002677	1
GO:0002678	1
GO:0002679	1
GO:0002681	1
GO:0002682	1
GO:0002683	1
GO:0002684	1
GO:0002685	1
GO:0002686	1
GO:0002687	1
GO:0002688	1
GO:0002689	1
GO:0002690	1
GO:0002691	1
GO:0002692	1
GO:0002693	1
GO:0002694	1
GO:0002695	1
GO:0002696	1
GO:0002697	1
GO:0002698	1
GO:0002699	1
GO:0002700	1
GO:0002701	1
GO:0002702	1
GO:0002703	1
GO:0002704	1
GO:0002705	1
GO:0002706	1
GO:0002707	1
GO:0002708	1
GO:0002709	1
GO:0002710	1
GO:0002711	1
GO:0002712	1
GO:0002713	1
GO:0002714	1
GO:0002715	1
GO:0002716	1
GO:0002717	1
GO:0002718	1
GO:0002719	1
GO:0002720	1
GO:0002724	1
GO:0002725	1
GO:0002726	1
GO:0002727	1
GO:0002729	1
GO:0002730	1
GO:0002731	1
GO:0002732	1
GO:0002739	1
GO:0002740	1
GO:0002741	1
GO:0002752	1
GO:0002753	1
GO:0002755	1
GO:0002756	1
GO:0002757	1
GO:0002758	1
GO:0002759	1
GO:0002760	1
GO:0002761	1
GO:0002762	1
GO:0002763	1
GO:0002764	1
GO:0002765	1
GO:0002767	1
GO:0002768	1
GO:0002769	1
GO:0002774	1
GO:0002775	1
GO:0002776	1
GO:0002777	1
GO:0002778	1
GO:0002779	1
GO:0002780	1
GO:0002784	1
GO:0002786	1
GO:0002790	1
GO:0002791	1
GO:0002792	1
GO:0002793	1
GO:0002805	1
GO:0002807	1
GO:0002808	1
GO:0002815	1
GO:0002816	1
GO:0002819	1
GO:0002820	1
GO:0002821	1
GO:0002822	1
GO:0002823	1
GO:0002824	1
GO:0002825	1
GO:0002826	1
GO:0002827	1
GO:0002828	1
GO:0002829	1
GO:0002830	1
GO:0002831	1
GO:0002832	1
GO:0002833	1
GO:0002834	1
GO:0002835	1
GO:0002836	1
GO:0002837	1
GO:0002838	1
GO:0002839	1
GO:0002840	1
GO:0002841	1
GO:0002842	1
GO:0002849	1
GO:0002851	1
GO:0002852	1
GO:0002853	1
GO:0002855	1
GO:0002856	1
GO:0002857	1
GO:0002858	1
GO:0002859	1
GO:0002860	1
GO:0002861	1
GO:0002862	1
GO:0002863	1
GO:0002864	1
GO:0002865	1
GO:0002866	1
GO:0002870	1
GO:0002874	1
GO:0002875	1
GO:0002876	1
GO:0002877	1
GO:0002878	1
GO:0002879	1
GO:0002880	1
GO:0002882	1
GO:0002883	1
GO:0002884	1
GO:0002885	1
GO:0002886	1
GO:0002888	1
GO:0002889	1
GO:0002890	1
GO:0002891	1
GO:0002892	1
GO:0002894	1
GO:0002895	1
GO:0002897	1
GO:0002901	1
GO:0002902	1
GO:0002903	1
GO:0002904	1
GO:0002905	1
GO:0002906	1
GO:0002911	1
GO:0002912	1
GO:0002913	1
GO:0002920	1
GO:0002921	1
GO:0002922	1
GO:0002923	1
GO:0002924	1
GO:0002925	1
GO:0002930	1
GO:0002931	1
GO:0002932	1
GO:0002934	1
GO:0002936	1
GO:0003002	1
GO:0003006	1
GO:0003007	1
GO:0003008	1
GO:0003009	1
GO:0003010	1
GO:0003011	1
GO:0003012	1
GO:0003013	1
GO:0003014	1
GO:0003015	1
GO:0003016	1
GO:0003017	1
GO:0003018	1
GO:0003025	1
GO:0003026	1
GO:0003027	1
GO:0003029	1
GO:0003032	1
GO:0003044	1
GO:0003050	1
GO:0003051	1
GO:0003056	1
GO:0003057	1
GO:0003059	1
GO:0003061	1
GO:0003062	1
GO:0003065	1
GO:0003068	1
GO:0003069	1
GO:0003070	1
GO:0003071	1
GO:0003072	1
GO:0003073	1
GO:0003081	1
GO:0003083	1
GO:0003084	1
GO:0003085	1
GO:0003091	1
GO:0003093	1
GO:0003094	1
GO:0003096	1
GO:0003097	1
GO:0003099	1
GO:0003100	1
GO:0003104	1
GO:0003105	1
GO:0003106	1
GO:0003108	1
GO:0003116	1
GO:0003117	1
GO:0003127	1
GO:0003128	1
GO:0003129	1
GO:0003130	1
GO:0003133	1
GO:0003134	1
GO:0003136	1
GO:0003137	1
GO:0003138	1
GO:0003139	1
GO:0003140	1
GO:0003142	1
GO:0003143	1
GO:0003144	1
GO:0003148	1
GO:0003149	1
GO:0003150	1
GO:0003151	1
GO:0003156	1
GO:0003157	1
GO:0003158	1
GO:0003159	1
GO:0003160	1
GO:0003161	1
GO:0003162	1
GO:0003163	1
GO:0003164	1
GO:0003165	1
GO:0003166	1
GO:0003167	1
GO:0003168	1
GO:0003169	1
GO:0003170	1
GO:0003171	1
GO:0003172	1
GO:0003174	1
GO:0003175	1
GO:0003176	1
GO:0003177	1
GO:0003179	1
GO:0003180	1
GO:0003181	1
GO:0003183	1
GO:0003184	1
GO:0003185	1
GO:0003186	1
GO:0003188	1
GO:0003190	1
GO:0003192	1
GO:0003193	1
GO:0003195	1
GO:0003197	1
GO:0003198	1
GO:0003199	1
GO:0003203	1
GO:0003205	1
GO:0003206	1
GO:0003207	1
GO:0003208	1
GO:0003209	1
GO:0003210	1
GO:0003211	1
GO:0003213	1
GO:0003214	1
GO:0003215	1
GO:0003218	1
GO:0003219	1
GO:0003220	1
GO:0003221	1
GO:0003222	1
GO:0003223	1
GO:0003228	1
GO:0003229	1
GO:0003230	1
GO:0003231	1
GO:0003235	1
GO:0003236	1
GO:0003241	1
GO:0003243	1
GO:0003245	1
GO:0003249	1
GO:0003250	1
GO:0003251	1
GO:0003253	1
GO:0003254	1
GO:0003256	1
GO:0003257	1
GO:0003260	1
GO:0003263	1
GO:0003264	1
GO:0003266	1
GO:0003270	1
GO:0003272	1
GO:0003273	1
GO:0003275	1
GO:0003278	1
GO:0003279	1
GO:0003281	1
GO:0003283	1
GO:0003284	1
GO:0003285	1
GO:0003289	1
GO:0003290	1
GO:0003294	1
GO:0003298	1
GO:0003299	1
GO:0003300	1
GO:0003301	1
GO:0003306	1
GO:0003307	1
GO:0003308	1
GO:0003309	1
GO:0003310	1
GO:0003311	1
GO:0003312	1
GO:0003318	1
GO:0003321	1
GO:0003322	1
GO:0003323	1
GO:0003326	1
GO:0003327	1
GO:0003329	1
GO:0003330	1
GO:0003331	1
GO:0003333	1
GO:0003334	1
GO:0003335	1
GO:0003337	1
GO:0003338	1
GO:0003339	1
GO:0003340	1
GO:0003341	1
GO:0003342	1
GO:0003343	1
GO:0003344	1
GO:0003347	1
GO:0003348	1
GO:0003349	1
GO:0003350	1
GO:0003351	1
GO:0003352	1
GO:0003353	1
GO:0003356	1
GO:0003357	1
GO:0003358	1
GO:0003359	1
GO:0003360	1
GO:0003363	1
GO:0003365	1
GO:0003366	1
GO:0003373	1
GO:0003374	1
GO:0003376	1
GO:0003382	1
GO:0003383	1
GO:0003401	1
GO:0003402	1
GO:0003404	1
GO:0003406	1
GO:0003407	1
GO:0003408	1
GO:0003409	1
GO:0003413	1
GO:0003414	1
GO:0003415	1
GO:0003416	1
GO:0003417	1
GO:0003418	1
GO:0003419	1
GO:0003420	1
GO:0003421	1
GO:0003422	1
GO:0003429	1
GO:0003430	1
GO:0003431	1
GO:0003433	1
GO:0005513	1
GO:0005975	1
GO:0005976	1
GO:0005977	1
GO:0005978	1
GO:0005979	1
GO:0005980	1
GO:0005981	1
GO:0005984	1
GO:0005988	1
GO:0005989	1
GO:0005991	1
GO:0005996	1
GO:0005997	1
GO:0006000	1
GO:0006002	1
GO:0006003	1
GO:0006004	1
GO:0006006	1
GO:0006007	1
GO:0006011	1
GO:0006012	1
GO:0006013	1
GO:0006014	1
GO:0006015	1
GO:0006020	1
GO:0006021	1
GO:0006022	1
GO:0006023	1
GO:0006024	1
GO:0006026	1
GO:0006027	1
GO:0006029	1
GO:0006030	1
GO:0006032	1
GO:0006040	1
GO:0006041	1
GO:0006042	1
GO:0006043	1
GO:0006044	1
GO:0006047	1
GO:0006048	1
GO:0006049	1
GO:0006050	1
GO:0006051	1
GO:0006054	1
GO:0006055	1
GO:0006059	1
GO:0006060	1
GO:0006061	1
GO:0006062	1
GO:0006063	1
GO:0006064	1
GO:0006066	1
GO:0006067	1
GO:0006068	1
GO:0006069	1
GO:0006071	1
GO:0006072	1
GO:0006073	1
GO:0006081	1
GO:0006082	1
GO:0006083	1
GO:0006084	1
GO:0006085	1
GO:0006086	1
GO:0006089	1
GO:0006090	1
GO:0006091	1
GO:0006094	1
GO:0006096	1
GO:0006097	1
GO:0006098	1
GO:0006099	1
GO:0006101	1
GO:0006102	1
GO:0006103	1
GO:0006104	1
GO:0006105	1
GO:0006106	1
GO:0006107	1
GO:0006108	1
GO:0006109	1
GO:0006110	1
GO:0006111	1
GO:0006112	1
GO:0006113	1
GO:0006114	1
GO:0006116	1
GO:0006117	1
GO:0006119	1
GO:0006120	1
GO:0006121	1
GO:0006122	1
GO:0006127	1
GO:0006139	1
GO:0006140	1
GO:0006144	1
GO:0006145	1
GO:0006147	1
GO:0006148	1
GO:0006149	1
GO:0006152	1
GO:0006154	1
GO:0006157	1
GO:0006161	1
GO:0006163	1
GO:0006164	1
GO:0006165	1
GO:0006166	1
GO:0006167	1
GO:0006168	1
GO:0006171	1
GO:0006172	1
GO:0006174	1
GO:0006175	1
GO:0006177	1
GO:0006178	1
GO:0006182	1
GO:0006183	1
GO:0006184	1
GO:0006185	1
GO:0006186	1
GO:0006188	1
GO:0006189	1
GO:0006193	1
GO:0006195	1
GO:0006196	1
GO:0006198	1
GO:0006200	1
GO:0006203	1
GO:0006206	1
GO:0006207	1
GO:0006208	1
GO:0006210	1
GO:0006211	1
GO:0006212	1
GO:0006213	1
GO:0006214	1
GO:0006216	1
GO:0006220	1
GO:0006221	1
GO:0006222	1
GO:0006225	1
GO:0006226	1
GO:0006227	1
GO:0006228	1
GO:0006231	1
GO:0006233	1
GO:0006235	1
GO:0006240	1
GO:0006241	1
GO:0006244	1
GO:0006256	1
GO:0006258	1
GO:0006259	1
GO:0006260	1
GO:0006261	1
GO:0006264	1
GO:0006265	1
GO:0006266	1
GO:0006268	1
GO:0006269	1
GO:0006270	1
GO:0006271	1
GO:0006272	1
GO:0006273	1
GO:0006275	1
GO:0006278	1
GO:0006281	1
GO:0006282	1
GO:0006283	1
GO:0006284	1
GO:0006285	1
GO:0006287	1
GO:0006288	1
GO:0006289	1
GO:0006290	1
GO:0006294	1
GO:0006295	1
GO:0006296	1
GO:0006297	1
GO:0006298	1
GO:0006301	1
GO:0006302	1
GO:0006303	1
GO:0006304	1
GO:0006305	1
GO:0006306	1
GO:0006307	1
GO:0006308	1
GO:0006309	1
GO:0006310	1
GO:0006311	1
GO:0006312	1
GO:0006323	1
GO:0006325	1
GO:0006333	1
GO:0006334	1
GO:0006335	1
GO:0006336	1
GO:0006337	1
GO:0006338	1
GO:0006342	1
GO:0006343	1
GO:0006344	1
GO:0006346	1
GO:0006348	1
GO:0006349	1
GO:0006351	1
GO:0006352	1
GO:0006353	1
GO:0006354	1
GO:0006355	1
GO:0006356	1
GO:0006357	1
GO:0006359	1
GO:0006360	1
GO:0006361	1
GO:0006362	1
GO:0006363	1
GO:0006364	1
GO:0006366	1
GO:0006367	1
GO:0006368	1
GO:0006369	1
GO:0006370	1
GO:0006376	1
GO:0006378	1
GO:0006379	1
GO:0006382	1
GO:0006383	1
GO:0006384	1
GO:0006386	1
GO:0006388	1
GO:0006390	1
GO:0006391	1
GO:0006396	1
GO:0006397	1
GO:0006398	1
GO:0006399	1
GO:0006400	1
GO:0006401	1
GO:0006402	1
GO:0006403	1
GO:0006404	1
GO:0006405	1
GO:0006406	1
GO:0006407	1
GO:0006408	1
GO:0006409	1
GO:0006412	1
GO:0006413	1
GO:0006414	1
GO:0006415	1
GO:0006417	1
GO:0006418	1
GO:0006419	1
GO:0006420	1
GO:0006421	1
GO:0006422	1
GO:0006423	1
GO:0006424	1
GO:0006426	1
GO:0006427	1
GO:0006428	1
GO:0006429	1
GO:0006430	1
GO:0006431	1
GO:0006432	1
GO:0006433	1
GO:0006434	1
GO:0006435	1
GO:0006436	1
GO:0006437	1
GO:0006438	1
GO:0006446	1
GO:0006447	1
GO:0006448	1
GO:0006449	1
GO:0006450	1
GO:0006451	1
GO:0006452	1
GO:0006457	1
GO:0006458	1
GO:0006461	1
GO:0006463	1
GO:0006464	1
GO:0006465	1
GO:0006468	1
GO:0006469	1
GO:0006470	1
GO:0006471	1
GO:0006473	1
GO:0006474	1
GO:0006475	1
GO:0006476	1
GO:0006477	1
GO:0006478	1
GO:0006479	1
GO:0006480	1
GO:0006481	1
GO:0006482	1
GO:0006486	1
GO:0006487	1
GO:0006488	1
GO:0006491	1
GO:0006493	1
GO:0006497	1
GO:0006498	1
GO:0006499	1
GO:0006500	1
GO:0006501	1
GO:0006505	1
GO:0006506	1
GO:0006507	1
GO:0006508	1
GO:0006509	1
GO:0006511	1
GO:0006513	1
GO:0006515	1
GO:0006516	1
GO:0006517	1
GO:0006518	1
GO:0006520	1
GO:0006521	1
GO:0006522	1
GO:0006524	1
GO:0006525	1
GO:0006526	1
GO:0006527	1
GO:0006528	1
GO:0006529	1
GO:0006530	1
GO:0006531	1
GO:0006532	1
GO:0006533	1
GO:0006534	1
GO:0006535	1
GO:0006536	1
GO:0006537	1
GO:0006538	1
GO:0006540	1
GO:0006541	1
GO:0006542	1
GO:0006543	1
GO:0006544	1
GO:0006545	1
GO:0006546	1
GO:0006547	1
GO:0006548	1
GO:0006549	1
GO:0006550	1
GO:0006551	1
GO:0006552	1
GO:0006553	1
GO:0006554	1
GO:0006555	1
GO:0006556	1
GO:0006558	1
GO:0006559	1
GO:0006560	1
GO:0006561	1
GO:0006562	1
GO:0006563	1
GO:0006564	1
GO:0006565	1
GO:0006566	1
GO:0006567	1
GO:0006568	1
GO:0006569	1
GO:0006570	1
GO:0006571	1
GO:0006572	1
GO:0006573	1
GO:0006574	1
GO:0006575	1
GO:0006576	1
GO:0006577	1
GO:0006578	1
GO:0006579	1
GO:0006581	1
GO:0006582	1
GO:0006583	1
GO:0006584	1
GO:0006585	1
GO:0006586	1
GO:0006587	1
GO:0006590	1
GO:0006591	1
GO:0006592	1
GO:0006593	1
GO:0006595	1
GO:0006596	1
GO:0006597	1
GO:0006598	1
GO:0006599	1
GO:0006600	1
GO:0006601	1
GO:0006603	1
GO:0006605	1
GO:0006606	1
GO:0006607	1
GO:0006608	1
GO:0006610	1
GO:0006611	1
GO:0006612	1
GO:0006613	1
GO:0006614	1
GO:0006620	1
GO:0006621	1
GO:0006622	1
GO:0006623	1
GO:0006624	1
GO:0006625	1
GO:0006626	1
GO:0006627	1
GO:0006629	1
GO:0006631	1
GO:0006633	1
GO:0006635	1
GO:0006636	1
GO:0006637	1
GO:0006638	1
GO:0006639	1
GO:0006641	1
GO:0006642	1
GO:0006643	1
GO:0006644	1
GO:0006646	1
GO:0006649	1
GO:0006650	1
GO:0006651	1
GO:0006653	1
GO:0006654	1
GO:0006655	1
GO:0006656	1
GO:0006657	1
GO:0006658	1
GO:0006659	1
GO:0006660	1
GO:0006661	1
GO:0006662	1
GO:0006663	1
GO:0006664	1
GO:0006665	1
GO:0006666	1
GO:0006667	1
GO:0006668	1
GO:0006669	1
GO:0006670	1
GO:0006671	1
GO:0006672	1
GO:0006677	1
GO:0006678	1
GO:0006680	1
GO:0006681	1
GO:0006682	1
GO:0006683	1
GO:0006684	1
GO:0006685	1
GO:0006686	1
GO:0006687	1
GO:0006688	1
GO:0006689	1
GO:0006690	1
GO:0006691	1
GO:0006692	1
GO:0006693	1
GO:0006694	1
GO:0006695	1
GO:0006699	1
GO:0006700	1
GO:0006701	1
GO:0006702	1
GO:0006703	1
GO:0006704	1
GO:0006705	1
GO:0006706	1
GO:0006707	1
GO:0006709	1
GO:0006710	1
GO:0006711	1
GO:0006713	1
GO:0006714	1
GO:0006720	1
GO:0006721	1
GO:0006725	1
GO:0006729	1
GO:0006730	1
GO:0006732	1
GO:0006733	1
GO:0006734	1
GO:0006739	1
GO:0006740	1
GO:0006741	1
GO:0006742	1
GO:0006743	1
GO:0006744	1
GO:0006747	1
GO:0006749	1
GO:0006750	1
GO:0006751	1
GO:0006753	1
GO:0006754	1
GO:0006756	1
GO:0006757	1
GO:0006760	1
GO:0006766	1
GO:0006767	1
GO:0006768	1
GO:0006771	1
GO:0006772	1
GO:0006775	1
GO:0006776	1
GO:0006777	1
GO:0006778	1
GO:0006779	1
GO:0006780	1
GO:0006782	1
GO:0006783	1
GO:0006784	1
GO:0006787	1
GO:0006788	1
GO:0006790	1
GO:0006793	1
GO:0006796	1
GO:0006797	1
GO:0006798	1
GO:0006801	1
GO:0006805	1
GO:0006807	1
GO:0006808	1
GO:0006809	1
GO:0006810	1
GO:0006811	1
GO:0006812	1
GO:0006813	1
GO:0006814	1
GO:0006816	1
GO:0006817	1
GO:0006818	1
GO:0006820	1
GO:0006821	1
GO:0006824	1
GO:0006825	1
GO:0006826	1
GO:0006828	1
GO:0006829	1
GO:0006833	1
GO:0006835	1
GO:0006836	1
GO:0006837	1
GO:0006839	1
GO:0006842	1
GO:0006844	1
GO:0006848	1
GO:0006850	1
GO:0006851	1
GO:0006855	1
GO:0006857	1
GO:0006858	1
GO:0006860	1
GO:0006862	1
GO:0006863	1
GO:0006865	1
GO:0006867	1
GO:0006868	1
GO:0006869	1
GO:0006873	1
GO:0006874	1
GO:0006875	1
GO:0006876	1
GO:0006878	1
GO:0006879	1
GO:0006880	1
GO:0006882	1
GO:0006883	1
GO:0006884	1
GO:0006885	1
GO:0006886	1
GO:0006887	1
GO:0006888	1
GO:0006890	1
GO:0006891	1
GO:0006892	1
GO:0006893	1
GO:0006895	1
GO:0006896	1
GO:0006897	1
GO:0006898	1
GO:0006900	1
GO:0006901	1
GO:0006903	1
GO:0006904	1
GO:0006906	1
GO:0006907	1
GO:0006909	1
GO:0006910	1
GO:0006911	1
GO:0006913	1
GO:0006914	1
GO:0006915	1
GO:0006919	1
GO:0006921	1
GO:0006924	1
GO:0006925	1
GO:0006927	1
GO:0006928	1
GO:0006929	1
GO:0006930	1
GO:0006931	1
GO:0006933	1
GO:0006935	1
GO:0006936	1
GO:0006937	1
GO:0006939	1
GO:0006940	1
GO:0006941	1
GO:0006942	1
GO:0006948	1
GO:0006949	1
GO:0006950	1
GO:0006952	1
GO:0006953	1
GO:0006954	1
GO:0006955	1
GO:0006956	1
GO:0006957	1
GO:0006958	1
GO:0006959	1
GO:0006963	1
GO:0006965	1
GO:0006968	1
GO:0006970	1
GO:0006971	1
GO:0006972	1
GO:0006974	1
GO:0006975	1
GO:0006977	1
GO:0006978	1
GO:0006979	1
GO:0006982	1
GO:0006983	1
GO:0006984	1
GO:0006986	1
GO:0006987	1
GO:0006990	1
GO:0006991	1
GO:0006995	1
GO:0006996	1
GO:0006997	1
GO:0006998	1
GO:0006999	1
GO:0007000	1
GO:0007004	1
GO:0007005	1
GO:0007006	1
GO:0007007	1
GO:0007008	1
GO:0007009	1
GO:0007010	1
GO:0007015	1
GO:0007016	1
GO:0007017	1
GO:0007018	1
GO:0007019	1
GO:0007020	1
GO:0007021	1
GO:0007023	1
GO:0007026	1
GO:0007028	1
GO:0007029	1
GO:0007030	1
GO:0007031	1
GO:0007032	1
GO:0007033	1
GO:0007034	1
GO:0007035	1
GO:0007040	1
GO:0007041	1
GO:0007042	1
GO:0007043	1
GO:0007044	1
GO:0007045	1
GO:0007049	1
GO:0007050	1
GO:0007051	1
GO:0007052	1
GO:0007056	1
GO:0007057	1
GO:0007059	1
GO:0007060	1
GO:0007062	1
GO:0007063	1
GO:0007064	1
GO:0007065	1
GO:0007066	1
GO:0007067	1
GO:0007072	1
GO:0007076	1
GO:0007080	1
GO:0007084	1
GO:0007088	1
GO:0007089	1
GO:0007091	1
GO:0007092	1
GO:0007093	1
GO:0007094	1
GO:0007095	1
GO:0007096	1
GO:0007097	1
GO:0007098	1
GO:0007099	1
GO:0007100	1
GO:0007108	1
GO:0007109	1
GO:0007113	1
GO:0007126	1
GO:0007127	1
GO:0007128	1
GO:0007129	1
GO:0007130	1
GO:0007131	1
GO:0007135	1
GO:0007140	1
GO:0007141	1
GO:0007143	1
GO:0007144	1
GO:0007147	1
GO:0007154	1
GO:0007155	1
GO:0007156	1
GO:0007157	1
GO:0007158	1
GO:0007159	1
GO:0007160	1
GO:0007161	1
GO:0007162	1
GO:0007163	1
GO:0007164	1
GO:0007165	1
GO:0007166	1
GO:0007167	1
GO:0007168	1
GO:0007169	1
GO:0007171	1
GO:0007172	1
GO:0007173	1
GO:0007174	1
GO:0007175	1
GO:0007176	1
GO:0007178	1
GO:0007179	1
GO:0007181	1
GO:0007182	1
GO:0007183	1
GO:0007184	1
GO:0007185	1
GO:0007186	1
GO:0007187	1
GO:0007188	1
GO:0007189	1
GO:0007190	1
GO:0007191	1
GO:0007192	1
GO:0007193	1
GO:0007194	1
GO:0007195	1
GO:0007196	1
GO:0007197	1
GO:0007198	1
GO:0007199	1
GO:0007200	1
GO:0007202	1
GO:0007204	1
GO:0007205	1
GO:0007206	1
GO:0007207	1
GO:0007208	1
GO:0007210	1
GO:0007212	1
GO:0007213	1
GO:0007214	1
GO:0007215	1
GO:0007216	1
GO:0007217	1
GO:0007218	1
GO:0007219	1
GO:0007220	1
GO:0007221	1
GO:0007223	1
GO:0007224	1
GO:0007225	1
GO:0007227	1
GO:0007228	1
GO:0007229	1
GO:0007231	1
GO:0007249	1
GO:0007250	1
GO:0007252	1
GO:0007253	1
GO:0007254	1
GO:0007256	1
GO:0007257	1
GO:0007258	1
GO:0007259	1
GO:0007260	1
GO:0007262	1
GO:0007263	1
GO:0007264	1
GO:0007265	1
GO:0007266	1
GO:0007267	1
GO:0007268	1
GO:0007269	1
GO:0007270	1
GO:0007271	1
GO:0007272	1
GO:0007274	1
GO:0007275	1
GO:0007276	1
GO:0007281	1
GO:0007283	1
GO:0007285	1
GO:0007286	1
GO:0007288	1
GO:0007289	1
GO:0007290	1
GO:0007291	1
GO:0007292	1
GO:0007296	1
GO:0007308	1
GO:0007309	1
GO:0007314	1
GO:0007315	1
GO:0007320	1
GO:0007321	1
GO:0007338	1
GO:0007339	1
GO:0007340	1
GO:0007341	1
GO:0007342	1
GO:0007343	1
[truncated: 14,384 more rows]

## Sheet: goAdjustedPvalue_MUpregulated_G
GO:0000002	0.958965
GO:0000003	1
GO:0000012	0.938485
GO:0000018	1
GO:0000019	1
GO:0000027	1
GO:0000028	1
GO:0000038	1
GO:0000041	1
GO:0000042	0.801235
GO:0000045	1
GO:0000046	1
GO:0000050	1
GO:0000052	1
GO:0000053	1
GO:0000054	1
GO:0000055	1
GO:0000056	1
GO:0000059	1
GO:0000060	0.876907
GO:0000070	1
GO:0000075	1
GO:0000076	1
GO:0000077	1
GO:0000079	1
GO:0000080	1
GO:0000082	1
GO:0000083	1
GO:0000084	1
GO:0000086	1
GO:0000087	1
GO:0000090	1
GO:0000096	1
GO:0000097	1
GO:0000098	1
GO:0000101	1
GO:0000103	1
GO:0000105	1
GO:0000117	1
GO:0000122	0.342737
GO:0000132	1
GO:0000147	1
GO:0000154	1
GO:0000160	1
GO:0000165	1
GO:0000183	1
GO:0000184	1
GO:0000185	1
GO:0000186	1
GO:0000187	1
GO:0000188	1
GO:0000189	1
GO:0000209	1
GO:0000212	1
GO:0000226	1
GO:0000244	1
GO:0000245	1
GO:0000255	1
GO:0000256	1
GO:0000266	1
GO:0000270	1
GO:0000271	0.798587
GO:0000272	1
GO:0000278	1
GO:0000279	1
GO:0000280	1
GO:0000281	1
GO:0000288	1
GO:0000289	1
GO:0000290	1
GO:0000291	0.918589
GO:0000301	0.932423
GO:0000302	1
GO:0000303	1
GO:0000305	1
GO:0000320	1
GO:0000338	1
GO:0000375	0.994569
GO:0000377	0.994569
GO:0000379	1
GO:0000380	0.996782
GO:0000381	1
GO:0000387	1
GO:0000389	1
GO:0000390	1
GO:0000394	1
GO:0000395	1
GO:0000398	0.994569
GO:0000409	1
GO:0000411	1
GO:0000413	1
GO:0000414	1
GO:0000415	1
GO:0000416	1
GO:0000422	1
GO:0000423	1
GO:0000429	1
GO:0000430	1
GO:0000431	1
GO:0000432	1
GO:0000433	1
GO:0000435	1
GO:0000436	1
GO:0000437	1
GO:0000447	1
GO:0000448	1
GO:0000460	1
GO:0000461	1
GO:0000462	1
GO:0000463	1
GO:0000466	1
GO:0000469	1
GO:0000470	1
GO:0000478	1
GO:0000479	1
GO:0000491	0.821529
GO:0000492	0.821529
GO:0000578	1
GO:0000710	1
GO:0000711	1
GO:0000712	1
GO:0000715	1
GO:0000717	1
GO:0000720	1
GO:0000722	1
GO:0000723	1
GO:0000724	1
GO:0000725	1
GO:0000726	1
GO:0000729	1
GO:0000731	1
GO:0000733	1
GO:0000737	1
GO:0000738	1
GO:0000768	1
GO:0000819	1
GO:0000820	1
GO:0000821	1
GO:0000902	1
GO:0000904	1
GO:0000910	1
GO:0000912	1
GO:0000915	1
GO:0000917	1
GO:0000920	1
GO:0000956	1
GO:0000957	1
GO:0000958	1
GO:0000959	1
GO:0000960	1
GO:0000961	0.778313
GO:0000962	1
GO:0000963	1
GO:0000964	1
GO:0000965	1
GO:0000966	1
GO:0000972	1
GO:0001079	1
GO:0001080	1
GO:0001100	1
GO:0001101	1
GO:0001180	1
GO:0001188	1
GO:0001189	1
GO:0001192	1
GO:0001193	1
GO:0001207	1
GO:0001301	1
GO:0001302	1
GO:0001304	1
GO:0001306	1
GO:0001309	1
GO:0001315	1
GO:0001501	0.917602
GO:0001502	1
GO:0001503	1
GO:0001504	1
GO:0001505	0.942115
GO:0001508	1
GO:0001510	0.936496
GO:0001514	1
GO:0001516	1
GO:0001519	1
GO:0001522	0.948404
GO:0001523	1
GO:0001525	1
GO:0001539	1
GO:0001541	1
GO:0001542	1
GO:0001543	1
GO:0001544	1
GO:0001545	1
GO:0001546	1
GO:0001547	1
GO:0001550	1
GO:0001553	1
GO:0001555	1
GO:0001556	1
GO:0001558	1
GO:0001560	1
GO:0001561	1
GO:0001562	1
GO:0001568	1
GO:0001569	1
GO:0001570	0.898958
GO:0001573	1
GO:0001574	1
GO:0001575	1
GO:0001576	1
GO:0001578	0.806714
GO:0001579	1
GO:0001580	1
GO:0001581	1
GO:0001582	1
GO:0001649	1
GO:0001654	1
GO:0001655	1
GO:0001656	1
GO:0001657	1
GO:0001658	1
GO:0001659	1
GO:0001660	1
GO:0001661	1
GO:0001662	1
GO:0001666	0.941999
GO:0001667	1
GO:0001672	1
GO:0001675	0.824049
GO:0001676	1
GO:0001678	1
GO:0001680	1
GO:0001682	1
GO:0001692	1
GO:0001694	1
GO:0001696	1
GO:0001697	1
GO:0001698	1
GO:0001701	1
GO:0001702	1
GO:0001704	1
GO:0001705	1
GO:0001706	1
GO:0001707	1
GO:0001708	1
GO:0001709	1
GO:0001710	1
GO:0001711	1
GO:0001712	1
GO:0001714	1
GO:0001715	1
GO:0001731	1
GO:0001732	0.310054
GO:0001736	1
GO:0001738	1
GO:0001743	1
GO:0001754	1
GO:0001755	0.942594
GO:0001756	1
GO:0001757	1
GO:0001759	1
GO:0001762	1
GO:0001763	1
GO:0001764	0.737775
GO:0001765	1
GO:0001766	1
GO:0001767	1
GO:0001768	1
GO:0001771	1
GO:0001773	1
GO:0001774	1
GO:0001775	0.932423
GO:0001776	0.932423
GO:0001777	0.667533
GO:0001778	1
GO:0001779	1
GO:0001780	1
GO:0001781	1
GO:0001782	1
GO:0001783	1
GO:0001787	1
GO:0001788	1
GO:0001794	1
GO:0001796	1
GO:0001798	1
GO:0001802	1
GO:0001803	1
GO:0001805	1
GO:0001806	1
GO:0001807	1
GO:0001808	1
GO:0001809	1
GO:0001810	1
GO:0001811	1
GO:0001812	1
GO:0001816	1
GO:0001817	0.955708
GO:0001818	1
GO:0001819	1
GO:0001820	1
GO:0001821	1
GO:0001822	1
GO:0001823	1
GO:0001824	1
GO:0001825	1
GO:0001826	1
GO:0001827	1
GO:0001828	1
GO:0001829	1
GO:0001830	1
GO:0001831	1
GO:0001832	1
GO:0001833	0.886296
GO:0001834	1
GO:0001835	0.225662
GO:0001836	1
GO:0001837	1
GO:0001838	1
GO:0001839	1
GO:0001840	1
GO:0001841	1
GO:0001842	1
GO:0001843	1
GO:0001844	1
GO:0001845	1
GO:0001865	1
GO:0001866	1
GO:0001867	1
GO:0001868	1
GO:0001869	1
GO:0001878	1
GO:0001879	1
GO:0001880	1
GO:0001881	0.827858
GO:0001885	1
GO:0001886	1
GO:0001887	1
GO:0001889	1
GO:0001890	1
GO:0001892	1
GO:0001893	1
GO:0001894	1
GO:0001895	1
GO:0001896	1
GO:0001897	1
GO:0001905	1
GO:0001906	0.780031
GO:0001907	1
GO:0001909	0.902181
GO:0001910	0.966292
GO:0001911	1
GO:0001912	1
GO:0001913	0.942821
GO:0001914	0.824049
GO:0001915	1
GO:0001916	0.86369
GO:0001919	0.87661
GO:0001920	1
GO:0001921	1
GO:0001922	1
GO:0001923	1
GO:0001927	1
GO:0001928	1
GO:0001932	1
GO:0001933	0.149166
GO:0001934	1
GO:0001935	1
GO:0001936	1
GO:0001937	1
GO:0001938	1
GO:0001941	1
GO:0001942	1
GO:0001944	1
GO:0001945	1
GO:0001946	1
GO:0001947	1
GO:0001949	1
GO:0001952	1
GO:0001953	1
GO:0001954	1
GO:0001955	1
GO:0001956	1
GO:0001957	1
GO:0001958	1
GO:0001959	0.708193
GO:0001960	1
GO:0001961	0.971711
GO:0001963	0.708193
GO:0001964	1
GO:0001966	1
GO:0001967	1
GO:0001969	1
GO:0001970	1
GO:0001971	1
GO:0001973	1
GO:0001974	0.23823
GO:0001975	1
GO:0001976	1
GO:0001977	0.935374
GO:0001978	1
GO:0001979	1
GO:0001980	1
GO:0001982	1
GO:0001983	1
GO:0001984	1
GO:0001985	1
GO:0001986	1
GO:0001987	1
GO:0001988	1
GO:0001990	1
GO:0001991	1
GO:0001992	1
GO:0001993	1
GO:0001994	1
GO:0001996	1
GO:0001997	1
GO:0001998	1
GO:0001999	0.798587
GO:0002001	0.798587
GO:0002002	1
GO:0002003	1
GO:0002007	1
GO:0002009	1
GO:0002011	1
GO:0002014	1
GO:0002016	1
GO:0002017	1
GO:0002018	1
GO:0002019	1
GO:0002021	1
GO:0002023	1
GO:0002024	1
GO:0002025	1
GO:0002026	0.948404
GO:0002027	1
GO:0002028	1
GO:0002029	1
GO:0002030	1
GO:0002031	1
GO:0002032	1
GO:0002033	1
GO:0002034	1
GO:0002035	1
GO:0002036	1
GO:0002037	1
GO:0002040	1
GO:0002041	1
GO:0002042	1
GO:0002043	1
GO:0002044	1
GO:0002051	1
GO:0002052	1
GO:0002053	1
GO:0002062	1
GO:0002063	1
GO:0002064	1
GO:0002065	1
GO:0002066	1
GO:0002067	1
GO:0002068	1
GO:0002069	1
GO:0002070	1
GO:0002071	1
GO:0002072	1
GO:0002074	1
GO:0002076	1
GO:0002082	1
GO:0002084	1
GO:0002085	1
GO:0002086	1
GO:0002087	1
GO:0002088	1
GO:0002089	0.98818
GO:0002090	1
GO:0002091	1
GO:0002092	1
GO:0002093	1
GO:0002097	0.958965
GO:0002098	1
GO:0002100	1
GO:0002115	1
GO:0002118	1
GO:0002121	1
GO:0002124	1
GO:0002125	1
GO:0002138	1
GO:0002143	1
GO:0002146	1
GO:0002147	1
GO:0002148	1
GO:0002149	1
GO:0002152	1
GO:0002154	1
GO:0002155	1
GO:0002158	1
GO:0002159	1
GO:0002175	1
GO:0002176	1
GO:0002181	1
GO:0002182	1
GO:0002183	1
GO:0002190	1
GO:0002192	1
GO:0002194	1
GO:0002200	1
GO:0002204	1
GO:0002208	1
GO:0002209	1
GO:0002215	1
GO:0002218	1
GO:0002220	1
GO:0002221	1
GO:0002223	1
GO:0002224	0.942821
GO:0002227	1
GO:0002228	1
GO:0002230	1
GO:0002232	1
GO:0002236	1
GO:0002237	0.708193
GO:0002238	1
GO:0002244	1
GO:0002246	1
GO:0002248	0.938485
GO:0002249	1
GO:0002250	1
GO:0002251	1
GO:0002252	1
GO:0002253	1
GO:0002254	1
GO:0002255	1
GO:0002260	0.958965
GO:0002262	0.948404
GO:0002263	1
GO:0002266	1
GO:0002268	1
GO:0002274	1
GO:0002275	1
GO:0002276	1
GO:0002277	1
GO:0002278	1
GO:0002279	1
GO:0002281	1
GO:0002282	1
GO:0002283	1
GO:0002285	1
GO:0002286	1
GO:0002287	1
GO:0002291	1
GO:0002292	1
GO:0002293	1
GO:0002294	1
GO:0002295	1
GO:0002296	1
GO:0002302	1
GO:0002309	1
GO:0002312	1
GO:0002313	1
GO:0002314	1
GO:0002315	1
GO:0002316	1
GO:0002317	1
GO:0002318	1
GO:0002320	1
GO:0002322	1
GO:0002323	1
GO:0002325	1
GO:0002326	1
GO:0002327	1
GO:0002328	1
GO:0002329	1
GO:0002331	1
GO:0002332	1
GO:0002333	1
GO:0002335	1
GO:0002337	1
GO:0002339	1
GO:0002343	1
GO:0002344	1
GO:0002347	1
GO:0002349	1
GO:0002351	1
GO:0002352	1
GO:0002353	1
GO:0002355	1
GO:0002357	1
GO:0002358	1
GO:0002360	1
GO:0002361	1
GO:0002363	1
GO:0002365	1
GO:0002366	1
GO:0002367	1
GO:0002368	1
GO:0002369	1
GO:0002370	1
GO:0002371	1
GO:0002374	1
GO:0002376	0.965437
GO:0002377	1
GO:0002378	1
GO:0002380	1
GO:0002381	1
GO:0002384	1
GO:0002385	1
GO:0002386	1
GO:0002396	1
GO:0002397	1
GO:0002399	1
GO:0002404	1
GO:0002406	1
GO:0002407	1
GO:0002408	1
GO:0002412	1
GO:0002414	1
GO:0002415	1
GO:0002418	1
GO:0002419	1
GO:0002420	1
GO:0002423	1
GO:0002424	1
GO:0002426	1
GO:0002428	1
GO:0002429	1
GO:0002430	1
GO:0002431	1
GO:0002432	1
GO:0002434	1
GO:0002436	1
GO:0002437	1
GO:0002438	1
GO:0002439	1
GO:0002440	1
GO:0002441	1
GO:0002442	1
GO:0002443	1
GO:0002444	1
GO:0002445	1
GO:0002446	1
GO:0002447	1
GO:0002448	1
GO:0002449	1
GO:0002455	1
GO:0002456	0.858861
GO:0002457	1
GO:0002458	1
GO:0002460	1
GO:0002461	1
GO:0002462	1
GO:0002465	1
GO:0002467	1
GO:0002468	1
GO:0002474	0.990559
GO:0002475	1
GO:0002476	1
GO:0002477	1
GO:0002478	0.827858
GO:0002479	1
GO:0002481	1
GO:0002483	1
GO:0002484	1
GO:0002485	1
GO:0002488	1
GO:0002489	1
GO:0002495	0.86578
GO:0002501	1
GO:0002502	1
GO:0002503	1
GO:0002504	1
GO:0002507	1
GO:0002508	1
GO:0002510	1
GO:0002513	1
GO:0002514	1
GO:0002517	1
GO:0002518	1
GO:0002520	0.958965
GO:0002521	0.53983
GO:0002522	1
GO:0002523	1
GO:0002524	1
GO:0002525	1
GO:0002526	1
GO:0002528	1
GO:0002532	1
GO:0002534	1
GO:0002536	1
GO:0002537	1
GO:0002538	1
GO:0002539	1
GO:0002540	1
GO:0002541	1
GO:0002542	1
GO:0002543	1
GO:0002544	1
GO:0002545	1
GO:0002548	1
GO:0002551	1
GO:0002552	1
GO:0002553	1
GO:0002554	1
GO:0002560	1
GO:0002561	1
GO:0002562	1
GO:0002566	1
GO:0002568	1
GO:0002572	1
GO:0002573	0.737775
GO:0002575	1
GO:0002576	0.801235
GO:0002577	1
GO:0002578	1
GO:0002579	1
GO:0002580	1
GO:0002581	1
GO:0002582	1
GO:0002583	1
GO:0002584	1
GO:0002585	1
GO:0002586	1
GO:0002587	1
GO:0002588	1
GO:0002589	1
GO:0002590	1
GO:0002591	1
GO:0002604	1
GO:0002605	1
GO:0002606	1
GO:0002631	1
GO:0002632	1
GO:0002634	1
GO:0002635	1
GO:0002636	1
GO:0002637	1
GO:0002638	1
GO:0002639	1
GO:0002640	1
GO:0002642	1
GO:0002643	1
GO:0002644	1
GO:0002645	1
GO:0002646	1
GO:0002648	1
GO:0002649	1
GO:0002651	1
GO:0002652	1
GO:0002654	1
GO:0002658	1
GO:0002660	1
GO:0002661	1
GO:0002663	1
GO:0002664	1
GO:0002665	1
GO:0002666	1
GO:0002667	1
GO:0002668	1
GO:0002669	1
GO:0002673	1
GO:0002674	0.860799
GO:0002675	1
GO:0002676	1
GO:0002677	1
GO:0002678	1
GO:0002679	1
GO:0002681	1
GO:0002682	1
GO:0002683	1
GO:0002684	1
GO:0002685	1
GO:0002686	1
GO:0002687	1
GO:0002688	1
GO:0002689	1
GO:0002690	1
GO:0002691	1
GO:0002692	1
GO:0002693	1
GO:0002694	0.737775
GO:0002695	1
GO:0002696	0.818288
GO:0002697	0.941999
GO:0002698	1
GO:0002699	0.861122
GO:0002700	1
GO:0002701	1
GO:0002702	1
GO:0002703	0.860799
GO:0002704	1
GO:0002705	0.821529
GO:0002706	0.990559
GO:0002707	1
GO:0002708	0.917602
GO:0002709	0.708193
GO:0002710	1
GO:0002711	0.64816
GO:0002712	1
GO:0002713	1
GO:0002714	1
GO:0002715	1
GO:0002716	1
GO:0002717	1
GO:0002718	1
GO:0002719	1
GO:0002720	1
GO:0002724	1
GO:0002725	1
GO:0002726	1
GO:0002727	1
GO:0002729	1
GO:0002730	1
GO:0002731	1
GO:0002732	1
GO:0002739	1
GO:0002740	1
GO:0002741	1
GO:0002752	1
GO:0002753	1
GO:0002755	1
GO:0002756	1
GO:0002757	1
GO:0002758	1
GO:0002759	1
GO:0002760	1
GO:0002761	1
GO:0002762	1
GO:0002763	1
GO:0002764	1
GO:0002765	1
GO:0002767	1
GO:0002768	1
GO:0002769	1
GO:0002774	1
GO:0002775	1
GO:0002776	1
GO:0002777	1
GO:0002778	1
GO:0002779	1
GO:0002780	1
GO:0002784	1
GO:0002786	1
GO:0002790	1
GO:0002791	1
GO:0002792	1
GO:0002793	0.992105
GO:0002805	1
GO:0002807	1
GO:0002808	1
GO:0002815	1
GO:0002816	1
GO:0002819	0.871715
GO:0002820	1
GO:0002821	0.675774
GO:0002822	0.942821
GO:0002823	1
GO:0002824	0.64816
GO:0002825	1
GO:0002826	1
GO:0002827	1
GO:0002828	1
GO:0002829	1
GO:0002830	1
GO:0002831	0.823936
GO:0002832	0.835736
GO:0002833	1
GO:0002834	1
GO:0002835	1
GO:0002836	1
GO:0002837	1
GO:0002838	1
GO:0002839	1
GO:0002840	1
GO:0002841	1
GO:0002842	1
GO:0002849	1
GO:0002851	1
GO:0002852	1
GO:0002853	1
GO:0002855	1
GO:0002856	1
GO:0002857	1
GO:0002858	1
GO:0002859	1
GO:0002860	1
GO:0002861	1
GO:0002862	1
GO:0002863	0.824049
GO:0002864	0.821529
GO:0002865	1
GO:0002866	1
GO:0002870	1
GO:0002874	1
GO:0002875	1
GO:0002876	1
GO:0002877	1
GO:0002878	1
GO:0002879	1
GO:0002880	1
GO:0002882	1
GO:0002883	1
GO:0002884	1
GO:0002885	1
GO:0002886	1
GO:0002888	1
GO:0002889	1
GO:0002890	1
GO:0002891	1
GO:0002892	1
GO:0002894	1
GO:0002895	1
GO:0002897	1
GO:0002901	1
GO:0002902	1
GO:0002903	1
GO:0002904	1
GO:0002905	1
GO:0002906	1
GO:0002911	1
GO:0002912	1
GO:0002913	1
GO:0002920	1
GO:0002921	1
GO:0002922	1
GO:0002923	1
GO:0002924	1
GO:0002925	1
GO:0002930	1
GO:0002931	1
GO:0002932	1
GO:0002934	0.978355
GO:0002936	1
GO:0003002	1
GO:0003006	1
GO:0003007	1
GO:0003008	1
GO:0003009	1
GO:0003010	1
GO:0003011	1
GO:0003012	0.987354
GO:0003013	1
GO:0003014	0.978355
GO:0003015	1
GO:0003016	1
GO:0003017	1
GO:0003018	1
GO:0003025	1
GO:0003026	1
GO:0003027	1
GO:0003029	1
GO:0003032	1
GO:0003044	1
GO:0003050	1
GO:0003051	1
GO:0003056	1
GO:0003057	1
GO:0003059	1
GO:0003061	1
GO:0003062	1
GO:0003065	1
GO:0003068	1
GO:0003069	1
GO:0003070	1
GO:0003071	1
GO:0003072	1
GO:0003073	1
GO:0003081	1
GO:0003083	1
GO:0003084	1
GO:0003085	1
GO:0003091	1
GO:0003093	0.935374
GO:0003094	1
GO:0003096	1
GO:0003097	1
GO:0003099	1
GO:0003100	1
GO:0003104	1
GO:0003105	1
GO:0003106	1
GO:0003108	1
GO:0003116	1
GO:0003117	1
GO:0003127	1
GO:0003128	1
GO:0003129	0.737775
GO:0003130	0.990559
GO:0003133	0.990559
GO:0003134	0.990559
GO:0003136	1
GO:0003137	1
GO:0003138	1
GO:0003139	1
GO:0003140	1
GO:0003142	1
GO:0003143	1
GO:0003144	1
GO:0003148	1
GO:0003149	1
GO:0003150	1
GO:0003151	1
GO:0003156	0.821529
GO:0003157	1
GO:0003158	1
GO:0003159	1
GO:0003160	1
GO:0003161	1
GO:0003162	1
GO:0003163	1
GO:0003164	1
GO:0003165	1
GO:0003166	1
GO:0003167	1
GO:0003168	1
GO:0003169	1
GO:0003170	1
GO:0003171	1
GO:0003172	1
GO:0003174	1
GO:0003175	1
GO:0003176	1
GO:0003177	1
GO:0003179	1
GO:0003180	1
GO:0003181	1
GO:0003183	1
GO:0003184	1
GO:0003185	1
GO:0003186	1
GO:0003188	1
GO:0003190	1
GO:0003192	1
GO:0003193	1
GO:0003195	1
GO:0003197	1
GO:0003198	1
GO:0003199	1
GO:0003203	1
GO:0003205	1
GO:0003206	1
GO:0003207	1
GO:0003208	1
GO:0003209	1
GO:0003210	1
GO:0003211	1
GO:0003213	1
GO:0003214	1
GO:0003215	1
GO:0003218	1
GO:0003219	1
GO:0003220	1
GO:0003221	1
GO:0003222	1
GO:0003223	1
GO:0003228	1
GO:0003229	1
GO:0003230	1
GO:0003231	1
GO:0003235	1
GO:0003236	1
GO:0003241	1
GO:0003243	1
GO:0003245	1
GO:0003249	1
GO:0003250	1
GO:0003251	1
GO:0003253	1
GO:0003254	0.917602
GO:0003256	1
GO:0003257	1
GO:0003260	1
GO:0003263	1
GO:0003264	1
GO:0003266	1
GO:0003270	1
GO:0003272	1
GO:0003273	1
GO:0003275	1
GO:0003278	1
GO:0003279	1
GO:0003281	1
GO:0003283	1
GO:0003284	1
GO:0003285	1
GO:0003289	1
GO:0003290	1
GO:0003294	1
GO:0003298	1
GO:0003299	1
GO:0003300	1
GO:0003301	1
GO:0003306	1
GO:0003307	1
GO:0003308	1
GO:0003309	1
GO:0003310	1
GO:0003311	1
GO:0003312	1
GO:0003318	1
GO:0003321	1
GO:0003322	1
GO:0003323	1
GO:0003326	1
GO:0003327	1
GO:0003329	1
GO:0003330	1
GO:0003331	1
GO:0003333	0.95136
GO:0003334	1
GO:0003335	1
GO:0003337	1
GO:0003338	1
GO:0003339	1
GO:0003340	1
GO:0003341	1
GO:0003342	1
GO:0003343	1
GO:0003344	1
GO:0003347	1
GO:0003348	1
GO:0003349	1
GO:0003350	1
GO:0003351	0.832645
GO:0003352	1
GO:0003353	1
GO:0003356	1
GO:0003357	1
GO:0003358	1
GO:0003359	1
GO:0003360	1
GO:0003363	1
GO:0003365	1
GO:0003366	1
GO:0003373	1
GO:0003374	1
GO:0003376	1
GO:0003382	1
GO:0003383	1
GO:0003401	1
GO:0003402	1
GO:0003404	1
GO:0003406	1
GO:0003407	0.99321
GO:0003408	1
GO:0003409	1
GO:0003413	1
GO:0003414	1
GO:0003415	1
GO:0003416	1
GO:0003417	1
GO:0003418	1
GO:0003419	1
GO:0003420	1
GO:0003421	1
GO:0003422	1
GO:0003429	1
GO:0003430	1
GO:0003431	1
GO:0003433	1
GO:0005513	1
GO:0005975	0.910309
GO:0005976	0.942821
GO:0005977	0.932423
GO:0005978	0.832645
GO:0005979	0.864034
GO:0005980	1
GO:0005981	1
GO:0005984	1
GO:0005988	1
GO:0005989	1
GO:0005991	1
GO:0005996	0.590356
GO:0005997	1
GO:0006000	1
GO:0006002	1
GO:0006003	0.898958
GO:0006004	1
GO:0006006	0.498114
GO:0006007	1
GO:0006011	1
GO:0006012	1
GO:0006013	0.932423
GO:0006014	1
GO:0006015	1
GO:0006020	1
GO:0006021	1
GO:0006022	1
GO:0006023	1
GO:0006024	1
GO:0006026	1
GO:0006027	1
GO:0006029	1
GO:0006030	1
GO:0006032	1
GO:0006040	1
GO:0006041	1
GO:0006042	1
GO:0006043	1
GO:0006044	1
GO:0006047	1
GO:0006048	1
GO:0006049	1
GO:0006050	1
GO:0006051	1
GO:0006054	1
GO:0006055	1
GO:0006059	1
GO:0006060	1
GO:0006061	1
GO:0006062	1
GO:0006063	1
GO:0006064	1
GO:0006066	1
GO:0006067	1
GO:0006068	1
GO:0006069	1
GO:0006071	1
GO:0006072	1
GO:0006073	0.932423
GO:0006081	1
GO:0006082	1
GO:0006083	1
GO:0006084	1
GO:0006085	1
GO:0006086	1
GO:0006089	1
GO:0006090	1
GO:0006091	1
GO:0006094	0.0735832
GO:0006096	1
GO:0006097	1
GO:0006098	1
GO:0006099	1
GO:0006101	1
GO:0006102	1
GO:0006103	1
GO:0006104	1
GO:0006105	1
GO:0006106	0.708193
GO:0006107	0.9918
GO:0006108	1
GO:0006109	0.780031
GO:0006110	1
GO:0006111	0.0756271
GO:0006112	0.932423
GO:0006113	1
GO:0006114	1
GO:0006116	1
GO:0006117	1
GO:0006119	1
GO:0006120	1
GO:0006121	1
GO:0006122	1
GO:0006127	1
GO:0006139	0.000543622
GO:0006140	0.679792
GO:0006144	1
GO:0006145	1
GO:0006147	1
GO:0006148	1
GO:0006149	1
GO:0006152	0.790868
GO:0006154	1
GO:0006157	1
GO:0006161	1
GO:0006163	0.66423
GO:0006164	0.801235
GO:0006165	1
GO:0006166	1
GO:0006167	1
GO:0006168	1
GO:0006171	0.948404
GO:0006172	1
GO:0006174	1
GO:0006175	1
GO:0006177	1
GO:0006178	1
GO:0006182	1
GO:0006183	1
GO:0006184	0.644017
GO:0006185	1
GO:0006186	1
GO:0006188	1
GO:0006189	1
GO:0006193	1
GO:0006195	0.821529
GO:0006196	1
GO:0006198	1
GO:0006200	1
GO:0006203	1
GO:0006206	1
GO:0006207	1
GO:0006208	1
GO:0006210	1
GO:0006211	1
GO:0006212	1
GO:0006213	1
GO:0006214	1
GO:0006216	0.994569
GO:0006220	1
GO:0006221	1
GO:0006222	1
GO:0006225	1
GO:0006226	1
GO:0006227	1
GO:0006228	1
GO:0006231	1
GO:0006233	1
GO:0006235	0.0198795
GO:0006240	1
GO:0006241	1
GO:0006244	1
GO:0006256	1
GO:0006258	1
GO:0006259	0.821529
GO:0006260	1
GO:0006261	1
GO:0006264	1
GO:0006265	1
GO:0006266	1
GO:0006268	1
GO:0006269	1
GO:0006270	1
GO:0006271	1
GO:0006272	1
GO:0006273	1
GO:0006275	0.675774
GO:0006278	1
GO:0006281	1
GO:0006282	1
GO:0006283	1
GO:0006284	1
GO:0006285	1
GO:0006287	1
GO:0006288	1
GO:0006289	1
GO:0006290	1
GO:0006294	1
GO:0006295	1
GO:0006296	1
GO:0006297	1
GO:0006298	1
GO:0006301	1
GO:0006302	1
GO:0006303	1
GO:0006304	1
GO:0006305	1
GO:0006306	1
GO:0006307	1
GO:0006308	1
GO:0006309	0.898958
GO:0006310	1
GO:0006311	1
GO:0006312	1
GO:0006323	0.648597
GO:0006325	0.0202931
GO:0006333	0.359113
GO:0006334	0.498114
GO:0006335	1
GO:0006336	0.977743
GO:0006337	0.964062
GO:0006338	0.941443
GO:0006342	1
GO:0006343	1
GO:0006344	0.926248
GO:0006346	1
GO:0006348	1
GO:0006349	1
GO:0006351	0.0554638
GO:0006352	1
GO:0006353	1
GO:0006354	1
GO:0006355	0.0606869
GO:0006356	1
GO:0006357	0.771236
GO:0006359	1
GO:0006360	1
GO:0006361	1
GO:0006362	1
GO:0006363	1
GO:0006364	0.930705
GO:0006366	0.737775
GO:0006367	1
GO:0006368	1
GO:0006369	0.927418
GO:0006370	1
GO:0006376	1
GO:0006378	1
GO:0006379	1
GO:0006382	1
GO:0006383	1
GO:0006384	1
GO:0006386	1
GO:0006388	1
GO:0006390	1
GO:0006391	1
GO:0006396	0.0164485
GO:0006397	0.935374
GO:0006398	1
GO:0006399	0.411598
GO:0006400	0.218212
GO:0006401	1
GO:0006402	1
GO:0006403	1
GO:0006404	1
GO:0006405	1
GO:0006406	1
GO:0006407	1
GO:0006408	1
GO:0006409	1
GO:0006412	1
GO:0006413	1
GO:0006414	1
GO:0006415	1
GO:0006417	1
GO:0006418	1
GO:0006419	1
GO:0006420	1
GO:0006421	1
GO:0006422	1
GO:0006423	1
GO:0006424	1
GO:0006426	1
GO:0006427	1
GO:0006428	1
GO:0006429	1
GO:0006430	1
GO:0006431	1
GO:0006432	1
GO:0006433	1
GO:0006434	1
GO:0006435	1
GO:0006436	1
GO:0006437	1
GO:0006438	1
GO:0006446	1
GO:0006447	1
GO:0006448	1
GO:0006449	0.801235
GO:0006450	1
GO:0006451	1
GO:0006452	1
GO:0006457	1
GO:0006458	1
GO:0006461	0.982189
GO:0006463	1
GO:0006464	0.254573
GO:0006465	1
GO:0006468	0.801235
GO:0006469	0.241585
GO:0006470	0.412504
GO:0006471	0.787543
GO:0006473	0.860799
GO:0006474	1
GO:0006475	0.841743
GO:0006476	0.782826
GO:0006477	1
GO:0006478	1
GO:0006479	1
GO:0006480	1
GO:0006481	1
GO:0006482	1
GO:0006486	1
GO:0006487	1
GO:0006488	1
GO:0006491	1
GO:0006493	1
GO:0006497	0.454222
GO:0006498	1
GO:0006499	1
GO:0006500	1
GO:0006501	1
GO:0006505	0.676952
GO:0006506	0.676952
GO:0006507	1
GO:0006508	1
GO:0006509	0.990559
GO:0006511	1
GO:0006513	1
GO:0006515	1
GO:0006516	1
GO:0006517	1
GO:0006518	1
GO:0006520	1
GO:0006521	0.737775
GO:0006522	1
GO:0006524	1
GO:0006525	1
GO:0006526	1
GO:0006527	1
GO:0006528	1
GO:0006529	1
GO:0006530	1
GO:0006531	1
GO:0006532	0.948404
GO:0006533	0.948404
GO:0006534	1
GO:0006535	1
GO:0006536	1
GO:0006537	1
GO:0006538	1
GO:0006540	1
GO:0006541	1
GO:0006542	1
GO:0006543	1
GO:0006544	1
GO:0006545	1
GO:0006546	1
GO:0006547	1
GO:0006548	1
GO:0006549	1
GO:0006550	1
GO:0006551	1
GO:0006552	1
GO:0006553	1
GO:0006554	1
GO:0006555	1
GO:0006556	1
GO:0006558	1
GO:0006559	1
GO:0006560	1
GO:0006561	1
GO:0006562	1
GO:0006563	1
GO:0006564	1
GO:0006565	1
GO:0006566	1
GO:0006567	1
GO:0006568	1
GO:0006569	1
GO:0006570	1
GO:0006571	1
GO:0006572	1
GO:0006573	1
GO:0006574	1
GO:0006575	1
GO:0006576	1
GO:0006577	1
GO:0006578	1
GO:0006579	1
GO:0006581	1
GO:0006582	1
GO:0006583	1
GO:0006584	1
GO:0006585	1
GO:0006586	1
GO:0006587	1
GO:0006590	1
GO:0006591	1
GO:0006592	1
GO:0006593	1
GO:0006595	1
GO:0006596	1
GO:0006597	1
GO:0006598	1
GO:0006599	1
GO:0006600	1
GO:0006601	1
GO:0006603	1
GO:0006605	0.016324
GO:0006606	0.0795348
GO:0006607	1
GO:0006608	1
GO:0006610	1
GO:0006611	1
GO:0006612	0.498114
GO:0006613	1
GO:0006614	1
GO:0006620	1
GO:0006621	1
GO:0006622	1
GO:0006623	1
GO:0006624	1
GO:0006625	1
GO:0006626	1
GO:0006627	1
GO:0006629	0.941443
GO:0006631	1
GO:0006633	1
GO:0006635	1
GO:0006636	1
GO:0006637	1
GO:0006638	1
GO:0006639	1
GO:0006641	1
GO:0006642	1
GO:0006643	0.996782
GO:0006644	0.86369
GO:0006646	1
GO:0006649	1
GO:0006650	0.676952
GO:0006651	1
GO:0006653	1
GO:0006654	1
GO:0006655	1
GO:0006656	1
GO:0006657	1
GO:0006658	1
GO:0006659	1
GO:0006660	1
GO:0006661	0.710932
GO:0006662	1
GO:0006663	1
GO:0006664	0.499857
GO:0006665	1
GO:0006666	1
GO:0006667	1
GO:0006668	1
GO:0006669	1
GO:0006670	1
GO:0006671	1
GO:0006672	1
GO:0006677	0.869457
GO:0006678	0.970826
GO:0006680	0.893081
GO:0006681	1
GO:0006682	1
GO:0006683	1
GO:0006684	1
GO:0006685	1
GO:0006686	1
GO:0006687	1
GO:0006688	1
GO:0006689	1
GO:0006690	1
GO:0006691	1
GO:0006692	1
GO:0006693	1
GO:0006694	1
GO:0006695	1
GO:0006699	1
GO:0006700	1
GO:0006701	0.853236
GO:0006702	1
GO:0006703	1
GO:0006704	1
GO:0006705	1
GO:0006706	1
GO:0006707	1
GO:0006709	1
GO:0006710	1
GO:0006711	1
GO:0006713	1
GO:0006714	0.737775
GO:0006720	1
GO:0006721	1
GO:0006725	0.000543622
GO:0006729	1
GO:0006730	1
GO:0006732	0.911233
GO:0006733	1
GO:0006734	1
GO:0006739	1
GO:0006740	1
GO:0006741	1
GO:0006742	1
GO:0006743	1
GO:0006744	1
GO:0006747	1
GO:0006749	1
GO:0006750	0.869457
GO:0006751	1
GO:0006753	0.378357
GO:0006754	1
GO:0006756	1
GO:0006757	1
GO:0006760	1
GO:0006766	1
GO:0006767	1
GO:0006768	1
GO:0006771	1
GO:0006772	1
GO:0006775	1
GO:0006776	1
GO:0006777	1
GO:0006778	0.832645
GO:0006779	0.541739
GO:0006780	1
GO:0006782	1
GO:0006783	0.676952
GO:0006784	1
GO:0006787	1
GO:0006788	1
GO:0006790	1
GO:0006793	0.026434
GO:0006796	0.0323094
GO:0006797	1
GO:0006798	1
GO:0006801	1
GO:0006805	1
GO:0006807	0.00058761
GO:0006808	1
GO:0006809	1
GO:0006810	0.118764
GO:0006811	0.876907
GO:0006812	0.98045
GO:0006813	1
GO:0006814	1
GO:0006816	0.23823
GO:0006817	1
GO:0006818	1
GO:0006820	1
GO:0006821	1
GO:0006824	1
GO:0006825	1
GO:0006826	1
GO:0006828	1
GO:0006829	1
GO:0006833	1
GO:0006835	1
GO:0006836	0.869457
GO:0006837	1
GO:0006839	1
GO:0006842	1
GO:0006844	1
GO:0006848	1
GO:0006850	1
GO:0006851	1
GO:0006855	1
GO:0006857	1
GO:0006858	1
GO:0006860	1
GO:0006862	1
GO:0006863	1
GO:0006865	1
GO:0006867	1
GO:0006868	1
GO:0006869	1
GO:0006873	1
GO:0006874	0.932423
GO:0006875	1
GO:0006876	1
GO:0006878	1
GO:0006879	1
GO:0006880	1
GO:0006882	1
GO:0006883	1
GO:0006884	1
GO:0006885	1
GO:0006886	0.801235
GO:0006887	1
GO:0006888	1
GO:0006890	1
GO:0006891	1
GO:0006892	1
GO:0006893	1
GO:0006895	1
GO:0006896	1
GO:0006897	0.932423
GO:0006898	1
GO:0006900	1
GO:0006901	1
GO:0006903	1
GO:0006904	1
GO:0006906	1
GO:0006907	1
GO:0006909	1
GO:0006910	1
GO:0006911	1
GO:0006913	0.568971
GO:0006914	0.834171
GO:0006915	0.818288
GO:0006919	1
GO:0006921	1
GO:0006924	0.958965
GO:0006925	1
GO:0006927	1
GO:0006928	0.569494
GO:0006929	1
GO:0006930	1
GO:0006931	1
GO:0006933	1
GO:0006935	0.801235
GO:0006936	0.992105
GO:0006937	0.869063
GO:0006939	1
GO:0006940	1
GO:0006941	0.841748
GO:0006942	0.832645
GO:0006948	1
GO:0006949	1
GO:0006950	0.716257
GO:0006952	1
GO:0006953	1
GO:0006954	1
GO:0006955	1
GO:0006956	1
GO:0006957	1
GO:0006958	1
GO:0006959	1
GO:0006963	1
GO:0006965	1
GO:0006968	1
GO:0006970	0.900324
GO:0006971	1
GO:0006972	1
GO:0006974	1
GO:0006975	1
GO:0006977	1
GO:0006978	1
GO:0006979	1
GO:0006982	1
GO:0006983	1
GO:0006984	1
GO:0006986	1
GO:0006987	1
GO:0006990	1
GO:0006991	1
GO:0006995	1
GO:0006996	0.225647
GO:0006997	0.552539
GO:0006998	0.302184
GO:0006999	1
GO:0007000	1
GO:0007004	1
GO:0007005	0.917675
GO:0007006	1
GO:0007007	1
GO:0007008	1
GO:0007009	0.994569
GO:0007010	1
GO:0007015	1
GO:0007016	1
GO:0007017	1
GO:0007018	1
GO:0007019	1
GO:0007020	1
GO:0007021	1
GO:0007023	1
GO:0007026	1
GO:0007028	1
GO:0007029	1
GO:0007030	1
GO:0007031	1
GO:0007032	1
GO:0007033	0.933023
GO:0007034	1
GO:0007035	1
GO:0007040	0.869063
GO:0007041	1
GO:0007042	0.994014
GO:0007043	1
GO:0007044	1
GO:0007045	1
GO:0007049	1
GO:0007050	1
GO:0007051	1
GO:0007052	1
GO:0007056	1
GO:0007057	1
GO:0007059	1
GO:0007060	1
GO:0007062	1
GO:0007063	1
GO:0007064	1
GO:0007065	1
GO:0007066	1
GO:0007067	1
GO:0007072	1
GO:0007076	1
GO:0007080	1
GO:0007084	1
GO:0007088	1
GO:0007089	1
GO:0007091	1
GO:0007092	1
GO:0007093	1
GO:0007094	1
GO:0007095	1
GO:0007096	1
GO:0007097	0.90718
GO:0007098	1
GO:0007099	1
GO:0007100	1
GO:0007108	1
GO:0007109	1
GO:0007113	1
GO:0007126	1
GO:0007127	1
GO:0007128	1
GO:0007129	1
GO:0007130	1
GO:0007131	1
GO:0007135	1
GO:0007140	1
GO:0007141	0.916794
GO:0007143	1
GO:0007144	1
GO:0007147	1
GO:0007154	0.237533
GO:0007155	0.737775
GO:0007156	1
GO:0007157	1
GO:0007158	1
GO:0007159	1
GO:0007160	1
GO:0007161	1
GO:0007162	1
GO:0007163	0.934933
GO:0007164	1
GO:0007165	0.220574
GO:0007166	0.313898
GO:0007167	0.389007
GO:0007168	1
GO:0007169	0.568971
GO:0007171	1
GO:0007172	1
GO:0007173	1
GO:0007174	1
GO:0007175	1
GO:0007176	1
GO:0007178	0.948404
GO:0007179	0.712992
GO:0007181	1
GO:0007182	1
GO:0007183	1
GO:0007184	0.856267
GO:0007185	1
GO:0007186	1
GO:0007187	1
GO:0007188	1
GO:0007189	1
GO:0007190	1
GO:0007191	1
GO:0007192	1
GO:0007193	1
GO:0007194	1
GO:0007195	1
GO:0007196	1
GO:0007197	1
GO:0007198	1
GO:0007199	1
GO:0007200	1
GO:0007202	1
GO:0007204	1
GO:0007205	1
GO:0007206	1
GO:0007207	1
GO:0007208	1
GO:0007210	1
GO:0007212	1
GO:0007213	1
GO:0007214	0.933609
GO:0007215	1
GO:0007216	1
GO:0007217	1
GO:0007218	1
GO:0007219	1
GO:0007220	1
GO:0007221	1
GO:0007223	1
GO:0007224	1
GO:0007225	1
GO:0007227	1
GO:0007228	1
GO:0007229	0.34046
GO:0007231	1
GO:0007249	0.432418
GO:0007250	1
GO:0007252	0.217628
GO:0007253	1
GO:0007254	0.752169
GO:0007256	1
GO:0007257	0.853236
GO:0007258	1
GO:0007259	0.868036
GO:0007260	1
GO:0007262	0.930305
GO:0007263	1
GO:0007264	0.267341
GO:0007265	0.708193
GO:0007266	0.83951
GO:0007267	1
GO:0007268	1
GO:0007269	0.960928
GO:0007270	1
GO:0007271	1
GO:0007272	1
GO:0007274	1
GO:0007275	0.932423
GO:0007276	1
GO:0007281	1
GO:0007283	1
GO:0007285	1
GO:0007286	1
GO:0007288	1
GO:0007289	1
GO:0007290	1
GO:0007291	1
GO:0007292	1
GO:0007296	1
GO:0007308	1
GO:0007309	1
GO:0007314	1
GO:0007315	1
GO:0007320	1
GO:0007321	1
GO:0007338	1
GO:0007339	1
GO:0007340	1
GO:0007341	1
GO:0007342	1
GO:0007343	1
[truncated: 14,384 more rows]

## Sheet: goAdjustedPvalue_SDownregulated
GO:0000002	1
GO:0000003	1
GO:0000012	1
GO:0000018	1
GO:0000019	1
GO:0000027	1
GO:0000028	1
GO:0000038	1
GO:0000041	1
GO:0000042	1
GO:0000045	1
GO:0000046	1
GO:0000050	1
GO:0000052	1
GO:0000053	1
GO:0000054	1
GO:0000055	1
GO:0000056	1
GO:0000059	1
GO:0000060	1
GO:0000070	1
GO:0000075	1
GO:0000076	1
GO:0000077	1
GO:0000079	1
GO:0000080	1
GO:0000082	1
GO:0000083	1
GO:0000084	1
GO:0000086	1
GO:0000087	1
GO:0000090	1
GO:0000096	1
GO:0000097	1
GO:0000098	1
GO:0000101	1
GO:0000103	1
GO:0000105	1
GO:0000117	1
GO:0000122	1
GO:0000132	1
GO:0000147	1
GO:0000154	1
GO:0000160	1
GO:0000165	1
GO:0000183	1
GO:0000184	1
GO:0000185	1
GO:0000186	1
GO:0000187	1
GO:0000188	1
GO:0000189	1
GO:0000209	1
GO:0000212	1
GO:0000226	1
GO:0000244	1
GO:0000245	1
GO:0000255	1
GO:0000256	1
GO:0000266	1
GO:0000270	1
GO:0000271	1
GO:0000272	1
GO:0000278	1
GO:0000279	1
GO:0000280	1
GO:0000281	1
GO:0000288	1
GO:0000289	1
GO:0000290	1
GO:0000291	1
GO:0000301	1
GO:0000302	1
GO:0000303	1
GO:0000305	1
GO:0000320	1
GO:0000338	1
GO:0000375	1
GO:0000377	1
GO:0000379	1
GO:0000380	1
GO:0000381	1
GO:0000387	1
GO:0000389	1
GO:0000390	1
GO:0000394	1
GO:0000395	1
GO:0000398	1
GO:0000409	1
GO:0000411	1
GO:0000413	1
GO:0000414	1
GO:0000415	1
GO:0000416	1
GO:0000422	1
GO:0000423	1
GO:0000429	1
GO:0000430	1
GO:0000431	1
GO:0000432	1
GO:0000433	1
GO:0000435	1
GO:0000436	1
GO:0000437	1
GO:0000447	1
GO:0000448	1
GO:0000460	1
GO:0000461	1
GO:0000462	1
GO:0000463	1
GO:0000466	1
GO:0000469	1
GO:0000470	1
GO:0000478	1
GO:0000479	1
GO:0000491	1
GO:0000492	1
GO:0000578	1
GO:0000710	1
GO:0000711	1
GO:0000712	1
GO:0000715	1
GO:0000717	1
GO:0000720	1
GO:0000722	1
GO:0000723	1
GO:0000724	1
GO:0000725	1
GO:0000726	1
GO:0000729	1
GO:0000731	1
GO:0000733	1
GO:0000737	1
GO:0000738	1
GO:0000768	1
GO:0000819	1
GO:0000820	1
GO:0000821	1
GO:0000902	1
GO:0000904	1
GO:0000910	1
GO:0000912	1
GO:0000915	1
GO:0000917	1
GO:0000920	1
GO:0000956	1
GO:0000957	1
GO:0000958	1
GO:0000959	1
GO:0000960	1
GO:0000961	1
GO:0000962	1
GO:0000963	1
GO:0000964	1
GO:0000965	1
GO:0000966	1
GO:0000972	1
GO:0001079	1
GO:0001080	1
GO:0001100	1
GO:0001101	1
GO:0001180	1
GO:0001188	1
GO:0001189	1
GO:0001192	1
GO:0001193	1
GO:0001207	1
GO:0001301	1
GO:0001302	1
GO:0001304	1
GO:0001306	1
GO:0001309	1
GO:0001315	1
GO:0001501	1
GO:0001502	1
GO:0001503	1
GO:0001504	1
GO:0001505	1
GO:0001508	1
GO:0001510	1
GO:0001514	1
GO:0001516	1
GO:0001519	1
GO:0001522	1
GO:0001523	1
GO:0001525	1
GO:0001539	1
GO:0001541	1
GO:0001542	1
GO:0001543	1
GO:0001544	1
GO:0001545	1
GO:0001546	1
GO:0001547	1
GO:0001550	1
GO:0001553	1
GO:0001555	1
GO:0001556	1
GO:0001558	1
GO:0001560	1
GO:0001561	1
GO:0001562	1
GO:0001568	1
GO:0001569	1
GO:0001570	1
GO:0001573	1
GO:0001574	1
GO:0001575	1
GO:0001576	1
GO:0001578	1
GO:0001579	1
GO:0001580	1
GO:0001581	1
GO:0001582	1
GO:0001649	1
GO:0001654	1
GO:0001655	1
GO:0001656	1
GO:0001657	1
GO:0001658	1
GO:0001659	1
GO:0001660	1
GO:0001661	1
GO:0001662	1
GO:0001666	1
GO:0001667	1
GO:0001672	1
GO:0001675	1
GO:0001676	1
GO:0001678	1
GO:0001680	1
GO:0001682	1
GO:0001692	1
GO:0001694	1
GO:0001696	1
GO:0001697	1
GO:0001698	1
GO:0001701	1
GO:0001702	1
GO:0001704	1
GO:0001705	1
GO:0001706	1
GO:0001707	1
GO:0001708	1
GO:0001709	1
GO:0001710	1
GO:0001711	1
GO:0001712	1
GO:0001714	1
GO:0001715	1
GO:0001731	1
GO:0001732	1
GO:0001736	1
GO:0001738	1
GO:0001743	1
GO:0001754	1
GO:0001755	1
GO:0001756	1
GO:0001757	1
GO:0001759	1
GO:0001762	1
GO:0001763	1
GO:0001764	1
GO:0001765	1
GO:0001766	1
GO:0001767	1
GO:0001768	1
GO:0001771	1
GO:0001773	1
GO:0001774	1
GO:0001775	1
GO:0001776	1
GO:0001777	1
GO:0001778	1
GO:0001779	1
GO:0001780	1
GO:0001781	1
GO:0001782	1
GO:0001783	1
GO:0001787	1
GO:0001788	1
GO:0001794	1
GO:0001796	1
GO:0001798	1
GO:0001802	1
GO:0001803	1
GO:0001805	1
GO:0001806	1
GO:0001807	1
GO:0001808	1
GO:0001809	1
GO:0001810	1
GO:0001811	1
GO:0001812	1
GO:0001816	1
GO:0001817	1
GO:0001818	1
GO:0001819	1
GO:0001820	1
GO:0001821	1
GO:0001822	1
GO:0001823	1
GO:0001824	1
GO:0001825	1
GO:0001826	1
GO:0001827	1
GO:0001828	1
GO:0001829	1
GO:0001830	1
GO:0001831	1
GO:0001832	1
GO:0001833	1
GO:0001834	1
GO:0001835	1
GO:0001836	1
GO:0001837	1
GO:0001838	1
GO:0001839	1
GO:0001840	1
GO:0001841	1
GO:0001842	1
GO:0001843	1
GO:0001844	1
GO:0001845	1
GO:0001865	1
GO:0001866	1
GO:0001867	1
GO:0001868	1
GO:0001869	1
GO:0001878	1
GO:0001879	1
GO:0001880	1
GO:0001881	1
GO:0001885	1
GO:0001886	1
GO:0001887	1
GO:0001889	1
GO:0001890	1
GO:0001892	1
GO:0001893	1
GO:0001894	1
GO:0001895	1
GO:0001896	1
GO:0001897	1
GO:0001905	1
GO:0001906	1
GO:0001907	1
GO:0001909	1
GO:0001910	1
GO:0001911	1
GO:0001912	1
GO:0001913	1
GO:0001914	1
GO:0001915	1
GO:0001916	1
GO:0001919	1
GO:0001920	1
GO:0001921	1
GO:0001922	1
GO:0001923	1
GO:0001927	1
GO:0001928	1
GO:0001932	1
GO:0001933	1
GO:0001934	1
GO:0001935	1
GO:0001936	1
GO:0001937	1
GO:0001938	1
GO:0001941	1
GO:0001942	1
GO:0001944	1
GO:0001945	1
GO:0001946	1
GO:0001947	1
GO:0001949	1
GO:0001952	1
GO:0001953	1
GO:0001954	1
GO:0001955	1
GO:0001956	1
GO:0001957	1
GO:0001958	1
GO:0001959	1
GO:0001960	1
GO:0001961	1
GO:0001963	1
GO:0001964	1
GO:0001966	1
GO:0001967	1
GO:0001969	1
GO:0001970	1
GO:0001971	1
GO:0001973	1
GO:0001974	1
GO:0001975	1
GO:0001976	1
GO:0001977	1
GO:0001978	1
GO:0001979	1
GO:0001980	1
GO:0001982	1
GO:0001983	1
GO:0001984	1
GO:0001985	1
GO:0001986	1
GO:0001987	1
GO:0001988	1
GO:0001990	1
GO:0001991	1
GO:0001992	1
GO:0001993	1
GO:0001994	1
GO:0001996	1
GO:0001997	1
GO:0001998	1
GO:0001999	1
GO:0002001	1
GO:0002002	1
GO:0002003	1
GO:0002007	1
GO:0002009	1
GO:0002011	1
GO:0002014	1
GO:0002016	1
GO:0002017	1
GO:0002018	1
GO:0002019	1
GO:0002021	1
GO:0002023	1
GO:0002024	1
GO:0002025	1
GO:0002026	1
GO:0002027	1
GO:0002028	1
GO:0002029	1
GO:0002030	1
GO:0002031	1
GO:0002032	1
GO:0002033	1
GO:0002034	1
GO:0002035	1
GO:0002036	1
GO:0002037	1
GO:0002040	1
GO:0002041	1
GO:0002042	1
GO:0002043	1
GO:0002044	1
GO:0002051	1
GO:0002052	1
GO:0002053	1
GO:0002062	1
GO:0002063	1
GO:0002064	1
GO:0002065	1
GO:0002066	1
GO:0002067	1
GO:0002068	1
GO:0002069	1
GO:0002070	1
GO:0002071	1
GO:0002072	1
GO:0002074	1
GO:0002076	1
GO:0002082	1
GO:0002084	1
GO:0002085	1
GO:0002086	1
GO:0002087	1
GO:0002088	1
GO:0002089	1
GO:0002090	1
GO:0002091	1
GO:0002092	1
GO:0002093	1
GO:0002097	1
GO:0002098	1
GO:0002100	1
GO:0002115	1
GO:0002118	1
GO:0002121	1
GO:0002124	1
GO:0002125	1
GO:0002138	1
GO:0002143	1
GO:0002146	1
GO:0002147	1
GO:0002148	1
GO:0002149	1
GO:0002152	1
GO:0002154	1
GO:0002155	1
GO:0002158	1
GO:0002159	1
GO:0002175	1
GO:0002176	1
GO:0002181	1
GO:0002182	1
GO:0002183	1
GO:0002190	1
GO:0002192	1
GO:0002194	1
GO:0002200	1
GO:0002204	1
GO:0002208	1
GO:0002209	1
GO:0002215	1
GO:0002218	1
GO:0002220	1
GO:0002221	1
GO:0002223	1
GO:0002224	1
GO:0002227	1
GO:0002228	1
GO:0002230	1
GO:0002232	1
GO:0002236	1
GO:0002237	1
GO:0002238	1
GO:0002244	1
GO:0002246	0.831715
GO:0002248	1
GO:0002249	1
GO:0002250	1
GO:0002251	1
GO:0002252	1
GO:0002253	1
GO:0002254	1
GO:0002255	1
GO:0002260	1
GO:0002262	1
GO:0002263	1
GO:0002266	1
GO:0002268	1
GO:0002274	1
GO:0002275	1
GO:0002276	1
GO:0002277	1
GO:0002278	1
GO:0002279	1
GO:0002281	1
GO:0002282	1
GO:0002283	1
GO:0002285	1
GO:0002286	1
GO:0002287	1
GO:0002291	1
GO:0002292	1
GO:0002293	1
GO:0002294	1
GO:0002295	1
GO:0002296	1
GO:0002302	1
GO:0002309	1
GO:0002312	1
GO:0002313	1
GO:0002314	1
GO:0002315	1
GO:0002316	1
GO:0002317	1
GO:0002318	1
GO:0002320	1
GO:0002322	1
GO:0002323	1
GO:0002325	1
GO:0002326	1
GO:0002327	1
GO:0002328	1
GO:0002329	1
GO:0002331	1
GO:0002332	1
GO:0002333	1
GO:0002335	1
GO:0002337	1
GO:0002339	1
GO:0002343	1
GO:0002344	1
GO:0002347	1
GO:0002349	1
GO:0002351	1
GO:0002352	1
GO:0002353	1
GO:0002355	1
GO:0002357	1
GO:0002358	1
GO:0002360	1
GO:0002361	1
GO:0002363	1
GO:0002365	1
GO:0002366	1
GO:0002367	1
GO:0002368	1
GO:0002369	1
GO:0002370	1
GO:0002371	1
GO:0002374	1
GO:0002376	1
GO:0002377	1
GO:0002378	1
GO:0002380	1
GO:0002381	1
GO:0002384	1
GO:0002385	1
GO:0002386	1
GO:0002396	1
GO:0002397	1
GO:0002399	1
GO:0002404	1
GO:0002406	1
GO:0002407	1
GO:0002408	1
GO:0002412	1
GO:0002414	1
GO:0002415	1
GO:0002418	1
GO:0002419	1
GO:0002420	1
GO:0002423	1
GO:0002424	1
GO:0002426	1
GO:0002428	1
GO:0002429	1
GO:0002430	1
GO:0002431	1
GO:0002432	1
GO:0002434	1
GO:0002436	1
GO:0002437	1
GO:0002438	1
GO:0002439	1
GO:0002440	1
GO:0002441	1
GO:0002442	1
GO:0002443	1
GO:0002444	1
GO:0002445	1
GO:0002446	1
GO:0002447	1
GO:0002448	1
GO:0002449	1
GO:0002455	1
GO:0002456	1
GO:0002457	1
GO:0002458	1
GO:0002460	1
GO:0002461	1
GO:0002462	1
GO:0002465	1
GO:0002467	1
GO:0002468	1
GO:0002474	1
GO:0002475	1
GO:0002476	1
GO:0002477	1
GO:0002478	1
GO:0002479	1
GO:0002481	1
GO:0002483	1
GO:0002484	1
GO:0002485	1
GO:0002488	1
GO:0002489	1
GO:0002495	1
GO:0002501	1
GO:0002502	1
GO:0002503	1
GO:0002504	1
GO:0002507	1
GO:0002508	1
GO:0002510	1
GO:0002513	1
GO:0002514	1
GO:0002517	1
GO:0002518	1
GO:0002520	1
GO:0002521	1
GO:0002522	1
GO:0002523	1
GO:0002524	1
GO:0002525	1
GO:0002526	1
GO:0002528	1
GO:0002532	1
GO:0002534	1
GO:0002536	1
GO:0002537	1
GO:0002538	1
GO:0002539	1
GO:0002540	1
GO:0002541	1
GO:0002542	1
GO:0002543	1
GO:0002544	1
GO:0002545	1
GO:0002548	1
GO:0002551	1
GO:0002552	1
GO:0002553	1
GO:0002554	1
GO:0002560	1
GO:0002561	1
GO:0002562	1
GO:0002566	1
GO:0002568	1
GO:0002572	1
GO:0002573	1
GO:0002575	1
GO:0002576	1
GO:0002577	1
GO:0002578	1
GO:0002579	1
GO:0002580	1
GO:0002581	1
GO:0002582	1
GO:0002583	1
GO:0002584	1
GO:0002585	1
GO:0002586	1
GO:0002587	1
GO:0002588	1
GO:0002589	1
GO:0002590	1
GO:0002591	1
GO:0002604	1
GO:0002605	1
GO:0002606	1
GO:0002631	1
GO:0002632	1
GO:0002634	1
GO:0002635	1
GO:0002636	1
GO:0002637	1
GO:0002638	1
GO:0002639	1
GO:0002640	1
GO:0002642	1
GO:0002643	1
GO:0002644	1
GO:0002645	1
GO:0002646	1
GO:0002648	1
GO:0002649	1
GO:0002651	1
GO:0002652	1
GO:0002654	1
GO:0002658	1
GO:0002660	1
GO:0002661	1
GO:0002663	1
GO:0002664	1
GO:0002665	1
GO:0002666	1
GO:0002667	1
GO:0002668	1
GO:0002669	1
GO:0002673	1
GO:0002674	1
GO:0002675	1
GO:0002676	1
GO:0002677	1
GO:0002678	1
GO:0002679	1
GO:0002681	1
GO:0002682	1
GO:0002683	1
GO:0002684	1
GO:0002685	1
GO:0002686	1
GO:0002687	1
GO:0002688	1
GO:0002689	1
GO:0002690	1
GO:0002691	1
GO:0002692	1
GO:0002693	1
GO:0002694	1
GO:0002695	1
GO:0002696	1
GO:0002697	1
GO:0002698	1
GO:0002699	1
GO:0002700	1
GO:0002701	1
GO:0002702	1
GO:0002703	1
GO:0002704	1
GO:0002705	1
GO:0002706	1
GO:0002707	1
GO:0002708	1
GO:0002709	1
GO:0002710	1
GO:0002711	1
GO:0002712	1
GO:0002713	1
GO:0002714	1
GO:0002715	1
GO:0002716	1
GO:0002717	1
GO:0002718	1
GO:0002719	1
GO:0002720	1
GO:0002724	1
GO:0002725	1
GO:0002726	1
GO:0002727	1
GO:0002729	1
GO:0002730	1
GO:0002731	1
GO:0002732	1
GO:0002739	1
GO:0002740	1
GO:0002741	1
GO:0002752	1
GO:0002753	1
GO:0002755	1
GO:0002756	1
GO:0002757	1
GO:0002758	1
GO:0002759	1
GO:0002760	1
GO:0002761	1
GO:0002762	1
GO:0002763	1
GO:0002764	1
GO:0002765	1
GO:0002767	1
GO:0002768	1
GO:0002769	1
GO:0002774	1
GO:0002775	1
GO:0002776	1
GO:0002777	1
GO:0002778	1
GO:0002779	1
GO:0002780	1
GO:0002784	1
GO:0002786	1
GO:0002790	1
GO:0002791	1
GO:0002792	1
GO:0002793	1
GO:0002805	1
GO:0002807	1
GO:0002808	1
GO:0002815	1
GO:0002816	1
GO:0002819	1
GO:0002820	1
GO:0002821	1
GO:0002822	1
GO:0002823	1
GO:0002824	1
GO:0002825	1
GO:0002826	1
GO:0002827	1
GO:0002828	1
GO:0002829	1
GO:0002830	1
GO:0002831	1
GO:0002832	1
GO:0002833	1
GO:0002834	1
GO:0002835	1
GO:0002836	1
GO:0002837	1
GO:0002838	1
GO:0002839	1
GO:0002840	1
GO:0002841	1
GO:0002842	1
GO:0002849	1
GO:0002851	1
GO:0002852	1
GO:0002853	1
GO:0002855	1
GO:0002856	1
GO:0002857	1
GO:0002858	1
GO:0002859	1
GO:0002860	1
GO:0002861	1
GO:0002862	1
GO:0002863	1
GO:0002864	1
GO:0002865	1
GO:0002866	1
GO:0002870	1
GO:0002874	1
GO:0002875	1
GO:0002876	1
GO:0002877	1
GO:0002878	1
GO:0002879	1
GO:0002880	1
GO:0002882	1
GO:0002883	1
GO:0002884	1
GO:0002885	1
GO:0002886	1
GO:0002888	1
GO:0002889	1
GO:0002890	1
GO:0002891	1
GO:0002892	1
GO:0002894	1
GO:0002895	1
GO:0002897	1
GO:0002901	1
GO:0002902	1
GO:0002903	1
GO:0002904	1
GO:0002905	1
GO:0002906	1
GO:0002911	1
GO:0002912	1
GO:0002913	1
GO:0002920	1
GO:0002921	1
GO:0002922	1
GO:0002923	1
GO:0002924	1
GO:0002925	1
GO:0002930	1
GO:0002931	1
GO:0002932	1
GO:0002934	1
GO:0002936	1
GO:0003002	1
GO:0003006	1
GO:0003007	1
GO:0003008	1
GO:0003009	1
GO:0003010	1
GO:0003011	1
GO:0003012	1
GO:0003013	1
GO:0003014	1
GO:0003015	1
GO:0003016	1
GO:0003017	1
GO:0003018	1
GO:0003025	1
GO:0003026	1
GO:0003027	1
GO:0003029	1
GO:0003032	1
GO:0003044	1
GO:0003050	1
GO:0003051	1
GO:0003056	1
GO:0003057	1
GO:0003059	1
GO:0003061	1
GO:0003062	1
GO:0003065	1
GO:0003068	1
GO:0003069	1
GO:0003070	1
GO:0003071	1
GO:0003072	1
GO:0003073	1
GO:0003081	1
GO:0003083	1
GO:0003084	1
GO:0003085	1
GO:0003091	1
GO:0003093	1
GO:0003094	1
GO:0003096	1
GO:0003097	1
GO:0003099	1
GO:0003100	1
GO:0003104	1
GO:0003105	1
GO:0003106	1
GO:0003108	1
GO:0003116	1
GO:0003117	1
GO:0003127	1
GO:0003128	1
GO:0003129	1
GO:0003130	1
GO:0003133	1
GO:0003134	1
GO:0003136	1
GO:0003137	1
GO:0003138	1
GO:0003139	1
GO:0003140	0.97694
GO:0003142	1
GO:0003143	1
GO:0003144	1
GO:0003148	1
GO:0003149	1
GO:0003150	1
GO:0003151	1
GO:0003156	1
GO:0003157	1
GO:0003158	1
GO:0003159	1
GO:0003160	1
GO:0003161	1
GO:0003162	1
GO:0003163	1
GO:0003164	1
GO:0003165	1
GO:0003166	1
GO:0003167	1
GO:0003168	1
GO:0003169	1
GO:0003170	1
GO:0003171	1
GO:0003172	1
GO:0003174	1
GO:0003175	1
GO:0003176	1
GO:0003177	1
GO:0003179	1
GO:0003180	1
GO:0003181	1
GO:0003183	1
GO:0003184	1
GO:0003185	1
GO:0003186	1
GO:0003188	1
GO:0003190	1
GO:0003192	1
GO:0003193	1
GO:0003195	1
GO:0003197	1
GO:0003198	1
GO:0003199	1
GO:0003203	1
GO:0003205	1
GO:0003206	1
GO:0003207	1
GO:0003208	1
GO:0003209	1
GO:0003210	1
GO:0003211	1
GO:0003213	1
GO:0003214	1
GO:0003215	1
GO:0003218	1
GO:0003219	1
GO:0003220	1
GO:0003221	1
GO:0003222	1
GO:0003223	1
GO:0003228	1
GO:0003229	1
GO:0003230	1
GO:0003231	1
GO:0003235	1
GO:0003236	1
GO:0003241	1
GO:0003243	1
GO:0003245	1
GO:0003249	1
GO:0003250	1
GO:0003251	1
GO:0003253	1
GO:0003254	1
GO:0003256	1
GO:0003257	1
GO:0003260	1
GO:0003263	1
GO:0003264	1
GO:0003266	1
GO:0003270	1
GO:0003272	1
GO:0003273	1
GO:0003275	1
GO:0003278	1
GO:0003279	1
GO:0003281	1
GO:0003283	1
GO:0003284	1
GO:0003285	1
GO:0003289	1
GO:0003290	1
GO:0003294	1
GO:0003298	1
GO:0003299	1
GO:0003300	1
GO:0003301	1
GO:0003306	1
GO:0003307	1
GO:0003308	1
GO:0003309	1
GO:0003310	1
GO:0003311	1
GO:0003312	1
GO:0003318	1
GO:0003321	1
GO:0003322	1
GO:0003323	1
GO:0003326	1
GO:0003327	1
GO:0003329	1
GO:0003330	1
GO:0003331	1
GO:0003333	1
GO:0003334	1
GO:0003335	1
GO:0003337	1
GO:0003338	1
GO:0003339	1
GO:0003340	1
GO:0003341	1
GO:0003342	1
GO:0003343	1
GO:0003344	1
GO:0003347	1
GO:0003348	1
GO:0003349	1
GO:0003350	1
GO:0003351	1
GO:0003352	1
GO:0003353	1
GO:0003356	1
GO:0003357	1
GO:0003358	1
GO:0003359	1
GO:0003360	1
GO:0003363	1
GO:0003365	1
GO:0003366	1
GO:0003373	1
GO:0003374	1
GO:0003376	1
GO:0003382	1
GO:0003383	1
GO:0003401	1
GO:0003402	1
GO:0003404	1
GO:0003406	1
GO:0003407	1
GO:0003408	1
GO:0003409	1
GO:0003413	1
GO:0003414	1
GO:0003415	1
GO:0003416	1
GO:0003417	1
GO:0003418	1
GO:0003419	1
GO:0003420	1
GO:0003421	1
GO:0003422	1
GO:0003429	1
GO:0003430	1
GO:0003431	1
GO:0003433	1
GO:0005513	1
GO:0005975	1
GO:0005976	1
GO:0005977	1
GO:0005978	1
GO:0005979	1
GO:0005980	1
GO:0005981	1
GO:0005984	1
GO:0005988	1
GO:0005989	1
GO:0005991	1
GO:0005996	1
GO:0005997	1
GO:0006000	1
GO:0006002	1
GO:0006003	1
GO:0006004	1
GO:0006006	1
GO:0006007	1
GO:0006011	1
GO:0006012	1
GO:0006013	1
GO:0006014	1
GO:0006015	1
GO:0006020	1
GO:0006021	1
GO:0006022	1
GO:0006023	1
GO:0006024	1
GO:0006026	1
GO:0006027	1
GO:0006029	1
GO:0006030	1
GO:0006032	1
GO:0006040	1
GO:0006041	1
GO:0006042	1
GO:0006043	1
GO:0006044	1
GO:0006047	1
GO:0006048	1
GO:0006049	1
GO:0006050	1
GO:0006051	1
GO:0006054	1
GO:0006055	1
GO:0006059	1
GO:0006060	1
GO:0006061	1
GO:0006062	1
GO:0006063	1
GO:0006064	1
GO:0006066	1
GO:0006067	1
GO:0006068	1
GO:0006069	1
GO:0006071	1
GO:0006072	1
GO:0006073	1
GO:0006081	1
GO:0006082	1
GO:0006083	1
GO:0006084	1
GO:0006085	1
GO:0006086	1
GO:0006089	1
GO:0006090	1
GO:0006091	1
GO:0006094	1
GO:0006096	1
GO:0006097	1
GO:0006098	1
GO:0006099	1
GO:0006101	1
GO:0006102	1
GO:0006103	1
GO:0006104	1
GO:0006105	1
GO:0006106	1
GO:0006107	1
GO:0006108	1
GO:0006109	1
GO:0006110	1
GO:0006111	1
GO:0006112	1
GO:0006113	1
GO:0006114	1
GO:0006116	1
GO:0006117	1
GO:0006119	1
GO:0006120	1
GO:0006121	1
GO:0006122	1
GO:0006127	1
GO:0006139	1
GO:0006140	1
GO:0006144	1
GO:0006145	1
GO:0006147	1
GO:0006148	1
GO:0006149	1
GO:0006152	1
GO:0006154	1
GO:0006157	1
GO:0006161	1
GO:0006163	1
GO:0006164	1
GO:0006165	1
GO:0006166	1
GO:0006167	1
GO:0006168	1
GO:0006171	1
GO:0006172	1
GO:0006174	1
GO:0006175	1
GO:0006177	1
GO:0006178	1
GO:0006182	1
GO:0006183	1
GO:0006184	1
GO:0006185	1
GO:0006186	1
GO:0006188	1
GO:0006189	1
GO:0006193	1
GO:0006195	1
GO:0006196	1
GO:0006198	1
GO:0006200	1
GO:0006203	1
GO:0006206	1
GO:0006207	1
GO:0006208	1
GO:0006210	1
GO:0006211	1
GO:0006212	1
GO:0006213	1
GO:0006214	1
GO:0006216	1
GO:0006220	1
GO:0006221	1
GO:0006222	1
GO:0006225	1
GO:0006226	1
GO:0006227	1
GO:0006228	1
GO:0006231	1
GO:0006233	1
GO:0006235	1
GO:0006240	1
GO:0006241	1
GO:0006244	1
GO:0006256	1
GO:0006258	1
GO:0006259	1
GO:0006260	1
GO:0006261	1
GO:0006264	1
GO:0006265	1
GO:0006266	1
GO:0006268	1
GO:0006269	0.831715
GO:0006270	1
GO:0006271	1
GO:0006272	1
GO:0006273	1
GO:0006275	1
GO:0006278	1
GO:0006281	1
GO:0006282	1
GO:0006283	1
GO:0006284	1
GO:0006285	1
GO:0006287	1
GO:0006288	1
GO:0006289	1
GO:0006290	1
GO:0006294	1
GO:0006295	1
GO:0006296	1
GO:0006297	1
GO:0006298	1
GO:0006301	1
GO:0006302	1
GO:0006303	1
GO:0006304	1
GO:0006305	1
GO:0006306	1
GO:0006307	1
GO:0006308	1
GO:0006309	1
GO:0006310	1
GO:0006311	1
GO:0006312	1
GO:0006323	1
GO:0006325	1
GO:0006333	1
GO:0006334	1
GO:0006335	1
GO:0006336	1
GO:0006337	1
GO:0006338	1
GO:0006342	1
GO:0006343	1
GO:0006344	1
GO:0006346	1
GO:0006348	1
GO:0006349	1
GO:0006351	1
GO:0006352	1
GO:0006353	1
GO:0006354	1
GO:0006355	1
GO:0006356	1
GO:0006357	1
GO:0006359	1
GO:0006360	1
GO:0006361	1
GO:0006362	1
GO:0006363	1
GO:0006364	1
GO:0006366	1
GO:0006367	1
GO:0006368	1
GO:0006369	1
GO:0006370	1
GO:0006376	1
GO:0006378	1
GO:0006379	1
GO:0006382	1
GO:0006383	1
GO:0006384	1
GO:0006386	1
GO:0006388	1
GO:0006390	1
GO:0006391	1
GO:0006396	1
GO:0006397	1
GO:0006398	1
GO:0006399	1
GO:0006400	1
GO:0006401	1
GO:0006402	1
GO:0006403	1
GO:0006404	1
GO:0006405	1
GO:0006406	1
GO:0006407	1
GO:0006408	1
GO:0006409	1
GO:0006412	1
GO:0006413	1
GO:0006414	1
GO:0006415	1
GO:0006417	1
GO:0006418	1
GO:0006419	1
GO:0006420	1
GO:0006421	1
GO:0006422	1
GO:0006423	1
GO:0006424	1
GO:0006426	1
GO:0006427	1
GO:0006428	1
GO:0006429	1
GO:0006430	1
GO:0006431	1
GO:0006432	1
GO:0006433	1
GO:0006434	1
GO:0006435	1
GO:0006436	1
GO:0006437	1
GO:0006438	1
GO:0006446	1
GO:0006447	1
GO:0006448	1
GO:0006449	1
GO:0006450	1
GO:0006451	1
GO:0006452	1
GO:0006457	1
GO:0006458	1
GO:0006461	1
GO:0006463	1
GO:0006464	1
GO:0006465	1
GO:0006468	1
GO:0006469	1
GO:0006470	1
GO:0006471	1
GO:0006473	1
GO:0006474	1
GO:0006475	1
GO:0006476	1
GO:0006477	1
GO:0006478	1
GO:0006479	1
GO:0006480	1
GO:0006481	1
GO:0006482	1
GO:0006486	1
GO:0006487	1
GO:0006488	1
GO:0006491	1
GO:0006493	1
GO:0006497	1
GO:0006498	1
GO:0006499	1
GO:0006500	1
GO:0006501	1
GO:0006505	1
GO:0006506	1
GO:0006507	1
GO:0006508	1
GO:0006509	1
GO:0006511	1
GO:0006513	1
GO:0006515	1
GO:0006516	1
GO:0006517	1
GO:0006518	1
GO:0006520	1
GO:0006521	1
GO:0006522	1
GO:0006524	1
GO:0006525	1
GO:0006526	1
GO:0006527	1
GO:0006528	1
GO:0006529	1
GO:0006530	1
GO:0006531	1
GO:0006532	1
GO:0006533	1
GO:0006534	1
GO:0006535	1
GO:0006536	1
GO:0006537	1
GO:0006538	1
GO:0006540	1
GO:0006541	1
GO:0006542	1
GO:0006543	1
GO:0006544	1
GO:0006545	1
GO:0006546	1
GO:0006547	1
GO:0006548	1
GO:0006549	1
GO:0006550	1
GO:0006551	1
GO:0006552	1
GO:0006553	1
GO:0006554	1
GO:0006555	1
GO:0006556	1
GO:0006558	1
GO:0006559	1
GO:0006560	1
GO:0006561	1
GO:0006562	1
GO:0006563	0.831715
GO:0006564	1
GO:0006565	1
GO:0006566	1
GO:0006567	1
GO:0006568	1
GO:0006569	1
GO:0006570	1
GO:0006571	1
GO:0006572	1
GO:0006573	1
GO:0006574	1
GO:0006575	1
GO:0006576	1
GO:0006577	1
GO:0006578	1
GO:0006579	1
GO:0006581	1
GO:0006582	1
GO:0006583	1
GO:0006584	1
GO:0006585	1
GO:0006586	1
GO:0006587	1
GO:0006590	1
GO:0006591	1
GO:0006592	1
GO:0006593	1
GO:0006595	1
GO:0006596	1
GO:0006597	1
GO:0006598	1
GO:0006599	1
GO:0006600	1
GO:0006601	1
GO:0006603	1
GO:0006605	1
GO:0006606	1
GO:0006607	1
GO:0006608	1
GO:0006610	1
GO:0006611	1
GO:0006612	1
GO:0006613	1
GO:0006614	1
GO:0006620	1
GO:0006621	1
GO:0006622	1
GO:0006623	1
GO:0006624	1
GO:0006625	1
GO:0006626	1
GO:0006627	1
GO:0006629	1
GO:0006631	1
GO:0006633	1
GO:0006635	1
GO:0006636	1
GO:0006637	1
GO:0006638	1
GO:0006639	1
GO:0006641	1
GO:0006642	1
GO:0006643	1
GO:0006644	1
GO:0006646	1
GO:0006649	1
GO:0006650	1
GO:0006651	1
GO:0006653	1
GO:0006654	1
GO:0006655	1
GO:0006656	1
GO:0006657	1
GO:0006658	1
GO:0006659	1
GO:0006660	1
GO:0006661	1
GO:0006662	1
GO:0006663	1
GO:0006664	1
GO:0006665	1
GO:0006666	1
GO:0006667	1
GO:0006668	1
GO:0006669	1
GO:0006670	1
GO:0006671	1
GO:0006672	1
GO:0006677	1
GO:0006678	1
GO:0006680	1
GO:0006681	1
GO:0006682	1
GO:0006683	1
GO:0006684	1
GO:0006685	1
GO:0006686	1
GO:0006687	1
GO:0006688	1
GO:0006689	1
GO:0006690	1
GO:0006691	1
GO:0006692	1
GO:0006693	1
GO:0006694	1
GO:0006695	1
GO:0006699	1
GO:0006700	1
GO:0006701	1
GO:0006702	1
GO:0006703	1
GO:0006704	1
GO:0006705	1
GO:0006706	1
GO:0006707	1
GO:0006709	1
GO:0006710	1
GO:0006711	1
GO:0006713	1
GO:0006714	1
GO:0006720	1
GO:0006721	1
GO:0006725	1
GO:0006729	1
GO:0006730	0.97694
GO:0006732	1
GO:0006733	1
GO:0006734	1
GO:0006739	1
GO:0006740	1
GO:0006741	1
GO:0006742	1
GO:0006743	1
GO:0006744	1
GO:0006747	1
GO:0006749	1
GO:0006750	1
GO:0006751	1
GO:0006753	1
GO:0006754	1
GO:0006756	1
GO:0006757	1
GO:0006760	1
GO:0006766	1
GO:0006767	1
GO:0006768	1
GO:0006771	1
GO:0006772	1
GO:0006775	1
GO:0006776	1
GO:0006777	1
GO:0006778	1
GO:0006779	1
GO:0006780	1
GO:0006782	1
GO:0006783	1
GO:0006784	1
GO:0006787	1
GO:0006788	1
GO:0006790	1
GO:0006793	1
GO:0006796	1
GO:0006797	1
GO:0006798	1
GO:0006801	1
GO:0006805	1
GO:0006807	1
GO:0006808	1
GO:0006809	1
GO:0006810	1
GO:0006811	1
GO:0006812	1
GO:0006813	1
GO:0006814	1
GO:0006816	1
GO:0006817	1
GO:0006818	1
GO:0006820	1
GO:0006821	1
GO:0006824	1
GO:0006825	0.831715
GO:0006826	1
GO:0006828	1
GO:0006829	1
GO:0006833	1
GO:0006835	1
GO:0006836	1
GO:0006837	1
GO:0006839	1
GO:0006842	1
GO:0006844	1
GO:0006848	1
GO:0006850	1
GO:0006851	1
GO:0006855	1
GO:0006857	1
GO:0006858	1
GO:0006860	1
GO:0006862	1
GO:0006863	1
GO:0006865	1
GO:0006867	1
GO:0006868	1
GO:0006869	1
GO:0006873	1
GO:0006874	1
GO:0006875	1
GO:0006876	1
GO:0006878	1
GO:0006879	1
GO:0006880	1
GO:0006882	1
GO:0006883	1
GO:0006884	1
GO:0006885	1
GO:0006886	1
GO:0006887	1
GO:0006888	1
GO:0006890	1
GO:0006891	1
GO:0006892	1
GO:0006893	1
GO:0006895	1
GO:0006896	1
GO:0006897	1
GO:0006898	1
GO:0006900	1
GO:0006901	1
GO:0006903	1
GO:0006904	1
GO:0006906	1
GO:0006907	1
GO:0006909	1
GO:0006910	1
GO:0006911	1
GO:0006913	1
GO:0006914	1
GO:0006915	1
GO:0006919	1
GO:0006921	1
GO:0006924	1
GO:0006925	1
GO:0006927	1
GO:0006928	1
GO:0006929	1
GO:0006930	1
GO:0006931	1
GO:0006933	1
GO:0006935	1
GO:0006936	1
GO:0006937	1
GO:0006939	1
GO:0006940	1
GO:0006941	1
GO:0006942	1
GO:0006948	1
GO:0006949	1
GO:0006950	1
GO:0006952	1
GO:0006953	1
GO:0006954	1
GO:0006955	1
GO:0006956	1
GO:0006957	1
GO:0006958	1
GO:0006959	1
GO:0006963	1
GO:0006965	1
GO:0006968	1
GO:0006970	1
GO:0006971	1
GO:0006972	1
GO:0006974	1
GO:0006975	1
GO:0006977	1
GO:0006978	1
GO:0006979	1
GO:0006982	1
GO:0006983	1
GO:0006984	1
GO:0006986	1
GO:0006987	1
GO:0006990	1
GO:0006991	1
GO:0006995	1
GO:0006996	1
GO:0006997	1
GO:0006998	1
GO:0006999	1
GO:0007000	1
GO:0007004	1
GO:0007005	1
GO:0007006	1
GO:0007007	1
GO:0007008	1
GO:0007009	1
GO:0007010	1
GO:0007015	1
GO:0007016	1
GO:0007017	1
GO:0007018	1
GO:0007019	1
GO:0007020	1
GO:0007021	1
GO:0007023	1
GO:0007026	1
GO:0007028	1
GO:0007029	1
GO:0007030	1
GO:0007031	1
GO:0007032	1
GO:0007033	1
GO:0007034	1
GO:0007035	1
GO:0007040	1
GO:0007041	1
GO:0007042	1
GO:0007043	1
GO:0007044	1
GO:0007045	1
GO:0007049	1
GO:0007050	1
GO:0007051	1
GO:0007052	1
GO:0007056	1
GO:0007057	1
GO:0007059	1
GO:0007060	1
GO:0007062	1
GO:0007063	1
GO:0007064	1
GO:0007065	1
GO:0007066	1
GO:0007067	1
GO:0007072	1
GO:0007076	1
GO:0007080	1
GO:0007084	1
GO:0007088	1
GO:0007089	1
GO:0007091	1
GO:0007092	1
GO:0007093	1
GO:0007094	1
GO:0007095	1
GO:0007096	1
GO:0007097	1
GO:0007098	1
GO:0007099	1
GO:0007100	1
GO:0007108	1
GO:0007109	1
GO:0007113	1
GO:0007126	1
GO:0007127	1
GO:0007128	1
GO:0007129	1
GO:0007130	1
GO:0007131	1
GO:0007135	1
GO:0007140	1
GO:0007141	1
GO:0007143	1
GO:0007144	1
GO:0007147	1
GO:0007154	1
GO:0007155	1
GO:0007156	1
GO:0007157	1
GO:0007158	1
GO:0007159	1
GO:0007160	1
GO:0007161	1
GO:0007162	1
GO:0007163	1
GO:0007164	1
GO:0007165	1
GO:0007166	1
GO:0007167	1
GO:0007168	1
GO:0007169	1
GO:0007171	1
GO:0007172	1
GO:0007173	1
GO:0007174	1
GO:0007175	1
GO:0007176	1
GO:0007178	1
GO:0007179	1
GO:0007181	1
GO:0007182	1
GO:0007183	1
GO:0007184	1
GO:0007185	1
GO:0007186	1
GO:0007187	1
GO:0007188	1
GO:0007189	1
GO:0007190	1
GO:0007191	1
GO:0007192	1
GO:0007193	1
GO:0007194	1
GO:0007195	1
GO:0007196	1
GO:0007197	1
GO:0007198	1
GO:0007199	1
GO:0007200	1
GO:0007202	1
GO:0007204	1
GO:0007205	1
GO:0007206	1
GO:0007207	1
GO:0007208	1
GO:0007210	1
GO:0007212	1
GO:0007213	1
GO:0007214	1
GO:0007215	1
GO:0007216	1
GO:0007217	1
GO:0007218	1
GO:0007219	1
GO:0007220	1
GO:0007221	1
GO:0007223	1
GO:0007224	1
GO:0007225	1
GO:0007227	1
GO:0007228	1
GO:0007229	1
GO:0007231	1
GO:0007249	1
GO:0007250	1
GO:0007252	1
GO:0007253	1
GO:0007254	1
GO:0007256	1
GO:0007257	1
GO:0007258	1
GO:0007259	1
GO:0007260	1
GO:0007262	1
GO:0007263	1
GO:0007264	1
GO:0007265	1
GO:0007266	1
GO:0007267	1
GO:0007268	1
GO:0007269	1
GO:0007270	1
GO:0007271	1
GO:0007272	1
GO:0007274	1
GO:0007275	1
GO:0007276	1
GO:0007281	1
GO:0007283	1
GO:0007285	1
GO:0007286	1
GO:0007288	1
GO:0007289	1
GO:0007290	1
GO:0007291	1
GO:0007292	1
GO:0007296	1
GO:0007308	1
GO:0007309	1
GO:0007314	1
GO:0007315	1
GO:0007320	1
GO:0007321	1
GO:0007338	1
GO:0007339	1
GO:0007340	1
GO:0007341	1
GO:0007342	0.97694
GO:0007343	1
[truncated: 14,384 more rows]

## Sheet: goAdjustedPvalue_SUpregulated_G
GO:0000002	1
GO:0000003	1
GO:0000012	1
GO:0000018	1
GO:0000019	1
GO:0000027	1
GO:0000028	1
GO:0000038	1
GO:0000041	1
GO:0000042	1
GO:0000045	1
GO:0000046	1
GO:0000050	1
GO:0000052	1
GO:0000053	1
GO:0000054	1
GO:0000055	1
GO:0000056	1
GO:0000059	1
GO:0000060	1
GO:0000070	1
GO:0000075	1
GO:0000076	1
GO:0000077	1
GO:0000079	1
GO:0000080	1
GO:0000082	1
GO:0000083	1
GO:0000084	1
GO:0000086	1
GO:0000087	1
GO:0000090	1
GO:0000096	1
GO:0000097	1
GO:0000098	1
GO:0000101	1
GO:0000103	1
GO:0000105	1
GO:0000117	1
GO:0000122	1
GO:0000132	1
GO:0000147	1
GO:0000154	1
GO:0000160	1
GO:0000165	1
GO:0000183	1
GO:0000184	1
GO:0000185	1
GO:0000186	1
GO:0000187	1
GO:0000188	1
GO:0000189	1
GO:0000209	1
GO:0000212	1
GO:0000226	1
GO:0000244	1
GO:0000245	1
GO:0000255	1
GO:0000256	1
GO:0000266	1
GO:0000270	1
GO:0000271	1
GO:0000272	1
GO:0000278	1
GO:0000279	1
GO:0000280	1
GO:0000281	1
GO:0000288	1
GO:0000289	1
GO:0000290	1
GO:0000291	1
GO:0000301	1
GO:0000302	1
GO:0000303	1
GO:0000305	1
GO:0000320	1
GO:0000338	1
GO:0000375	1
GO:0000377	1
GO:0000379	1
GO:0000380	1
GO:0000381	1
GO:0000387	1
GO:0000389	1
GO:0000390	1
GO:0000394	1
GO:0000395	1
GO:0000398	1
GO:0000409	1
GO:0000411	1
GO:0000413	1
GO:0000414	1
GO:0000415	1
GO:0000416	1
GO:0000422	1
GO:0000423	1
GO:0000429	1
GO:0000430	1
GO:0000431	1
GO:0000432	1
GO:0000433	1
GO:0000435	1
GO:0000436	1
GO:0000437	1
GO:0000447	1
GO:0000448	1
GO:0000460	1
GO:0000461	1
GO:0000462	1
GO:0000463	1
GO:0000466	1
GO:0000469	1
GO:0000470	1
GO:0000478	1
GO:0000479	1
GO:0000491	1
GO:0000492	1
GO:0000578	1
GO:0000710	1
GO:0000711	1
GO:0000712	1
GO:0000715	1
GO:0000717	1
GO:0000720	1
GO:0000722	1
GO:0000723	1
GO:0000724	1
GO:0000725	1
GO:0000726	1
GO:0000729	1
GO:0000731	1
GO:0000733	1
GO:0000737	1
GO:0000738	1
GO:0000768	1
GO:0000819	1
GO:0000820	1
GO:0000821	1
GO:0000902	1
GO:0000904	1
GO:0000910	1
GO:0000912	1
GO:0000915	1
GO:0000917	1
GO:0000920	1
GO:0000956	1
GO:0000957	1
GO:0000958	1
GO:0000959	1
GO:0000960	1
GO:0000961	1
GO:0000962	1
GO:0000963	1
GO:0000964	1
GO:0000965	1
GO:0000966	1
GO:0000972	1
GO:0001079	1
GO:0001080	1
GO:0001100	1
GO:0001101	1
GO:0001180	0.485719
GO:0001188	0.485719
GO:0001189	0.485719
GO:0001192	1
GO:0001193	1
GO:0001207	1
GO:0001301	1
GO:0001302	1
GO:0001304	1
GO:0001306	1
GO:0001309	1
GO:0001315	1
GO:0001501	1
GO:0001502	1
GO:0001503	1
GO:0001504	1
GO:0001505	1
GO:0001508	1
GO:0001510	1
GO:0001514	1
GO:0001516	1
GO:0001519	1
GO:0001522	1
GO:0001523	1
GO:0001525	1
GO:0001539	1
GO:0001541	1
GO:0001542	1
GO:0001543	1
GO:0001544	1
GO:0001545	1
GO:0001546	1
GO:0001547	1
GO:0001550	1
GO:0001553	1
GO:0001555	1
GO:0001556	1
GO:0001558	1
GO:0001560	1
GO:0001561	1
GO:0001562	1
GO:0001568	1
GO:0001569	1
GO:0001570	1
GO:0001573	1
GO:0001574	1
GO:0001575	1
GO:0001576	1
GO:0001578	1
GO:0001579	1
GO:0001580	1
GO:0001581	1
GO:0001582	1
GO:0001649	1
GO:0001654	1
GO:0001655	1
GO:0001656	1
GO:0001657	1
GO:0001658	1
GO:0001659	1
GO:0001660	1
GO:0001661	1
GO:0001662	1
GO:0001666	1
GO:0001667	1
GO:0001672	1
GO:0001675	1
GO:0001676	1
GO:0001678	1
GO:0001680	1
GO:0001682	1
GO:0001692	1
GO:0001694	1
GO:0001696	1
GO:0001697	1
GO:0001698	1
GO:0001701	1
GO:0001702	1
GO:0001704	1
GO:0001705	1
GO:0001706	1
GO:0001707	1
GO:0001708	1
GO:0001709	1
GO:0001710	1
GO:0001711	1
GO:0001712	1
GO:0001714	1
GO:0001715	1
GO:0001731	1
GO:0001732	1
GO:0001736	1
GO:0001738	1
GO:0001743	1
GO:0001754	1
GO:0001755	1
GO:0001756	1
GO:0001757	1
GO:0001759	1
GO:0001762	1
GO:0001763	1
GO:0001764	1
GO:0001765	1
GO:0001766	1
GO:0001767	1
GO:0001768	1
GO:0001771	1
GO:0001773	1
GO:0001774	1
GO:0001775	1
GO:0001776	1
GO:0001777	1
GO:0001778	1
GO:0001779	1
GO:0001780	1
GO:0001781	1
GO:0001782	1
GO:0001783	1
GO:0001787	1
GO:0001788	1
GO:0001794	1
GO:0001796	1
GO:0001798	1
GO:0001802	1
GO:0001803	1
GO:0001805	1
GO:0001806	1
GO:0001807	1
GO:0001808	1
GO:0001809	1
GO:0001810	1
GO:0001811	1
GO:0001812	1
GO:0001816	1
GO:0001817	1
GO:0001818	1
GO:0001819	1
GO:0001820	1
GO:0001821	1
GO:0001822	1
GO:0001823	1
GO:0001824	1
GO:0001825	1
GO:0001826	1
GO:0001827	1
GO:0001828	1
GO:0001829	1
GO:0001830	1
GO:0001831	1
GO:0001832	1
GO:0001833	1
GO:0001834	1
GO:0001835	1
GO:0001836	1
GO:0001837	1
GO:0001838	1
GO:0001839	1
GO:0001840	1
GO:0001841	1
GO:0001842	1
GO:0001843	1
GO:0001844	1
GO:0001845	1
GO:0001865	1
GO:0001866	1
GO:0001867	1
GO:0001868	1
GO:0001869	1
GO:0001878	1
GO:0001879	1
GO:0001880	1
GO:0001881	1
GO:0001885	1
GO:0001886	1
GO:0001887	1
GO:0001889	1
GO:0001890	1
GO:0001892	1
GO:0001893	1
GO:0001894	1
GO:0001895	1
GO:0001896	1
GO:0001897	1
GO:0001905	1
GO:0001906	1
GO:0001907	1
GO:0001909	1
GO:0001910	1
GO:0001911	1
GO:0001912	1
GO:0001913	1
GO:0001914	1
GO:0001915	1
GO:0001916	1
GO:0001919	1
GO:0001920	1
GO:0001921	1
GO:0001922	1
GO:0001923	1
GO:0001927	1
GO:0001928	1
GO:0001932	1
GO:0001933	1
GO:0001934	1
GO:0001935	1
GO:0001936	1
GO:0001937	1
GO:0001938	1
GO:0001941	1
GO:0001942	1
GO:0001944	1
GO:0001945	1
GO:0001946	1
GO:0001947	1
GO:0001949	1
GO:0001952	1
GO:0001953	1
GO:0001954	1
GO:0001955	1
GO:0001956	1
GO:0001957	1
GO:0001958	1
GO:0001959	1
GO:0001960	1
GO:0001961	1
GO:0001963	1
GO:0001964	1
GO:0001966	1
GO:0001967	1
GO:0001969	1
GO:0001970	1
GO:0001971	1
GO:0001973	1
GO:0001974	1
GO:0001975	1
GO:0001976	1
GO:0001977	1
GO:0001978	1
GO:0001979	1
GO:0001980	1
GO:0001982	1
GO:0001983	1
GO:0001984	1
GO:0001985	1
GO:0001986	1
GO:0001987	1
GO:0001988	1
GO:0001990	1
GO:0001991	1
GO:0001992	1
GO:0001993	1
GO:0001994	1
GO:0001996	1
GO:0001997	1
GO:0001998	1
GO:0001999	1
GO:0002001	1
GO:0002002	1
GO:0002003	1
GO:0002007	1
GO:0002009	1
GO:0002011	1
GO:0002014	1
GO:0002016	1
GO:0002017	1
GO:0002018	1
GO:0002019	1
GO:0002021	1
GO:0002023	1
GO:0002024	1
GO:0002025	1
GO:0002026	1
GO:0002027	1
GO:0002028	1
GO:0002029	1
GO:0002030	1
GO:0002031	1
GO:0002032	1
GO:0002033	1
GO:0002034	1
GO:0002035	1
GO:0002036	1
GO:0002037	1
GO:0002040	1
GO:0002041	1
GO:0002042	1
GO:0002043	1
GO:0002044	1
GO:0002051	1
GO:0002052	1
GO:0002053	1
GO:0002062	1
GO:0002063	1
GO:0002064	1
GO:0002065	1
GO:0002066	1
GO:0002067	1
GO:0002068	1
GO:0002069	1
GO:0002070	1
GO:0002071	1
GO:0002072	1
GO:0002074	1
GO:0002076	1
GO:0002082	1
GO:0002084	1
GO:0002085	1
GO:0002086	1
GO:0002087	1
GO:0002088	1
GO:0002089	1
GO:0002090	1
GO:0002091	1
GO:0002092	1
GO:0002093	1
GO:0002097	1
GO:0002098	1
GO:0002100	1
GO:0002115	1
GO:0002118	1
GO:0002121	1
GO:0002124	1
GO:0002125	1
GO:0002138	1
GO:0002143	1
GO:0002146	1
GO:0002147	1
GO:0002148	1
GO:0002149	1
GO:0002152	1
GO:0002154	1
GO:0002155	1
GO:0002158	1
GO:0002159	1
GO:0002175	1
GO:0002176	1
GO:0002181	1
GO:0002182	1
GO:0002183	1
GO:0002190	1
GO:0002192	1
GO:0002194	1
GO:0002200	1
GO:0002204	1
GO:0002208	1
GO:0002209	1
GO:0002215	1
GO:0002218	1
GO:0002220	1
GO:0002221	1
GO:0002223	1
GO:0002224	1
GO:0002227	1
GO:0002228	1
GO:0002230	1
GO:0002232	1
GO:0002236	1
GO:0002237	1
GO:0002238	1
GO:0002244	1
GO:0002246	1
GO:0002248	1
GO:0002249	1
GO:0002250	1
GO:0002251	1
GO:0002252	1
GO:0002253	1
GO:0002254	1
GO:0002255	1
GO:0002260	1
GO:0002262	1
GO:0002263	1
GO:0002266	1
GO:0002268	1
GO:0002274	1
GO:0002275	1
GO:0002276	1
GO:0002277	1
GO:0002278	1
GO:0002279	1
GO:0002281	1
GO:0002282	1
GO:0002283	1
GO:0002285	1
GO:0002286	1
GO:0002287	1
GO:0002291	1
GO:0002292	1
GO:0002293	1
GO:0002294	1
GO:0002295	1
GO:0002296	1
GO:0002302	1
GO:0002309	1
GO:0002312	1
GO:0002313	1
GO:0002314	1
GO:0002315	1
GO:0002316	1
GO:0002317	1
GO:0002318	1
GO:0002320	1
GO:0002322	1
GO:0002323	1
GO:0002325	1
GO:0002326	1
GO:0002327	1
GO:0002328	1
GO:0002329	1
GO:0002331	1
GO:0002332	1
GO:0002333	1
GO:0002335	1
GO:0002337	1
GO:0002339	1
GO:0002343	1
GO:0002344	1
GO:0002347	1
GO:0002349	1
GO:0002351	1
GO:0002352	1
GO:0002353	1
GO:0002355	1
GO:0002357	1
GO:0002358	1
GO:0002360	1
GO:0002361	1
GO:0002363	1
GO:0002365	1
GO:0002366	1
GO:0002367	1
GO:0002368	1
GO:0002369	1
GO:0002370	1
GO:0002371	1
GO:0002374	1
GO:0002376	1
GO:0002377	1
GO:0002378	1
GO:0002380	1
GO:0002381	1
GO:0002384	1
GO:0002385	1
GO:0002386	1
GO:0002396	1
GO:0002397	1
GO:0002399	1
GO:0002404	1
GO:0002406	1
GO:0002407	1
GO:0002408	1
GO:0002412	1
GO:0002414	1
GO:0002415	1
GO:0002418	1
GO:0002419	1
GO:0002420	1
GO:0002423	1
GO:0002424	1
GO:0002426	1
GO:0002428	1
GO:0002429	1
GO:0002430	1
GO:0002431	1
GO:0002432	1
GO:0002434	1
GO:0002436	1
GO:0002437	1
GO:0002438	1
GO:0002439	1
GO:0002440	1
GO:0002441	1
GO:0002442	1
GO:0002443	1
GO:0002444	1
GO:0002445	1
GO:0002446	1
GO:0002447	1
GO:0002448	1
GO:0002449	1
GO:0002455	1
GO:0002456	1
GO:0002457	1
GO:0002458	1
GO:0002460	1
GO:0002461	1
GO:0002462	1
GO:0002465	1
GO:0002467	1
GO:0002468	1
GO:0002474	1
GO:0002475	1
GO:0002476	1
GO:0002477	1
GO:0002478	1
GO:0002479	1
GO:0002481	1
GO:0002483	1
GO:0002484	1
GO:0002485	1
GO:0002488	1
GO:0002489	1
GO:0002495	1
GO:0002501	1
GO:0002502	1
GO:0002503	1
GO:0002504	1
GO:0002507	1
GO:0002508	1
GO:0002510	1
GO:0002513	1
GO:0002514	1
GO:0002517	1
GO:0002518	1
GO:0002520	1
GO:0002521	1
GO:0002522	1
GO:0002523	1
GO:0002524	1
GO:0002525	1
GO:0002526	1
GO:0002528	1
GO:0002532	1
GO:0002534	1
GO:0002536	1
GO:0002537	1
GO:0002538	1
GO:0002539	1
GO:0002540	1
GO:0002541	1
GO:0002542	1
GO:0002543	1
GO:0002544	1
GO:0002545	1
GO:0002548	1
GO:0002551	1
GO:0002552	1
GO:0002553	1
GO:0002554	1
GO:0002560	1
GO:0002561	1
GO:0002562	1
GO:0002566	1
GO:0002568	1
GO:0002572	1
GO:0002573	1
GO:0002575	1
GO:0002576	0.29206
GO:0002577	1
GO:0002578	1
GO:0002579	1
GO:0002580	1
GO:0002581	1
GO:0002582	1
GO:0002583	1
GO:0002584	1
GO:0002585	1
GO:0002586	1
GO:0002587	1
GO:0002588	1
GO:0002589	1
GO:0002590	1
GO:0002591	1
GO:0002604	1
GO:0002605	1
GO:0002606	1
GO:0002631	1
GO:0002632	1
GO:0002634	1
GO:0002635	1
GO:0002636	1
GO:0002637	1
GO:0002638	1
GO:0002639	1
GO:0002640	1
GO:0002642	1
GO:0002643	1
GO:0002644	1
GO:0002645	1
GO:0002646	1
GO:0002648	1
GO:0002649	1
GO:0002651	1
GO:0002652	1
GO:0002654	1
GO:0002658	1
GO:0002660	1
GO:0002661	1
GO:0002663	1
GO:0002664	1
GO:0002665	1
GO:0002666	1
GO:0002667	1
GO:0002668	1
GO:0002669	1
GO:0002673	1
GO:0002674	1
GO:0002675	1
GO:0002676	1
GO:0002677	1
GO:0002678	1
GO:0002679	1
GO:0002681	1
GO:0002682	1
GO:0002683	1
GO:0002684	1
GO:0002685	1
GO:0002686	1
GO:0002687	1
GO:0002688	1
GO:0002689	1
GO:0002690	1
GO:0002691	1
GO:0002692	1
GO:0002693	1
GO:0002694	1
GO:0002695	1
GO:0002696	1
GO:0002697	1
GO:0002698	1
GO:0002699	1
GO:0002700	1
GO:0002701	1
GO:0002702	1
GO:0002703	1
GO:0002704	1
GO:0002705	1
GO:0002706	1
GO:0002707	1
GO:0002708	1
GO:0002709	1
GO:0002710	1
GO:0002711	1
GO:0002712	1
GO:0002713	1
GO:0002714	1
GO:0002715	1
GO:0002716	1
GO:0002717	1
GO:0002718	1
GO:0002719	1
GO:0002720	1
GO:0002724	1
GO:0002725	1
GO:0002726	1
GO:0002727	1
GO:0002729	1
GO:0002730	1
GO:0002731	1
GO:0002732	1
GO:0002739	1
GO:0002740	1
GO:0002741	1
GO:0002752	1
GO:0002753	1
GO:0002755	1
GO:0002756	1
GO:0002757	1
GO:0002758	1
GO:0002759	1
GO:0002760	1
GO:0002761	1
GO:0002762	1
GO:0002763	1
GO:0002764	1
GO:0002765	1
GO:0002767	1
GO:0002768	1
GO:0002769	1
GO:0002774	1
GO:0002775	1
GO:0002776	1
GO:0002777	1
GO:0002778	1
GO:0002779	1
GO:0002780	1
GO:0002784	1
GO:0002786	1
GO:0002790	1
GO:0002791	1
GO:0002792	1
GO:0002793	1
GO:0002805	1
GO:0002807	1
GO:0002808	1
GO:0002815	1
GO:0002816	1
GO:0002819	1
GO:0002820	1
GO:0002821	1
GO:0002822	1
GO:0002823	1
GO:0002824	1
GO:0002825	1
GO:0002826	1
GO:0002827	1
GO:0002828	1
GO:0002829	1
GO:0002830	1
GO:0002831	1
GO:0002832	1
GO:0002833	1
GO:0002834	1
GO:0002835	1
GO:0002836	1
GO:0002837	1
GO:0002838	1
GO:0002839	1
GO:0002840	1
GO:0002841	1
GO:0002842	1
GO:0002849	1
GO:0002851	1
GO:0002852	1
GO:0002853	1
GO:0002855	1
GO:0002856	1
GO:0002857	1
GO:0002858	1
GO:0002859	1
GO:0002860	1
GO:0002861	1
GO:0002862	1
GO:0002863	1
GO:0002864	1
GO:0002865	1
GO:0002866	1
GO:0002870	1
GO:0002874	1
GO:0002875	1
GO:0002876	1
GO:0002877	1
GO:0002878	1
GO:0002879	1
GO:0002880	1
GO:0002882	1
GO:0002883	1
GO:0002884	1
GO:0002885	1
GO:0002886	1
GO:0002888	1
GO:0002889	1
GO:0002890	1
GO:0002891	1
GO:0002892	1
GO:0002894	1
GO:0002895	1
GO:0002897	1
GO:0002901	1
GO:0002902	1
GO:0002903	1
GO:0002904	1
GO:0002905	1
GO:0002906	1
GO:0002911	1
GO:0002912	1
GO:0002913	1
GO:0002920	1
GO:0002921	1
GO:0002922	1
GO:0002923	1
GO:0002924	1
GO:0002925	1
GO:0002930	1
GO:0002931	1
GO:0002932	1
GO:0002934	1
GO:0002936	1
GO:0003002	1
GO:0003006	1
GO:0003007	1
GO:0003008	1
GO:0003009	1
GO:0003010	1
GO:0003011	1
GO:0003012	1
GO:0003013	1
GO:0003014	1
GO:0003015	1
GO:0003016	1
GO:0003017	1
GO:0003018	1
GO:0003025	1
GO:0003026	1
GO:0003027	1
GO:0003029	1
GO:0003032	1
GO:0003044	1
GO:0003050	1
GO:0003051	1
GO:0003056	1
GO:0003057	1
GO:0003059	1
GO:0003061	1
GO:0003062	1
GO:0003065	1
GO:0003068	1
GO:0003069	1
GO:0003070	1
GO:0003071	1
GO:0003072	1
GO:0003073	1
GO:0003081	1
GO:0003083	1
GO:0003084	1
GO:0003085	1
GO:0003091	1
GO:0003093	1
GO:0003094	1
GO:0003096	1
GO:0003097	1
GO:0003099	1
GO:0003100	1
GO:0003104	1
GO:0003105	1
GO:0003106	1
GO:0003108	1
GO:0003116	1
GO:0003117	1
GO:0003127	1
GO:0003128	1
GO:0003129	1
GO:0003130	1
GO:0003133	1
GO:0003134	1
GO:0003136	1
GO:0003137	1
GO:0003138	1
GO:0003139	1
GO:0003140	1
GO:0003142	1
GO:0003143	1
GO:0003144	1
GO:0003148	1
GO:0003149	1
GO:0003150	1
GO:0003151	1
GO:0003156	1
GO:0003157	1
GO:0003158	1
GO:0003159	1
GO:0003160	1
GO:0003161	1
GO:0003162	1
GO:0003163	1
GO:0003164	1
GO:0003165	1
GO:0003166	1
GO:0003167	1
GO:0003168	1
GO:0003169	1
GO:0003170	1
GO:0003171	1
GO:0003172	1
GO:0003174	1
GO:0003175	1
GO:0003176	1
GO:0003177	1
GO:0003179	1
GO:0003180	1
GO:0003181	1
GO:0003183	1
GO:0003184	1
GO:0003185	1
GO:0003186	1
GO:0003188	1
GO:0003190	1
GO:0003192	1
GO:0003193	1
GO:0003195	1
GO:0003197	1
GO:0003198	1
GO:0003199	1
GO:0003203	1
GO:0003205	1
GO:0003206	1
GO:0003207	1
GO:0003208	1
GO:0003209	1
GO:0003210	1
GO:0003211	1
GO:0003213	1
GO:0003214	1
GO:0003215	1
GO:0003218	1
GO:0003219	1
GO:0003220	1
GO:0003221	1
GO:0003222	1
GO:0003223	1
GO:0003228	1
GO:0003229	1
GO:0003230	1
GO:0003231	1
GO:0003235	1
GO:0003236	1
GO:0003241	1
GO:0003243	1
GO:0003245	1
GO:0003249	1
GO:0003250	1
GO:0003251	1
GO:0003253	1
GO:0003254	1
GO:0003256	1
GO:0003257	1
GO:0003260	1
GO:0003263	1
GO:0003264	1
GO:0003266	1
GO:0003270	1
GO:0003272	1
GO:0003273	1
GO:0003275	1
GO:0003278	1
GO:0003279	1
GO:0003281	1
GO:0003283	1
GO:0003284	1
GO:0003285	1
GO:0003289	1
GO:0003290	1
GO:0003294	1
GO:0003298	1
GO:0003299	1
GO:0003300	1
GO:0003301	1
GO:0003306	1
GO:0003307	1
GO:0003308	1
GO:0003309	1
GO:0003310	1
GO:0003311	1
GO:0003312	1
GO:0003318	1
GO:0003321	1
GO:0003322	1
GO:0003323	1
GO:0003326	1
GO:0003327	1
GO:0003329	1
GO:0003330	1
GO:0003331	1
GO:0003333	1
GO:0003334	1
GO:0003335	1
GO:0003337	1
GO:0003338	1
GO:0003339	1
GO:0003340	1
GO:0003341	0.78461
GO:0003342	1
GO:0003343	1
GO:0003344	1
GO:0003347	1
GO:0003348	1
GO:0003349	1
GO:0003350	1
GO:0003351	0.95236
GO:0003352	1
GO:0003353	1
GO:0003356	1
GO:0003357	1
GO:0003358	1
GO:0003359	1
GO:0003360	1
GO:0003363	1
GO:0003365	1
GO:0003366	1
GO:0003373	1
GO:0003374	1
GO:0003376	1
GO:0003382	1
GO:0003383	1
GO:0003401	1
GO:0003402	1
GO:0003404	1
GO:0003406	1
GO:0003407	1
GO:0003408	1
GO:0003409	1
GO:0003413	1
GO:0003414	1
GO:0003415	1
GO:0003416	1
GO:0003417	1
GO:0003418	1
GO:0003419	1
GO:0003420	1
GO:0003421	1
GO:0003422	1
GO:0003429	1
GO:0003430	1
GO:0003431	1
GO:0003433	1
GO:0005513	1
GO:0005975	0.638036
GO:0005976	0.647695
GO:0005977	1
GO:0005978	1
GO:0005979	1
GO:0005980	1
GO:0005981	1
GO:0005984	1
GO:0005988	1
GO:0005989	1
GO:0005991	1
GO:0005996	1
GO:0005997	1
GO:0006000	1
GO:0006002	1
GO:0006003	1
GO:0006004	1
GO:0006006	1
GO:0006007	1
GO:0006011	1
GO:0006012	1
GO:0006013	1
GO:0006014	1
GO:0006015	1
GO:0006020	1
GO:0006021	1
GO:0006022	0.866733
GO:0006023	1
GO:0006024	1
GO:0006026	1
GO:0006027	1
GO:0006029	1
GO:0006030	1
GO:0006032	1
GO:0006040	1
GO:0006041	1
GO:0006042	1
GO:0006043	1
GO:0006044	1
GO:0006047	1
GO:0006048	1
GO:0006049	1
GO:0006050	1
GO:0006051	1
GO:0006054	1
GO:0006055	1
GO:0006059	1
GO:0006060	1
GO:0006061	1
GO:0006062	1
GO:0006063	1
GO:0006064	1
GO:0006066	1
GO:0006067	1
GO:0006068	1
GO:0006069	1
GO:0006071	1
GO:0006072	1
GO:0006073	1
GO:0006081	1
GO:0006082	1
GO:0006083	1
GO:0006084	1
GO:0006085	1
GO:0006086	1
GO:0006089	1
GO:0006090	1
GO:0006091	1
GO:0006094	1
GO:0006096	1
GO:0006097	1
GO:0006098	1
GO:0006099	1
GO:0006101	1
GO:0006102	1
GO:0006103	1
GO:0006104	1
GO:0006105	1
GO:0006106	1
GO:0006107	1
GO:0006108	1
GO:0006109	1
GO:0006110	1
GO:0006111	1
GO:0006112	1
GO:0006113	1
GO:0006114	1
GO:0006116	1
GO:0006117	1
GO:0006119	1
GO:0006120	1
GO:0006121	1
GO:0006122	1
GO:0006127	1
GO:0006139	0.000169377
GO:0006140	0.74475
GO:0006144	1
GO:0006145	1
GO:0006147	1
GO:0006148	1
GO:0006149	1
GO:0006152	1
GO:0006154	1
GO:0006157	1
GO:0006161	1
GO:0006163	1
GO:0006164	1
GO:0006165	1
GO:0006166	1
GO:0006167	1
GO:0006168	1
GO:0006171	0.886378
GO:0006172	1
GO:0006174	1
GO:0006175	1
GO:0006177	1
GO:0006178	1
GO:0006182	1
GO:0006183	1
GO:0006184	1
GO:0006185	1
GO:0006186	1
GO:0006188	1
GO:0006189	1
GO:0006193	1
GO:0006195	1
GO:0006196	1
GO:0006198	1
GO:0006200	1
GO:0006203	1
GO:0006206	1
GO:0006207	1
GO:0006208	1
GO:0006210	1
GO:0006211	1
GO:0006212	1
GO:0006213	1
GO:0006214	1
GO:0006216	1
GO:0006220	1
GO:0006221	1
GO:0006222	1
GO:0006225	1
GO:0006226	1
GO:0006227	1
GO:0006228	1
GO:0006231	1
GO:0006233	1
GO:0006235	1
GO:0006240	1
GO:0006241	1
GO:0006244	1
GO:0006256	1
GO:0006258	1
GO:0006259	1
GO:0006260	1
GO:0006261	1
GO:0006264	1
GO:0006265	1
GO:0006266	1
GO:0006268	1
GO:0006269	1
GO:0006270	1
GO:0006271	1
GO:0006272	1
GO:0006273	1
GO:0006275	1
GO:0006278	1
GO:0006281	1
GO:0006282	1
GO:0006283	1
GO:0006284	1
GO:0006285	1
GO:0006287	1
GO:0006288	1
GO:0006289	1
GO:0006290	1
GO:0006294	1
GO:0006295	1
GO:0006296	1
GO:0006297	1
GO:0006298	1
GO:0006301	1
GO:0006302	1
GO:0006303	1
GO:0006304	1
GO:0006305	1
GO:0006306	1
GO:0006307	1
GO:0006308	1
GO:0006309	1
GO:0006310	0.797284
GO:0006311	1
GO:0006312	1
GO:0006323	1
GO:0006325	0.133641
GO:0006333	1
GO:0006334	1
GO:0006335	1
GO:0006336	1
GO:0006337	1
GO:0006338	1
GO:0006342	1
GO:0006343	1
GO:0006344	1
GO:0006346	1
GO:0006348	1
GO:0006349	1
GO:0006351	0.00310064
GO:0006352	1
GO:0006353	1
GO:0006354	1
GO:0006355	0.0054187
GO:0006356	1
GO:0006357	1
GO:0006359	1
GO:0006360	1
GO:0006361	1
GO:0006362	1
GO:0006363	1
GO:0006364	1
GO:0006366	0.94734
GO:0006367	1
GO:0006368	1
GO:0006369	1
GO:0006370	1
GO:0006376	1
GO:0006378	1
GO:0006379	1
GO:0006382	1
GO:0006383	1
GO:0006384	1
GO:0006386	1
GO:0006388	1
GO:0006390	1
GO:0006391	1
GO:0006396	0.0736312
GO:0006397	0.266597
GO:0006398	1
GO:0006399	1
GO:0006400	1
GO:0006401	1
GO:0006402	1
GO:0006403	1
GO:0006404	1
GO:0006405	1
GO:0006406	1
GO:0006407	1
GO:0006408	1
GO:0006409	1
GO:0006412	1
GO:0006413	1
GO:0006414	1
GO:0006415	1
GO:0006417	1
GO:0006418	1
GO:0006419	1
GO:0006420	1
GO:0006421	1
GO:0006422	1
GO:0006423	1
GO:0006424	1
GO:0006426	1
GO:0006427	1
GO:0006428	0.95236
GO:0006429	1
GO:0006430	1
GO:0006431	1
GO:0006432	1
GO:0006433	1
GO:0006434	1
GO:0006435	1
GO:0006436	1
GO:0006437	1
GO:0006438	1
GO:0006446	1
GO:0006447	1
GO:0006448	1
GO:0006449	0.579111
GO:0006450	1
GO:0006451	1
GO:0006452	1
GO:0006457	1
GO:0006458	1
GO:0006461	1
GO:0006463	1
GO:0006464	0.247335
GO:0006465	1
GO:0006468	1
GO:0006469	1
GO:0006470	1
GO:0006471	1
GO:0006473	1
GO:0006474	1
GO:0006475	1
GO:0006476	1
GO:0006477	1
GO:0006478	1
GO:0006479	1
GO:0006480	1
GO:0006481	1
GO:0006482	1
GO:0006486	1
GO:0006487	1
GO:0006488	1
GO:0006491	1
GO:0006493	1
GO:0006497	1
GO:0006498	1
GO:0006499	1
GO:0006500	1
GO:0006501	1
GO:0006505	0.95236
GO:0006506	0.95236
GO:0006507	1
GO:0006508	1
GO:0006509	1
GO:0006511	1
GO:0006513	1
GO:0006515	1
GO:0006516	1
GO:0006517	1
GO:0006518	1
GO:0006520	1
GO:0006521	1
GO:0006522	1
GO:0006524	1
GO:0006525	1
GO:0006526	1
GO:0006527	1
GO:0006528	1
GO:0006529	1
GO:0006530	1
GO:0006531	1
GO:0006532	1
GO:0006533	1
GO:0006534	1
GO:0006535	1
GO:0006536	1
GO:0006537	1
GO:0006538	1
GO:0006540	1
GO:0006541	1
GO:0006542	1
GO:0006543	1
GO:0006544	1
GO:0006545	1
GO:0006546	1
GO:0006547	1
GO:0006548	1
GO:0006549	1
GO:0006550	1
GO:0006551	1
GO:0006552	1
GO:0006553	1
GO:0006554	1
GO:0006555	1
GO:0006556	1
GO:0006558	1
GO:0006559	1
GO:0006560	1
GO:0006561	1
GO:0006562	1
GO:0006563	1
GO:0006564	1
GO:0006565	1
GO:0006566	1
GO:0006567	1
GO:0006568	1
GO:0006569	1
GO:0006570	1
GO:0006571	1
GO:0006572	1
GO:0006573	1
GO:0006574	1
GO:0006575	1
GO:0006576	1
GO:0006577	1
GO:0006578	1
GO:0006579	1
GO:0006581	1
GO:0006582	1
GO:0006583	1
GO:0006584	1
GO:0006585	1
GO:0006586	1
GO:0006587	1
GO:0006590	1
GO:0006591	1
GO:0006592	1
GO:0006593	1
GO:0006595	1
GO:0006596	1
GO:0006597	1
GO:0006598	1
GO:0006599	1
GO:0006600	1
GO:0006601	1
GO:0006603	1
GO:0006605	1
GO:0006606	1
GO:0006607	1
GO:0006608	1
GO:0006610	1
GO:0006611	1
GO:0006612	1
GO:0006613	1
GO:0006614	1
GO:0006620	1
GO:0006621	1
GO:0006622	1
GO:0006623	1
GO:0006624	1
GO:0006625	1
GO:0006626	1
GO:0006627	1
GO:0006629	0.626567
GO:0006631	1
GO:0006633	1
GO:0006635	1
GO:0006636	1
GO:0006637	1
GO:0006638	1
GO:0006639	1
GO:0006641	1
GO:0006642	1
GO:0006643	1
GO:0006644	1
GO:0006646	1
GO:0006649	1
GO:0006650	1
GO:0006651	1
GO:0006653	1
GO:0006654	1
GO:0006655	1
GO:0006656	1
GO:0006657	1
GO:0006658	1
GO:0006659	1
GO:0006660	1
GO:0006661	1
GO:0006662	1
GO:0006663	1
GO:0006664	0.975976
GO:0006665	1
GO:0006666	1
GO:0006667	1
GO:0006668	1
GO:0006669	1
GO:0006670	1
GO:0006671	1
GO:0006672	1
GO:0006677	1
GO:0006678	1
GO:0006680	1
GO:0006681	1
GO:0006682	1
GO:0006683	1
GO:0006684	1
GO:0006685	1
GO:0006686	1
GO:0006687	1
GO:0006688	1
GO:0006689	1
GO:0006690	1
GO:0006691	1
GO:0006692	1
GO:0006693	1
GO:0006694	1
GO:0006695	1
GO:0006699	1
GO:0006700	1
GO:0006701	1
GO:0006702	1
GO:0006703	1
GO:0006704	1
GO:0006705	1
GO:0006706	1
GO:0006707	1
GO:0006709	1
GO:0006710	1
GO:0006711	1
GO:0006713	1
GO:0006714	1
GO:0006720	1
GO:0006721	1
GO:0006725	0.000111729
GO:0006729	1
GO:0006730	1
GO:0006732	1
GO:0006733	1
GO:0006734	1
GO:0006739	1
GO:0006740	1
GO:0006741	1
GO:0006742	1
GO:0006743	1
GO:0006744	1
GO:0006747	1
GO:0006749	1
GO:0006750	1
GO:0006751	1
GO:0006753	0.800076
GO:0006754	1
GO:0006756	1
GO:0006757	1
GO:0006760	1
GO:0006766	1
GO:0006767	1
GO:0006768	1
GO:0006771	1
GO:0006772	1
GO:0006775	1
GO:0006776	1
GO:0006777	1
GO:0006778	1
GO:0006779	1
GO:0006780	1
GO:0006782	1
GO:0006783	1
GO:0006784	1
GO:0006787	1
GO:0006788	1
GO:0006790	1
GO:0006793	0.478356
GO:0006796	0.624882
GO:0006797	1
GO:0006798	1
GO:0006801	1
GO:0006805	1
GO:0006807	8.33341e-05
GO:0006808	1
GO:0006809	1
GO:0006810	0.342342
GO:0006811	1
GO:0006812	1
GO:0006813	1
GO:0006814	1
GO:0006816	1
GO:0006817	1
GO:0006818	1
GO:0006820	1
GO:0006821	1
GO:0006824	1
GO:0006825	1
GO:0006826	1
GO:0006828	1
GO:0006829	1
GO:0006833	1
GO:0006835	1
GO:0006836	1
GO:0006837	0.964907
GO:0006839	0.801296
GO:0006842	1
GO:0006844	1
GO:0006848	1
GO:0006850	1
GO:0006851	1
GO:0006855	1
GO:0006857	1
GO:0006858	1
GO:0006860	1
GO:0006862	1
GO:0006863	1
GO:0006865	1
GO:0006867	1
GO:0006868	1
GO:0006869	1
GO:0006873	1
GO:0006874	1
GO:0006875	1
GO:0006876	1
GO:0006878	1
GO:0006879	1
GO:0006880	1
GO:0006882	1
GO:0006883	1
GO:0006884	1
GO:0006885	1
GO:0006886	0.797284
GO:0006887	1
GO:0006888	1
GO:0006890	1
GO:0006891	1
GO:0006892	1
GO:0006893	1
GO:0006895	1
GO:0006896	1
GO:0006897	1
GO:0006898	1
GO:0006900	1
GO:0006901	1
GO:0006903	1
GO:0006904	1
GO:0006906	1
GO:0006907	0.937405
GO:0006909	1
GO:0006910	1
GO:0006911	1
GO:0006913	1
GO:0006914	1
GO:0006915	1
GO:0006919	1
GO:0006921	1
GO:0006924	1
GO:0006925	1
GO:0006927	1
GO:0006928	1
GO:0006929	1
GO:0006930	1
GO:0006931	1
GO:0006933	1
GO:0006935	1
GO:0006936	1
GO:0006937	1
GO:0006939	1
GO:0006940	1
GO:0006941	1
GO:0006942	1
GO:0006948	1
GO:0006949	1
GO:0006950	1
GO:0006952	1
GO:0006953	1
GO:0006954	1
GO:0006955	1
GO:0006956	1
GO:0006957	1
GO:0006958	1
GO:0006959	1
GO:0006963	1
GO:0006965	1
GO:0006968	1
GO:0006970	1
GO:0006971	1
GO:0006972	1
GO:0006974	1
GO:0006975	1
GO:0006977	1
GO:0006978	1
GO:0006979	1
GO:0006982	1
GO:0006983	1
GO:0006984	1
GO:0006986	1
GO:0006987	1
GO:0006990	1
GO:0006991	1
GO:0006995	1
GO:0006996	0.362545
GO:0006997	1
GO:0006998	1
GO:0006999	1
GO:0007000	1
GO:0007004	1
GO:0007005	0.528913
GO:0007006	0.95236
GO:0007007	1
GO:0007008	1
GO:0007009	1
GO:0007010	1
GO:0007015	1
GO:0007016	1
GO:0007017	1
GO:0007018	1
GO:0007019	1
GO:0007020	1
GO:0007021	1
GO:0007023	1
GO:0007026	1
GO:0007028	1
GO:0007029	1
GO:0007030	1
GO:0007031	1
GO:0007032	1
GO:0007033	1
GO:0007034	1
GO:0007035	1
GO:0007040	0.60628
GO:0007041	1
GO:0007042	1
GO:0007043	1
GO:0007044	1
GO:0007045	1
GO:0007049	1
GO:0007050	1
GO:0007051	1
GO:0007052	1
GO:0007056	1
GO:0007057	1
GO:0007059	1
GO:0007060	1
GO:0007062	1
GO:0007063	1
GO:0007064	1
GO:0007065	1
GO:0007066	1
GO:0007067	1
GO:0007072	1
GO:0007076	1
GO:0007080	1
GO:0007084	1
GO:0007088	1
GO:0007089	1
GO:0007091	1
GO:0007092	1
GO:0007093	1
GO:0007094	1
GO:0007095	1
GO:0007096	1
GO:0007097	1
GO:0007098	1
GO:0007099	1
GO:0007100	1
GO:0007108	1
GO:0007109	1
GO:0007113	1
GO:0007126	1
GO:0007127	1
GO:0007128	1
GO:0007129	1
GO:0007130	1
GO:0007131	1
GO:0007135	1
GO:0007140	1
GO:0007141	1
GO:0007143	1
GO:0007144	1
GO:0007147	1
GO:0007154	0.0734546
GO:0007155	1
GO:0007156	1
GO:0007157	1
GO:0007158	1
GO:0007159	1
GO:0007160	1
GO:0007161	1
GO:0007162	1
GO:0007163	1
GO:0007164	1
GO:0007165	0.103912
GO:0007166	1
GO:0007167	1
GO:0007168	1
GO:0007169	1
GO:0007171	1
GO:0007172	1
GO:0007173	1
GO:0007174	1
GO:0007175	1
GO:0007176	1
GO:0007178	1
GO:0007179	1
GO:0007181	1
GO:0007182	1
GO:0007183	1
GO:0007184	1
GO:0007185	1
GO:0007186	1
GO:0007187	1
GO:0007188	1
GO:0007189	1
GO:0007190	1
GO:0007191	1
GO:0007192	1
GO:0007193	1
GO:0007194	0.42673
GO:0007195	1
GO:0007196	1
GO:0007197	1
GO:0007198	1
GO:0007199	1
GO:0007200	1
GO:0007202	1
GO:0007204	1
GO:0007205	1
GO:0007206	1
GO:0007207	1
GO:0007208	1
GO:0007210	1
GO:0007212	1
GO:0007213	1
GO:0007214	1
GO:0007215	1
GO:0007216	1
GO:0007217	1
GO:0007218	1
GO:0007219	1
GO:0007220	1
GO:0007221	1
GO:0007223	1
GO:0007224	1
GO:0007225	1
GO:0007227	1
GO:0007228	1
GO:0007229	1
GO:0007231	1
GO:0007249	1
GO:0007250	0.112581
GO:0007252	1
GO:0007253	1
GO:0007254	1
GO:0007256	1
GO:0007257	1
GO:0007258	1
GO:0007259	1
GO:0007260	1
GO:0007262	1
GO:0007263	1
GO:0007264	1
GO:0007265	1
GO:0007266	1
GO:0007267	1
GO:0007268	0.95236
GO:0007269	1
GO:0007270	1
GO:0007271	1
GO:0007272	1
GO:0007274	1
GO:0007275	1
GO:0007276	1
GO:0007281	1
GO:0007283	1
GO:0007285	1
GO:0007286	1
GO:0007288	1
GO:0007289	1
GO:0007290	1
GO:0007291	1
GO:0007292	1
GO:0007296	1
GO:0007308	1
GO:0007309	1
GO:0007314	1
GO:0007315	1
GO:0007320	1
GO:0007321	1
GO:0007338	1
GO:0007339	1
GO:0007340	1
GO:0007341	1
GO:0007342	1
GO:0007343	1
[truncated: 14,384 more rows]

## Sheet: goAdjustedPvalueMean_DDownregul
GO:0000002	0.00742579
GO:0000003	5.20855e-12
GO:0000012	0.507257
GO:0000018	0.00590696
GO:0000019	1
GO:0000027	1
GO:0000028	0.00523179
GO:0000038	0.00742579
GO:0000041	0.0287969
GO:0000042	1
GO:0000045	0.000747675
GO:0000046	1
GO:0000050	0.649769
GO:0000052	0.774596
GO:0000053	0.555077
GO:0000054	0.0280023
GO:0000055	0.0696587
GO:0000056	0.112517
GO:0000059	1
GO:0000060	0.172995
GO:0000070	0.000870072
GO:0000075	1.99968e-09
GO:0000076	0.114988
GO:0000077	5.49233e-05
GO:0000079	0.148855
GO:0000080	1
GO:0000082	0.00393965
GO:0000083	1
GO:0000084	1
GO:0000086	0.0209826
GO:0000087	1
GO:0000090	1
GO:0000096	0.139778
GO:0000097	0.0310861
GO:0000098	0.691322
GO:0000101	0.613803
GO:0000103	1
GO:0000105	1
GO:0000117	1
GO:0000122	2.99643e-05
GO:0000132	0.270524
GO:0000147	1
GO:0000154	0.0324618
GO:0000160	1
GO:0000165	0.00642455
GO:0000183	0.240307
GO:0000184	0.255004
GO:0000185	0.262552
GO:0000186	0.67453
GO:0000187	0.82743
GO:0000188	0.0957134
GO:0000189	0.177901
GO:0000209	9.40016e-06
GO:0000212	0.992426
GO:0000226	9.45634e-07
GO:0000244	0.208144
GO:0000245	0.694084
GO:0000255	1
GO:0000256	1
GO:0000266	0.0148489
GO:0000270	1
GO:0000271	0.367433
GO:0000272	0.828294
GO:0000278	6.02079e-30
GO:0000279	0.524681
GO:0000280	6.56266e-25
GO:0000281	0.2107
GO:0000288	0.384513
GO:0000289	0.499648
GO:0000290	1
GO:0000291	0.226412
GO:0000301	1
GO:0000302	3.29145e-05
GO:0000303	0.00368545
GO:0000305	0.00368545
GO:0000320	0.280782
GO:0000338	0.00251903
GO:0000375	3.0116e-06
GO:0000377	3.0116e-06
GO:0000379	1
GO:0000380	0.201393
GO:0000381	0.445113
GO:0000387	6.84457e-05
GO:0000389	1
GO:0000390	1
GO:0000394	0.000566235
GO:0000395	1
GO:0000398	3.0116e-06
GO:0000409	1
GO:0000411	1
GO:0000413	0.00139532
GO:0000414	0.567894
GO:0000415	1
GO:0000416	1
GO:0000422	7.57713e-05
GO:0000423	0.266601
GO:0000429	0.405995
GO:0000430	1
GO:0000431	1
GO:0000432	1
GO:0000433	1
GO:0000435	1
GO:0000436	0.405995
GO:0000437	1
GO:0000447	0.400391
GO:0000448	1
GO:0000460	0.002618
GO:0000461	0.400391
GO:0000462	0.0665046
GO:0000463	0.166284
GO:0000466	0.0291345
GO:0000469	0.132494
GO:0000470	0.166284
GO:0000478	0.132494
GO:0000479	0.132494
GO:0000491	0.238211
GO:0000492	0.238211
GO:0000578	0.120819
GO:0000710	0.934397
GO:0000711	1
GO:0000712	0.187866
GO:0000715	1
GO:0000717	1
GO:0000720	0.618838
GO:0000722	0.40933
GO:0000723	0.298625
GO:0000724	3.25476e-05
GO:0000725	3.25476e-05
GO:0000726	0.156304
GO:0000729	0.334928
GO:0000731	0.892637
GO:0000733	0.351204
GO:0000737	0.0821041
GO:0000738	0.0243862
GO:0000768	1
GO:0000819	0.000372136
GO:0000820	1
GO:0000821	1
GO:0000902	0.00181708
GO:0000904	0.0610179
GO:0000910	0.000485768
GO:0000912	1
GO:0000915	1
GO:0000917	0.251965
GO:0000920	0.464833
GO:0000956	0.0385949
GO:0000957	0.909508
GO:0000958	0.473928
GO:0000959	0.432616
GO:0000960	0.909508
GO:0000961	1
GO:0000962	0.473928
GO:0000963	0.109535
GO:0000964	0.12649
GO:0000965	0.186519
GO:0000966	0.12649
GO:0000972	1
GO:0001079	1
GO:0001080	1
GO:0001100	1
GO:0001101	0.0466277
GO:0001180	0.448456
GO:0001188	0.448456
GO:0001189	0.448456
GO:0001192	1
GO:0001193	1
GO:0001207	1
GO:0001301	1
GO:0001302	0.168738
GO:0001304	1
GO:0001306	0.0594599
GO:0001309	1
GO:0001315	1
GO:0001501	0.591524
GO:0001502	1
GO:0001503	0.077271
GO:0001504	0.0763824
GO:0001505	0.514994
GO:0001508	1
GO:0001510	0.0311027
GO:0001514	0.702893
GO:0001516	0.379627
GO:0001519	1
GO:0001522	0.299664
GO:0001523	0.342489
GO:0001525	0.107499
GO:0001539	0.421947
GO:0001541	0.390382
GO:0001542	1
GO:0001543	1
GO:0001544	1
GO:0001545	1
GO:0001546	1
GO:0001547	0.284386
GO:0001550	1
GO:0001553	0.512359
GO:0001555	1
GO:0001556	0.244331
GO:0001558	1.17455e-05
GO:0001560	1
GO:0001561	0.145324
GO:0001562	1
GO:0001568	0.00964261
GO:0001569	1
GO:0001570	0.136791
GO:0001573	0.8151
GO:0001574	1
GO:0001575	0.981925
GO:0001576	1
GO:0001578	0.0402853
GO:0001579	1
GO:0001580	1
GO:0001581	1
GO:0001582	1
GO:0001649	0.0118723
GO:0001654	0.286234
GO:0001655	0.758555
GO:0001656	0.678973
GO:0001657	0.871538
GO:0001658	0.777446
GO:0001659	0.861628
GO:0001660	1
GO:0001661	1
GO:0001662	0.0838129
GO:0001666	0.00615694
GO:0001667	0.0369603
GO:0001672	0.280143
GO:0001675	0.588809
GO:0001676	0.337052
GO:0001678	0.0378555
GO:0001680	1
GO:0001682	1
GO:0001692	1
GO:0001694	1
GO:0001696	1
GO:0001697	1
GO:0001698	1
GO:0001701	1.45615e-06
GO:0001702	0.891593
GO:0001704	0.0591234
GO:0001705	0.887028
GO:0001706	0.119165
GO:0001707	0.0838129
GO:0001708	0.60026
GO:0001709	0.335408
GO:0001710	0.673265
GO:0001711	0.305951
GO:0001712	0.887028
GO:0001714	0.293253
GO:0001715	1
GO:0001731	0.00826891
GO:0001732	0.0976247
GO:0001736	0.781793
GO:0001738	0.609895
GO:0001743	0.682266
GO:0001754	1
GO:0001755	0.434272
GO:0001756	1
GO:0001757	1
GO:0001759	0.727285
GO:0001762	1
GO:0001763	0.808628
GO:0001764	0.712296
GO:0001765	1
GO:0001766	1
GO:0001767	1
GO:0001768	1
GO:0001771	1
GO:0001773	0.529164
GO:0001774	1
GO:0001775	6.59366e-06
GO:0001776	0.25235
GO:0001777	0.738462
GO:0001778	1
GO:0001779	0.236503
GO:0001780	0.0957134
GO:0001781	1
GO:0001782	0.288157
GO:0001783	0.106489
GO:0001787	1
GO:0001788	1
GO:0001794	1
GO:0001796	1
GO:0001798	1
GO:0001802	1
GO:0001803	1
GO:0001805	1
GO:0001806	1
GO:0001807	1
GO:0001808	1
GO:0001809	1
GO:0001810	1
GO:0001811	1
GO:0001812	1
GO:0001816	0.00223238
GO:0001817	0.00131214
GO:0001818	0.0876131
GO:0001819	0.0439215
GO:0001820	0.495506
GO:0001821	1
GO:0001822	0.680615
GO:0001823	0.871538
GO:0001824	0.000921813
GO:0001825	0.227884
GO:0001826	0.609778
GO:0001827	1
GO:0001828	1
GO:0001829	0.427094
GO:0001830	1
GO:0001831	0.510935
GO:0001832	0.00593599
GO:0001833	0.0326512
GO:0001834	1
GO:0001835	0.243795
GO:0001836	0.000246807
GO:0001837	0.183994
GO:0001838	0.502484
GO:0001839	1
GO:0001840	1
GO:0001841	0.470858
GO:0001842	0.0879724
GO:0001843	0.874852
GO:0001844	0.567007
GO:0001845	0.451251
GO:0001865	0.390382
GO:0001866	1
GO:0001867	1
GO:0001868	1
GO:0001869	1
GO:0001878	1
GO:0001879	1
GO:0001880	0.719718
GO:0001881	0.228479
GO:0001885	0.0200579
GO:0001886	0.669081
GO:0001887	0.478738
GO:0001889	0.477195
GO:0001890	0.0421555
GO:0001892	0.154227
GO:0001893	1
GO:0001894	0.357979
GO:0001895	1
GO:0001896	1
GO:0001897	1
GO:0001905	1
GO:0001906	1
GO:0001907	1
GO:0001909	0.956463
GO:0001910	1
GO:0001911	0.779596
GO:0001912	1
GO:0001913	1
GO:0001914	1
GO:0001915	1
GO:0001916	1
GO:0001919	0.59896
GO:0001920	1
GO:0001921	0.791281
GO:0001922	1
GO:0001923	1
GO:0001927	1
GO:0001928	1
GO:0001932	6.49825e-06
GO:0001933	1.2317e-09
GO:0001934	0.159202
GO:0001935	0.504569
GO:0001936	0.773222
GO:0001937	0.771774
GO:0001938	1
GO:0001941	0.0626775
GO:0001942	0.886757
GO:0001944	0.0251214
GO:0001945	1
GO:0001946	1
GO:0001947	0.292354
GO:0001949	1
GO:0001952	0.770041
GO:0001953	0.694985
GO:0001954	0.645993
GO:0001955	1
GO:0001956	1
GO:0001957	1
GO:0001958	1
GO:0001959	0.505262
GO:0001960	0.336295
GO:0001961	1
GO:0001963	0.0260967
GO:0001964	1
GO:0001966	1
GO:0001967	0.664243
GO:0001969	1
GO:0001970	1
GO:0001971	1
GO:0001973	1
GO:0001974	0.951516
GO:0001975	0.739716
GO:0001976	0.0721861
GO:0001977	1
GO:0001978	1
GO:0001979	1
GO:0001980	1
GO:0001982	1
GO:0001983	1
GO:0001984	1
GO:0001985	1
GO:0001986	1
GO:0001987	1
GO:0001988	1
GO:0001990	0.30242
GO:0001991	0.886757
GO:0001992	1
GO:0001993	1
GO:0001994	1
GO:0001996	1
GO:0001997	1
GO:0001998	1
GO:0001999	1
GO:0002001	1
GO:0002002	0.0385972
GO:0002003	1
GO:0002007	1
GO:0002009	0.217004
GO:0002011	0.0685759
GO:0002014	1
GO:0002016	0.105723
GO:0002017	1
GO:0002018	1
GO:0002019	1
GO:0002021	0.0834206
GO:0002023	1
GO:0002024	0.367341
GO:0002025	1
GO:0002026	1
GO:0002027	1
GO:0002028	1
GO:0002029	0.567894
GO:0002030	1
GO:0002031	1
GO:0002032	1
GO:0002033	1
GO:0002034	1
GO:0002035	0.153541
GO:0002036	1
GO:0002037	1
GO:0002040	0.706012
GO:0002041	0.810617
GO:0002042	0.663695
GO:0002043	0.863333
GO:0002044	1
GO:0002051	0.439921
GO:0002052	1
GO:0002053	1
GO:0002062	1
GO:0002063	1
GO:0002064	0.585742
GO:0002065	0.232555
GO:0002066	0.477102
GO:0002067	0.452295
GO:0002068	0.231368
GO:0002069	0.70385
GO:0002070	0.23063
GO:0002071	1
GO:0002072	0.666836
GO:0002074	1
GO:0002076	1
GO:0002082	0.0748666
GO:0002084	0.222418
GO:0002085	1
GO:0002086	1
GO:0002087	1
GO:0002088	0.785036
GO:0002089	1
GO:0002090	1
GO:0002091	1
GO:0002092	1
GO:0002093	1
GO:0002097	0.635913
GO:0002098	1
GO:0002100	1
GO:0002115	1
GO:0002118	1
GO:0002121	1
GO:0002124	1
GO:0002125	1
GO:0002138	1
GO:0002143	1
GO:0002146	1
GO:0002147	1
GO:0002148	1
GO:0002149	1
GO:0002152	1
GO:0002154	0.341384
GO:0002155	1
GO:0002158	1
GO:0002159	1
GO:0002175	1
GO:0002176	0.310519
GO:0002181	0.000433554
GO:0002182	1
GO:0002183	0.00267453
GO:0002190	0.0260626
GO:0002192	0.0260626
GO:0002194	1
GO:0002200	0.010478
GO:0002204	0.0196257
GO:0002208	0.0196257
GO:0002209	0.0838129
GO:0002215	1
GO:0002218	0.016897
GO:0002220	1
GO:0002221	0.0143505
GO:0002223	1
GO:0002224	0.0898698
GO:0002227	0.206368
GO:0002228	0.376516
GO:0002230	0.222418
GO:0002232	1
GO:0002236	1
GO:0002237	0.740158
GO:0002238	1
GO:0002244	0.112413
GO:0002246	0.768221
GO:0002248	1
GO:0002249	1
GO:0002250	0.013914
GO:0002251	0.0723915
GO:0002252	0.000144676
GO:0002253	7.59635e-05
GO:0002254	1
GO:0002255	1
GO:0002260	0.41127
GO:0002262	0.0171775
GO:0002263	0.0288907
GO:0002266	1
GO:0002268	1
GO:0002274	0.442922
GO:0002275	0.972333
GO:0002276	1
GO:0002277	1
GO:0002278	0.141558
GO:0002279	0.9471
GO:0002281	0.536438
GO:0002282	1
GO:0002283	1
GO:0002285	0.00402203
GO:0002286	0.0878679
GO:0002287	0.298625
GO:0002291	1
GO:0002292	0.298625
GO:0002293	0.298625
GO:0002294	0.298625
GO:0002295	1
GO:0002296	1
GO:0002302	1
GO:0002309	0.468122
GO:0002312	0.0599854
GO:0002313	1
GO:0002314	1
GO:0002315	1
GO:0002316	1
GO:0002317	1
GO:0002318	0.63145
GO:0002320	1
GO:0002322	1
GO:0002323	0.405736
GO:0002325	1
GO:0002326	0.721817
GO:0002327	1
GO:0002328	1
GO:0002329	1
GO:0002331	1
GO:0002332	1
GO:0002333	1
GO:0002335	1
GO:0002337	1
GO:0002339	1
GO:0002343	1
GO:0002344	1
GO:0002347	0.402223
GO:0002349	1
GO:0002351	1
GO:0002352	1
GO:0002353	1
GO:0002355	1
GO:0002357	1
GO:0002358	1
GO:0002360	0.452038
GO:0002361	1
GO:0002363	1
GO:0002365	1
GO:0002366	0.0288907
GO:0002367	0.244331
GO:0002368	1
GO:0002369	1
GO:0002370	1
GO:0002371	1
GO:0002374	0.408782
GO:0002376	6.45955e-15
GO:0002377	0.0489672
GO:0002378	1
GO:0002380	1
GO:0002381	0.0196257
GO:0002384	1
GO:0002385	0.0723915
GO:0002386	1
GO:0002396	1
GO:0002397	1
GO:0002399	1
GO:0002404	1
GO:0002406	1
GO:0002407	0.407108
GO:0002408	1
GO:0002412	1
GO:0002414	1
GO:0002415	1
GO:0002418	0.559848
GO:0002419	1
GO:0002420	1
GO:0002423	1
GO:0002424	0.818723
GO:0002426	1
GO:0002428	1
GO:0002429	0.0130829
GO:0002430	1
GO:0002431	0.350272
GO:0002432	1
GO:0002434	1
GO:0002436	1
GO:0002437	0.630328
GO:0002438	0.605717
GO:0002439	1
GO:0002440	0.0184756
GO:0002441	1
GO:0002442	1
GO:0002443	0.186519
GO:0002444	1
GO:0002445	1
GO:0002446	1
GO:0002447	0.141558
GO:0002448	0.978544
GO:0002449	0.0579741
GO:0002455	0.0904207
GO:0002456	1
GO:0002457	1
GO:0002458	1
GO:0002460	0.0650352
GO:0002461	1
GO:0002462	1
GO:0002465	1
GO:0002467	1
GO:0002468	1
GO:0002474	1
GO:0002475	0.809984
GO:0002476	1
GO:0002477	1
GO:0002478	1
GO:0002479	1
GO:0002481	1
GO:0002483	1
GO:0002484	1
GO:0002485	1
GO:0002488	1
GO:0002489	1
GO:0002495	0.955076
GO:0002501	1
GO:0002502	1
GO:0002503	1
GO:0002504	1
GO:0002507	0.472485
GO:0002508	1
GO:0002510	1
GO:0002513	1
GO:0002514	1
GO:0002517	1
GO:0002518	1
GO:0002520	3.58897e-05
GO:0002521	0.0647926
GO:0002522	1
GO:0002523	0.811636
GO:0002524	1
GO:0002525	1
GO:0002526	0.0199449
GO:0002528	1
GO:0002532	0.253609
GO:0002534	1
GO:0002536	0.280052
GO:0002537	1
GO:0002538	1
GO:0002539	1
GO:0002540	1
GO:0002541	1
GO:0002542	1
GO:0002543	1
GO:0002544	0.471855
GO:0002545	1
GO:0002548	1
GO:0002551	1
GO:0002552	1
GO:0002553	1
GO:0002554	1
GO:0002560	1
GO:0002561	1
GO:0002562	0.0307706
GO:0002566	0.188838
GO:0002568	0.652204
GO:0002572	1
GO:0002573	0.397605
GO:0002575	1
GO:0002576	0.702674
GO:0002577	0.75425
GO:0002578	1
GO:0002579	0.531411
GO:0002580	0.887022
GO:0002581	1
GO:0002582	1
GO:0002583	1
GO:0002584	1
GO:0002585	1
GO:0002586	1
GO:0002587	1
GO:0002588	1
GO:0002589	1
GO:0002590	1
GO:0002591	1
GO:0002604	1
GO:0002605	1
GO:0002606	1
GO:0002631	1
GO:0002632	1
GO:0002634	1
GO:0002635	1
GO:0002636	1
GO:0002637	0.153655
GO:0002638	1
GO:0002639	0.529164
GO:0002640	1
GO:0002642	1
GO:0002643	0.53278
GO:0002644	1
GO:0002645	0.53278
GO:0002646	1
GO:0002648	1
GO:0002649	1
GO:0002651	1
GO:0002652	1
GO:0002654	1
GO:0002658	1
GO:0002660	1
GO:0002661	1
GO:0002663	1
GO:0002664	1
GO:0002665	1
GO:0002666	1
GO:0002667	1
GO:0002668	1
GO:0002669	1
GO:0002673	0.0814132
GO:0002674	1
GO:0002675	0.352049
GO:0002676	1
GO:0002677	1
GO:0002678	1
GO:0002679	0.313009
GO:0002681	0.652204
GO:0002682	1.10577e-08
GO:0002683	0.0005322
GO:0002684	0.000231786
GO:0002685	1
GO:0002686	1
GO:0002687	1
GO:0002688	1
GO:0002689	1
GO:0002690	1
GO:0002691	1
GO:0002692	1
GO:0002693	1
GO:0002694	0.00580532
GO:0002695	0.0208908
GO:0002696	0.376619
GO:0002697	0.00203068
GO:0002698	0.00421234
GO:0002699	0.175966
GO:0002700	0.0374583
GO:0002701	0.217004
GO:0002702	0.673974
GO:0002703	0.282165
GO:0002704	0.446389
GO:0002705	1
GO:0002706	0.415548
GO:0002707	0.446389
GO:0002708	1
GO:0002709	1
GO:0002710	1
GO:0002711	1
GO:0002712	0.0745183
GO:0002713	1
GO:0002714	1
GO:0002715	0.138075
GO:0002716	1
GO:0002717	0.27968
GO:0002718	0.267266
GO:0002719	0.217004
GO:0002720	0.934397
GO:0002724	1
GO:0002725	1
GO:0002726	1
GO:0002727	1
GO:0002729	1
GO:0002730	1
GO:0002731	1
GO:0002732	1
GO:0002739	0.408782
GO:0002740	1
GO:0002741	1
GO:0002752	1
GO:0002753	0.136154
GO:0002755	0.524681
GO:0002756	1
GO:0002757	0.000161742
GO:0002758	0.0143505
GO:0002759	1
GO:0002760	1
GO:0002761	0.333961
GO:0002762	0.103933
GO:0002763	1
GO:0002764	0.000149508
GO:0002765	1
GO:0002767	1
GO:0002768	0.0118993
GO:0002769	1
GO:0002774	1
GO:0002775	1
GO:0002776	1
GO:0002777	1
GO:0002778	1
GO:0002779	1
GO:0002780	1
GO:0002784	1
GO:0002786	1
GO:0002790	0.244549
GO:0002791	0.305951
GO:0002792	1
GO:0002793	0.262608
GO:0002805	1
GO:0002807	1
GO:0002808	1
GO:0002815	1
GO:0002816	1
GO:0002819	0.239653
GO:0002820	0.3098
GO:0002821	0.934397
GO:0002822	0.379627
GO:0002823	0.464682
GO:0002824	1
GO:0002825	1
GO:0002826	1
GO:0002827	1
GO:0002828	0.0503156
GO:0002829	0.089835
GO:0002830	1
GO:0002831	0.0139907
GO:0002832	0.158784
GO:0002833	0.657054
GO:0002834	0.559848
GO:0002835	1
GO:0002836	0.559848
GO:0002837	0.559848
GO:0002838	1
GO:0002839	0.559848
GO:0002840	0.818723
GO:0002841	1
GO:0002842	0.818723
GO:0002849	1
GO:0002851	1
GO:0002852	1
GO:0002853	1
GO:0002855	1
GO:0002856	1
GO:0002857	1
GO:0002858	1
GO:0002859	1
GO:0002860	1
GO:0002861	0.24829
GO:0002862	0.23402
GO:0002863	0.986318
GO:0002864	0.965482
GO:0002865	1
GO:0002866	1
GO:0002870	1
GO:0002874	1
GO:0002875	1
GO:0002876	1
GO:0002877	1
GO:0002878	1
GO:0002879	1
GO:0002880	1
GO:0002882	1
GO:0002883	1
GO:0002884	1
GO:0002885	1
GO:0002886	0.481776
GO:0002888	1
GO:0002889	0.0745183
GO:0002890	1
GO:0002891	1
GO:0002892	1
GO:0002894	1
GO:0002895	1
GO:0002897	1
GO:0002901	0.0811059
GO:0002902	0.0782347
GO:0002903	0.168538
GO:0002904	0.409309
GO:0002905	0.0811059
GO:0002906	0.0811059
GO:0002911	1
GO:0002912	1
GO:0002913	1
GO:0002920	0.00126146
GO:0002921	0.0789374
GO:0002922	1
GO:0002923	0.472485
GO:0002924	1
GO:0002925	1
GO:0002930	1
GO:0002931	0.00527075
GO:0002932	1
GO:0002934	1
GO:0002936	1
GO:0003002	0.378236
GO:0003006	0.000143692
GO:0003007	0.469012
GO:0003008	0.000594942
GO:0003009	0.80039
GO:0003010	1
GO:0003011	1
GO:0003012	0.190833
GO:0003013	0.11363
GO:0003014	0.474162
GO:0003015	0.756206
GO:0003016	1
GO:0003017	1
GO:0003018	0.104244
GO:0003025	0.704456
GO:0003026	1
GO:0003027	1
GO:0003029	1
GO:0003032	1
GO:0003044	0.203447
GO:0003050	1
GO:0003051	1
GO:0003056	1
GO:0003057	1
GO:0003059	1
GO:0003061	1
GO:0003062	1
GO:0003065	1
GO:0003068	1
GO:0003069	1
GO:0003070	1
GO:0003071	0.861011
GO:0003072	1
GO:0003073	0.360169
GO:0003081	0.30242
GO:0003083	1
GO:0003084	0.491363
GO:0003085	0.71016
GO:0003091	0.549951
GO:0003093	1
GO:0003094	0.868189
GO:0003096	1
GO:0003097	0.108036
GO:0003099	1
GO:0003100	1
GO:0003104	0.101843
GO:0003105	1
GO:0003106	1
GO:0003108	1
GO:0003116	1
GO:0003117	1
GO:0003127	1
GO:0003128	0.568131
GO:0003129	0.297311
GO:0003130	0.71899
GO:0003133	0.71899
GO:0003134	0.71899
GO:0003136	0.382425
GO:0003137	1
GO:0003138	1
GO:0003139	0.568131
GO:0003140	0.768618
GO:0003142	1
GO:0003143	0.536438
GO:0003144	1
GO:0003148	0.0877223
GO:0003149	1
GO:0003150	1
GO:0003151	0.714656
GO:0003156	0.83922
GO:0003157	0.839901
GO:0003158	0.195666
GO:0003159	0.489919
GO:0003160	1
GO:0003161	0.112413
GO:0003162	1
GO:0003163	1
GO:0003164	0.142435
GO:0003165	1
GO:0003166	0.142435
GO:0003167	1
GO:0003168	1
GO:0003169	1
GO:0003170	0.258641
GO:0003171	0.322506
GO:0003172	1
GO:0003174	1
GO:0003175	1
GO:0003176	1
GO:0003177	0.353514
GO:0003179	0.258641
GO:0003180	1
GO:0003181	0.322506
GO:0003183	1
GO:0003184	0.353514
GO:0003185	1
GO:0003186	1
GO:0003188	1
GO:0003190	1
GO:0003192	1
GO:0003193	1
GO:0003195	1
GO:0003197	0.745255
GO:0003198	0.241578
GO:0003199	1
GO:0003203	0.57026
GO:0003205	0.21765
GO:0003206	0.398463
GO:0003207	1
GO:0003208	0.79009
GO:0003209	1
GO:0003210	1
GO:0003211	1
GO:0003213	1
GO:0003214	1
GO:0003215	0.570228
GO:0003218	1
GO:0003219	1
GO:0003220	1
GO:0003221	1
GO:0003222	0.357179
GO:0003223	1
GO:0003228	1
GO:0003229	0.866252
GO:0003230	1
GO:0003231	0.559505
GO:0003235	1
GO:0003236	1
GO:0003241	1
GO:0003243	1
GO:0003245	1
GO:0003249	1
GO:0003250	1
GO:0003251	1
GO:0003253	1
GO:0003254	1
GO:0003256	0.491653
GO:0003257	1
GO:0003260	1
GO:0003263	1
GO:0003264	1
GO:0003266	1
GO:0003270	1
GO:0003272	0.57026
GO:0003273	1
GO:0003275	1
GO:0003278	1
GO:0003279	0.392018
GO:0003281	0.711433
GO:0003283	0.88914
GO:0003284	1
GO:0003285	1
GO:0003289	1
GO:0003290	1
GO:0003294	1
GO:0003298	0.364876
GO:0003299	1
GO:0003300	0.619601
GO:0003301	0.364876
GO:0003306	0.617
GO:0003307	0.75283
GO:0003308	1
GO:0003309	0.370816
GO:0003310	1
GO:0003311	1
GO:0003312	1
GO:0003318	1
GO:0003321	1
GO:0003322	1
GO:0003323	0.370816
GO:0003326	1
GO:0003327	1
GO:0003329	1
GO:0003330	1
GO:0003331	1
GO:0003333	0.16843
GO:0003334	0.516397
GO:0003335	1
GO:0003337	0.634462
GO:0003338	0.386558
GO:0003339	1
GO:0003340	1
GO:0003341	0.167948
GO:0003342	1
GO:0003343	1
GO:0003344	1
GO:0003347	0.392018
GO:0003348	1
GO:0003349	1
GO:0003350	1
GO:0003351	0.356327
GO:0003352	0.313009
GO:0003353	1
GO:0003356	1
GO:0003357	1
GO:0003358	1
GO:0003359	1
GO:0003360	1
GO:0003363	1
GO:0003365	1
GO:0003366	1
GO:0003373	1
GO:0003374	1
GO:0003376	1
GO:0003382	1
GO:0003383	1
GO:0003401	1
GO:0003402	0.331866
GO:0003404	1
GO:0003406	0.943
GO:0003407	0.587394
GO:0003408	1
GO:0003409	1
GO:0003413	1
GO:0003414	1
GO:0003415	1
GO:0003416	0.978701
GO:0003417	0.661148
GO:0003418	1
GO:0003419	0.417621
GO:0003420	0.417621
GO:0003421	1
GO:0003422	1
GO:0003429	1
GO:0003430	1
GO:0003431	1
GO:0003433	1
GO:0005513	1
GO:0005975	3.19677e-10
GO:0005976	0.510711
GO:0005977	0.580133
GO:0005978	0.325319
GO:0005979	0.27606
GO:0005980	0.935397
GO:0005981	0.271252
GO:0005984	1
GO:0005988	1
GO:0005989	1
GO:0005991	1
GO:0005996	1.28652e-05
GO:0005997	1
GO:0006000	0.563259
GO:0006002	0.110651
GO:0006003	1
GO:0006004	0.208597
GO:0006006	0.000108381
GO:0006007	0.130868
GO:0006011	0.26656
GO:0006012	0.0917614
GO:0006013	1
GO:0006014	1
GO:0006015	0.472401
GO:0006020	0.109654
GO:0006021	1
GO:0006022	0.702893
GO:0006023	1
GO:0006024	1
GO:0006026	1
GO:0006027	1
GO:0006029	1
GO:0006030	1
GO:0006032	1
GO:0006040	0.0130569
GO:0006041	0.350272
GO:0006042	1
GO:0006043	1
GO:0006044	0.0144141
GO:0006047	0.20007
GO:0006048	0.393326
GO:0006049	1
GO:0006050	1
GO:0006051	1
GO:0006054	0.228203
GO:0006055	1
GO:0006059	0.121566
GO:0006060	0.0416662
GO:0006061	1
GO:0006062	1
GO:0006063	1
GO:0006064	1
GO:0006066	7.40301e-10
GO:0006067	1
GO:0006068	1
GO:0006069	1
GO:0006071	0.0255517
GO:0006072	0.779095
GO:0006073	0.580133
GO:0006081	8.54926e-05
GO:0006082	7.25962e-38
GO:0006083	0.581039
GO:0006084	0.000272545
GO:0006085	0.000759865
GO:0006086	0.000274496
GO:0006089	0.609778
GO:0006090	2.04278e-05
GO:0006091	5.08598e-09
GO:0006094	0.235229
GO:0006096	0.000566235
GO:0006097	0.362983
GO:0006098	0.0212789
GO:0006099	4.62883e-11
GO:0006101	0.0716845
GO:0006102	0.00370987
GO:0006103	0.00973526
GO:0006104	0.00343671
GO:0006105	0.0085369
GO:0006106	0.141558
GO:0006107	0.000395342
GO:0006108	0.357979
GO:0006109	0.0433729
GO:0006110	0.0912523
GO:0006111	0.318504
GO:0006112	0.580133
GO:0006113	1
GO:0006114	1
GO:0006116	1
GO:0006117	1
GO:0006119	0.0187128
GO:0006120	0.808365
GO:0006121	1
GO:0006122	0.292737
GO:0006127	1
GO:0006139	1.14818e-95
GO:0006140	0.00202128
GO:0006144	0.0130051
GO:0006145	1
GO:0006147	1
GO:0006148	1
GO:0006149	1
GO:0006152	1.1031e-12
GO:0006154	1
GO:0006157	1
GO:0006161	1
GO:0006163	1.63207e-17
GO:0006164	5.64962e-08
GO:0006165	0.214801
GO:0006166	0.0430871
GO:0006167	0.0196179
GO:0006168	0.335286
GO:0006171	0.916509
GO:0006172	0.0313674
GO:0006174	1
GO:0006175	1
GO:0006177	0.385878
GO:0006178	1
GO:0006182	1
GO:0006183	0.0353968
GO:0006184	3.37215e-06
GO:0006185	1
GO:0006186	1
GO:0006188	0.00655485
GO:0006189	0.00826891
GO:0006193	1
GO:0006195	3.23802e-12
GO:0006196	1
GO:0006198	1
GO:0006200	1.08245e-06
GO:0006203	0.558653
GO:0006206	0.0330375
GO:0006207	0.338161
GO:0006208	0.199176
GO:0006210	0.0243978
GO:0006211	1
GO:0006212	1
GO:0006213	0.00681421
GO:0006214	1
GO:0006216	1
GO:0006220	0.00105817
GO:0006221	0.00480006
GO:0006222	0.101772
GO:0006225	1
GO:0006226	1
GO:0006227	1
GO:0006228	0.0361381
GO:0006231	1
GO:0006233	1
GO:0006235	0.339159
GO:0006240	1
GO:0006241	0.0857291
GO:0006244	0.727285
GO:0006256	1
GO:0006258	1
GO:0006259	5.33619e-31
GO:0006260	1.60972e-10
GO:0006261	0.00194236
GO:0006264	0.0454415
GO:0006265	0.102007
GO:0006266	0.160351
GO:0006268	0.183311
GO:0006269	0.144039
GO:0006270	0.0243978
GO:0006271	0.413559
GO:0006272	0.526478
GO:0006273	0.563259
GO:0006275	0.00509492
GO:0006278	0.159883
GO:0006281	7.16428e-15
GO:0006282	0.0311724
GO:0006283	0.28963
GO:0006284	0.390683
GO:0006285	1
GO:0006287	1
GO:0006288	0.535916
GO:0006289	0.0325047
GO:0006290	0.293253
GO:0006294	1
GO:0006295	0.281711
GO:0006296	0.316532
GO:0006297	1
GO:0006298	0.0571206
GO:0006301	0.0280661
GO:0006302	1.08e-06
GO:0006303	0.197
GO:0006304	0.0125692
GO:0006305	0.0485115
GO:0006306	0.0485115
GO:0006307	0.654212
GO:0006308	0.0235222
GO:0006309	0.262629
GO:0006310	2.59138e-09
GO:0006311	0.222418
GO:0006312	0.30242
GO:0006323	0.000479668
GO:0006325	4.54307e-07
GO:0006333	0.00466755
GO:0006334	0.00962817
GO:0006335	0.159883
GO:0006336	0.194523
GO:0006337	0.494537
GO:0006338	0.0581603
GO:0006342	0.0731034
GO:0006343	1
GO:0006344	1
GO:0006346	0.195158
GO:0006348	1
GO:0006349	0.113445
GO:0006351	1.63262e-32
GO:0006352	0.000433554
GO:0006353	0.122096
GO:0006354	3.30673e-05
GO:0006355	4.51044e-28
GO:0006356	0.0246694
GO:0006357	2.00115e-13
GO:0006359	0.408782
GO:0006360	0.00306565
GO:0006361	0.362278
GO:0006362	0.110566
GO:0006363	0.844312
GO:0006364	2.06185e-11
GO:0006366	2.53284e-16
GO:0006367	0.0246694
GO:0006368	0.00108635
GO:0006369	0.471094
GO:0006370	0.0190728
GO:0006376	1
GO:0006378	0.237005
GO:0006379	0.011308
GO:0006382	1
GO:0006383	0.0387627
GO:0006384	0.130465
GO:0006386	1
GO:0006388	0.000566235
GO:0006390	0.836581
GO:0006391	0.759707
GO:0006396	8.5643e-30
GO:0006397	1.32618e-12
GO:0006398	0.0136772
GO:0006399	3.70341e-12
GO:0006400	0.166833
GO:0006401	0.00504349
GO:0006402	0.0113748
GO:0006403	0.000947394
GO:0006404	0.532537
GO:0006405	0.0416662
GO:0006406	0.09826
GO:0006407	0.776432
GO:0006408	1
GO:0006409	1
GO:0006412	7.24908e-34
GO:0006413	5.96476e-13
GO:0006414	0.000388931
GO:0006415	0.634615
GO:0006417	1.28868e-05
GO:0006418	9.81004e-06
GO:0006419	0.62567
GO:0006420	0.381156
GO:0006421	0.00899619
GO:0006422	1
GO:0006423	1
GO:0006424	0.432526
GO:0006426	1
GO:0006427	1
GO:0006428	0.645874
GO:0006429	1
GO:0006430	1
GO:0006431	1
GO:0006432	0.0930993
GO:0006433	1
GO:0006434	0.698948
GO:0006435	0.325523
GO:0006436	1
GO:0006437	0.504932
GO:0006438	1
GO:0006446	6.77845e-05
GO:0006447	1
GO:0006448	0.610256
GO:0006449	1
GO:0006450	0.633227
GO:0006451	0.702893
GO:0006452	1
GO:0006457	1.7744e-12
GO:0006458	0.0666327
GO:0006461	9.5244e-23
GO:0006463	1
GO:0006464	3.35838e-34
GO:0006465	0.136914
GO:0006468	5.86008e-08
GO:0006469	3.24514e-07
GO:0006470	0.000533249
GO:0006471	0.0896834
GO:0006473	0.000183505
GO:0006474	0.753773
GO:0006475	0.0010157
GO:0006476	0.139061
GO:0006477	0.515492
GO:0006478	0.515492
GO:0006479	0.266601
GO:0006480	1
GO:0006481	1
GO:0006482	0.085092
GO:0006486	0.207809
GO:0006487	0.367614
GO:0006488	0.630328
GO:0006491	1
GO:0006493	0.588544
GO:0006497	0.0250217
GO:0006498	0.833656
GO:0006499	0.833656
GO:0006500	1
GO:0006501	0.115049
GO:0006505	0.298625
GO:0006506	0.236281
GO:0006507	1
GO:0006508	2.94101e-25
GO:0006509	0.765195
GO:0006511	4.26095e-13
GO:0006513	0.00414998
GO:0006515	0.015473
GO:0006516	0.186519
GO:0006517	1
GO:0006518	8.05239e-08
GO:0006520	4.31306e-20
GO:0006521	1
GO:0006522	1
GO:0006524	1
GO:0006525	0.844523
GO:0006526	0.555077
GO:0006527	1
GO:0006528	0.0135101
GO:0006529	0.209055
GO:0006530	1
GO:0006531	0.161084
GO:0006532	0.407229
GO:0006533	0.407229
GO:0006534	0.377435
GO:0006535	1
GO:0006536	0.224246
GO:0006537	0.709971
GO:0006538	0.176753
GO:0006540	1
GO:0006541	0.0115616
GO:0006542	1
GO:0006543	0.771506
GO:0006544	0.0377567
GO:0006545	0.347016
GO:0006546	0.514994
GO:0006547	1
GO:0006548	1
GO:0006549	1
GO:0006550	1
GO:0006551	0.447851
GO:0006552	1
GO:0006553	1
GO:0006554	1
GO:0006555	0.122168
GO:0006556	0.357648
GO:0006558	0.86629
GO:0006559	1
GO:0006560	0.0403302
GO:0006561	0.109595
GO:0006562	1
GO:0006563	0.0216614
GO:0006564	0.0351621
GO:0006565	1
GO:0006566	0.31914
GO:0006567	1
GO:0006568	1
GO:0006569	1
GO:0006570	1
GO:0006571	1
GO:0006572	1
GO:0006573	0.191083
GO:0006574	0.237536
GO:0006575	1.30049e-05
GO:0006576	0.103188
GO:0006577	0.299948
GO:0006578	1
GO:0006579	1
GO:0006581	1
GO:0006582	1
GO:0006583	1
GO:0006584	0.0110044
GO:0006585	1
GO:0006586	1
GO:0006587	1
GO:0006590	1
GO:0006591	0.321149
GO:0006592	1
GO:0006593	1
GO:0006595	0.259984
GO:0006596	0.136042
GO:0006597	1
GO:0006598	0.321818
GO:0006599	1
GO:0006600	1
GO:0006601	1
GO:0006603	1
GO:0006605	2.46995e-09
GO:0006606	0.00633797
GO:0006607	0.0806447
GO:0006608	1
GO:0006610	0.126937
GO:0006611	0.0157832
GO:0006612	0.0112644
GO:0006613	0.0368895
GO:0006614	0.111073
GO:0006620	0.741765
GO:0006621	0.728253
GO:0006622	0.22859
GO:0006623	0.0231169
GO:0006624	1
GO:0006625	0.241102
GO:0006626	5.53823e-05
GO:0006627	1
GO:0006629	3.09101e-21
GO:0006631	6.64805e-09
GO:0006633	0.00418786
GO:0006635	0.000282999
GO:0006636	0.450984
GO:0006637	9.19924e-06
GO:0006638	0.0173466
GO:0006639	0.0173466
GO:0006641	0.0205129
GO:0006642	0.739053
GO:0006643	0.00799784
GO:0006644	6.85129e-05
GO:0006646	1
GO:0006649	1
GO:0006650	0.00756151
GO:0006651	1
GO:0006653	1
GO:0006654	1
GO:0006655	1
GO:0006656	1
GO:0006657	1
GO:0006658	1
GO:0006659	1
GO:0006660	1
GO:0006661	0.168851
GO:0006662	0.435373
GO:0006663	1
GO:0006664	0.319922
GO:0006665	0.0217848
GO:0006666	1
GO:0006667	1
GO:0006668	1
GO:0006669	1
GO:0006670	0.561859
GO:0006671	1
GO:0006672	0.0399896
GO:0006677	0.898483
GO:0006678	0.775562
GO:0006680	0.500937
GO:0006681	1
GO:0006682	1
GO:0006683	1
GO:0006684	0.555193
GO:0006685	0.447042
GO:0006686	0.662217
GO:0006687	0.657447
GO:0006688	1
GO:0006689	0.243795
GO:0006690	0.223681
GO:0006691	0.88022
GO:0006692	0.184061
GO:0006693	0.184061
GO:0006694	2.99842e-06
GO:0006695	3.7445e-05
GO:0006699	0.186576
GO:0006700	0.715028
GO:0006701	1
GO:0006702	0.495281
GO:0006703	1
GO:0006704	0.423562
GO:0006705	1
GO:0006706	0.0238902
GO:0006707	0.109301
GO:0006709	1
GO:0006710	1
GO:0006711	1
GO:0006713	1
GO:0006714	1
GO:0006720	0.000238677
GO:0006721	0.0427513
GO:0006725	1.14086e-99
GO:0006729	0.761551
GO:0006730	0.115205
GO:0006732	3.08152e-17
GO:0006733	1.4995e-08
GO:0006734	0.0464829
GO:0006739	0.000984645
GO:0006740	0.0212789
GO:0006741	0.202453
GO:0006742	1
GO:0006743	0.00173756
GO:0006744	0.000423114
GO:0006747	1
GO:0006749	0.000388931
GO:0006750	0.407229
GO:0006751	1
GO:0006753	7.63586e-26
GO:0006754	3.11029e-05
GO:0006756	1
GO:0006757	1
GO:0006760	0.0154108
GO:0006766	0.580133
GO:0006767	0.945357
GO:0006768	1
GO:0006771	1
GO:0006772	1
GO:0006775	0.462593
GO:0006776	1
GO:0006777	0.208597
GO:0006778	0.124413
GO:0006779	0.4228
GO:0006780	1
GO:0006782	1
GO:0006783	0.0872395
GO:0006784	0.255693
GO:0006787	0.00260943
GO:0006788	0.110734
GO:0006790	3.45844e-10
GO:0006793	1.47077e-42
GO:0006796	1.07991e-40
GO:0006797	1
GO:0006798	1
GO:0006801	0.00389233
GO:0006805	0.205355
GO:0006807	9.03839e-111
GO:0006808	1
GO:0006809	0.723563
GO:0006810	8.66123e-36
GO:0006811	4.7398e-05
GO:0006812	0.0106776
GO:0006813	1
GO:0006814	1
GO:0006816	0.575704
GO:0006817	1
GO:0006818	0.0086672
GO:0006820	0.000653338
GO:0006821	0.572803
GO:0006824	1
GO:0006825	0.263022
GO:0006826	0.204307
GO:0006828	0.648197
GO:0006829	0.173971
GO:0006833	0.108036
GO:0006835	0.322769
GO:0006836	0.650666
GO:0006837	0.500937
GO:0006839	4.36132e-10
GO:0006842	1
GO:0006844	1
GO:0006848	0.412758
GO:0006850	1
GO:0006851	0.235001
GO:0006855	0.36758
GO:0006857	0.731712
GO:0006858	1
GO:0006860	1
GO:0006862	0.345872
GO:0006863	1
GO:0006865	0.327666
GO:0006867	1
GO:0006868	0.132531
GO:0006869	0.00562847
GO:0006873	4.17874e-05
GO:0006874	0.109535
GO:0006875	0.0015867
GO:0006876	1
GO:0006878	0.00533101
GO:0006879	0.0326069
GO:0006880	1
GO:0006882	0.795164
GO:0006883	0.387511
GO:0006884	0.230087
GO:0006885	0.141558
GO:0006886	1.26122e-17
GO:0006887	0.0117041
GO:0006888	0.00116163
GO:0006890	0.34602
GO:0006891	1
GO:0006892	0.0174342
GO:0006893	0.331239
GO:0006895	0.434874
GO:0006896	0.0622197
GO:0006897	0.00108616
GO:0006898	1
GO:0006900	0.429105
GO:0006901	0.621748
GO:0006903	0.565379
GO:0006904	0.210658
GO:0006906	0.00566809
GO:0006907	0.00452563
GO:0006909	0.0372858
GO:0006910	0.233021
GO:0006911	0.772195
GO:0006913	0.000124884
GO:0006914	0.00110874
GO:0006915	2.90497e-33
GO:0006919	0.0065504
GO:0006921	0.251741
GO:0006924	1
GO:0006925	0.913577
GO:0006927	0.390382
GO:0006928	0.000124884
GO:0006929	0.934483
GO:0006930	1
GO:0006931	1
GO:0006933	0.32716
GO:0006935	0.555756
GO:0006936	0.351339
GO:0006937	1
GO:0006939	0.805182
GO:0006940	0.727091
GO:0006941	0.652204
GO:0006942	1
GO:0006948	1
GO:0006949	1
GO:0006950	2.05123e-43
GO:0006952	1.86085e-09
GO:0006953	0.372424
GO:0006954	0.000944232
GO:0006955	8.12832e-10
GO:0006956	0.0759636
GO:0006957	1
GO:0006958	0.18573
GO:0006959	0.000600049
GO:0006963	1
GO:0006965	1
GO:0006968	0.627601
GO:0006970	0.771153
GO:0006971	0.524681
GO:0006972	1
GO:0006974	1.51065e-23
GO:0006975	0.326088
GO:0006977	0.0803721
GO:0006978	0.808739
GO:0006979	2.98365e-10
GO:0006982	1
GO:0006983	0.195037
GO:0006984	0.0265322
GO:0006986	0.000714344
GO:0006987	1
GO:0006990	1
GO:0006991	0.727774
GO:0006995	0.00475725
GO:0006996	1.39523e-49
GO:0006997	0.0584747
GO:0006998	0.83539
GO:0006999	0.609906
GO:0007000	0.00804263
GO:0007004	0.138103
GO:0007005	8.2625e-20
GO:0007006	2.18525e-06
GO:0007007	0.00994852
GO:0007008	0.140508
GO:0007009	0.158134
GO:0007010	6.67418e-06
GO:0007015	0.230331
GO:0007016	0.105721
GO:0007017	2.42233e-10
GO:0007018	0.00218604
GO:0007019	0.0461689
GO:0007020	0.922122
GO:0007021	1
GO:0007023	0.549886
GO:0007026	0.133223
GO:0007028	0.136432
GO:0007029	0.00291812
GO:0007030	0.063659
GO:0007031	0.0980796
GO:0007032	0.218927
GO:0007033	9.42305e-05
GO:0007034	0.000156507
GO:0007035	0.563347
GO:0007040	0.0857291
GO:0007041	0.0148546
GO:0007042	0.392429
GO:0007043	0.19404
GO:0007044	0.967342
GO:0007045	1
GO:0007049	5.31664e-39
GO:0007050	0.101845
GO:0007051	2.06016e-05
GO:0007052	4.2364e-06
GO:0007056	0.230646
GO:0007057	0.230646
GO:0007059	6.98699e-14
GO:0007060	0.179729
GO:0007062	0.580318
GO:0007063	0.175624
GO:0007064	0.700952
GO:0007065	1
GO:0007066	0.659305
GO:0007067	5.75401e-23
GO:0007072	1
GO:0007076	0.523972
GO:0007080	0.00721153
GO:0007084	1
GO:0007088	3.90998e-07
GO:0007089	1
GO:0007091	8.38454e-05
GO:0007092	0.538754
GO:0007093	2.73516e-08
GO:0007094	0.00160633
GO:0007095	0.186519
GO:0007096	0.108782
GO:0007097	0.776136
GO:0007098	0.055526
GO:0007099	0.464816
GO:0007100	0.0152462
GO:0007108	1
GO:0007109	1
GO:0007113	0.384513
GO:0007126	6.94144e-05
GO:0007127	0.0762854
GO:0007128	1
GO:0007129	0.103973
GO:0007130	0.0601691
GO:0007131	0.234796
GO:0007135	0.409345
GO:0007140	0.15454
GO:0007141	0.779313
GO:0007143	0.0381715
GO:0007144	0.649116
GO:0007147	1
GO:0007154	4.99361e-32
GO:0007155	0.112882
GO:0007156	1
GO:0007157	1
GO:0007158	1
GO:0007159	0.45608
GO:0007160	0.657176
GO:0007161	1
GO:0007162	0.364671
GO:0007163	0.138486
GO:0007164	0.781793
GO:0007165	3.54778e-25
GO:0007166	1.91654e-11
GO:0007167	1.81899e-06
GO:0007168	1
GO:0007169	0.00587483
GO:0007171	1
GO:0007172	1
GO:0007173	0.163349
GO:0007174	1
GO:0007175	1
GO:0007176	1
GO:0007178	0.00062773
GO:0007179	0.0449472
GO:0007181	1
GO:0007182	1
GO:0007183	0.676957
GO:0007184	0.777278
GO:0007185	1
GO:0007186	0.0387066
GO:0007187	0.400391
GO:0007188	0.168595
GO:0007189	0.185129
GO:0007190	0.362077
GO:0007191	1
GO:0007192	1
GO:0007193	1
GO:0007194	1
GO:0007195	1
GO:0007196	1
GO:0007197	1
GO:0007198	1
GO:0007199	1
GO:0007200	0.808764
GO:0007202	1
GO:0007204	0.371346
GO:0007205	1
GO:0007206	1
GO:0007207	1
GO:0007208	1
GO:0007210	1
GO:0007212	0.222418
GO:0007213	1
GO:0007214	1
GO:0007215	0.478401
GO:0007216	0.563088
GO:0007217	1
GO:0007218	0.181165
GO:0007219	0.235255
GO:0007220	0.816728
GO:0007221	0.461466
GO:0007223	1
GO:0007224	0.161211
GO:0007225	1
GO:0007227	1
GO:0007228	1
GO:0007229	0.728708
GO:0007231	1
GO:0007249	0.00053853
GO:0007250	1
GO:0007252	0.95907
GO:0007253	0.229479
GO:0007254	1
GO:0007256	0.212879
GO:0007257	1
GO:0007258	1
GO:0007259	0.838219
GO:0007260	0.850017
GO:0007262	1
GO:0007263	1
GO:0007264	0.00491281
GO:0007265	0.175081
GO:0007266	0.727285
GO:0007267	0.000191311
GO:0007268	0.0018177
GO:0007269	0.93864
GO:0007270	0.0590727
GO:0007271	1
GO:0007272	0.223217
GO:0007274	1
GO:0007275	1.70312e-22
GO:0007276	2.89067e-05
GO:0007281	0.000101051
GO:0007283	0.000582036
GO:0007285	1
GO:0007286	0.0058113
GO:0007288	0.219073
GO:0007289	0.282779
GO:0007290	0.726304
GO:0007291	1
GO:0007292	0.0610179
GO:0007296	1
GO:0007308	1
GO:0007309	1
GO:0007314	1
GO:0007315	1
GO:0007320	1
GO:0007321	1
GO:0007338	0.00105088
GO:0007339	0.00136817
GO:0007340	0.529164
GO:0007341	0.705224
GO:0007342	0.585742
GO:0007343	0.395987
[truncated: 14,384 more rows]

## Sheet: goAdjustedPvalueMean_DUpregulat
GO:0000002	1
GO:0000003	1
GO:0000012	1
GO:0000018	1
GO:0000019	1
GO:0000027	1
GO:0000028	1
GO:0000038	1
GO:0000041	1
GO:0000042	1
GO:0000045	1
GO:0000046	1
GO:0000050	1
GO:0000052	1
GO:0000053	1
GO:0000054	1
GO:0000055	1
GO:0000056	1
GO:0000059	1
GO:0000060	1
GO:0000070	1
GO:0000075	1
GO:0000076	1
GO:0000077	1
GO:0000079	1
GO:0000080	1
GO:0000082	1
GO:0000083	1
GO:0000084	1
GO:0000086	1
GO:0000087	1
GO:0000090	1
GO:0000096	1
GO:0000097	1
GO:0000098	1
GO:0000101	1
GO:0000103	1
GO:0000105	1
GO:0000117	1
GO:0000122	1
GO:0000132	1
GO:0000147	1
GO:0000154	1
GO:0000160	1
GO:0000165	1
GO:0000183	1
GO:0000184	1
GO:0000185	1
GO:0000186	1
GO:0000187	1
GO:0000188	1
GO:0000189	1
GO:0000209	1
GO:0000212	1
GO:0000226	1
GO:0000244	1
GO:0000245	1
GO:0000255	1
GO:0000256	1
GO:0000266	1
GO:0000270	1
GO:0000271	1
GO:0000272	1
GO:0000278	1
GO:0000279	1
GO:0000280	1
GO:0000281	1
GO:0000288	1
GO:0000289	1
GO:0000290	1
GO:0000291	1
GO:0000301	1
GO:0000302	1
GO:0000303	1
GO:0000305	1
GO:0000320	1
GO:0000338	1
GO:0000375	1
GO:0000377	1
GO:0000379	1
GO:0000380	1
GO:0000381	1
GO:0000387	1
GO:0000389	1
GO:0000390	1
GO:0000394	1
GO:0000395	1
GO:0000398	1
GO:0000409	1
GO:0000411	1
GO:0000413	1
GO:0000414	1
GO:0000415	1
GO:0000416	1
GO:0000422	1
GO:0000423	1
GO:0000429	1
GO:0000430	1
GO:0000431	1
GO:0000432	1
GO:0000433	1
GO:0000435	1
GO:0000436	1
GO:0000437	1
GO:0000447	1
GO:0000448	1
GO:0000460	1
GO:0000461	1
GO:0000462	1
GO:0000463	1
GO:0000466	1
GO:0000469	1
GO:0000470	1
GO:0000478	1
GO:0000479	1
GO:0000491	1
GO:0000492	1
GO:0000578	1
GO:0000710	1
GO:0000711	1
GO:0000712	1
GO:0000715	1
GO:0000717	1
GO:0000720	1
GO:0000722	1
GO:0000723	1
GO:0000724	1
GO:0000725	1
GO:0000726	1
GO:0000729	1
GO:0000731	1
GO:0000733	1
GO:0000737	1
GO:0000738	1
GO:0000768	1
GO:0000819	1
GO:0000820	1
GO:0000821	1
GO:0000902	1
GO:0000904	1
GO:0000910	1
GO:0000912	1
GO:0000915	1
GO:0000917	1
GO:0000920	1
GO:0000956	1
GO:0000957	1
GO:0000958	1
GO:0000959	1
GO:0000960	1
GO:0000961	1
GO:0000962	1
GO:0000963	1
GO:0000964	1
GO:0000965	1
GO:0000966	1
GO:0000972	1
GO:0001079	1
GO:0001080	1
GO:0001100	1
GO:0001101	1
GO:0001180	1
GO:0001188	1
GO:0001189	1
GO:0001192	1
GO:0001193	1
GO:0001207	1
GO:0001301	1
GO:0001302	1
GO:0001304	1
GO:0001306	1
GO:0001309	1
GO:0001315	1
GO:0001501	1
GO:0001502	1
GO:0001503	1
GO:0001504	1
GO:0001505	1
GO:0001508	1
GO:0001510	1
GO:0001514	1
GO:0001516	1
GO:0001519	1
GO:0001522	1
GO:0001523	1
GO:0001525	1
GO:0001539	1
GO:0001541	1
GO:0001542	1
GO:0001543	1
GO:0001544	1
GO:0001545	1
GO:0001546	1
GO:0001547	1
GO:0001550	1
GO:0001553	1
GO:0001555	1
GO:0001556	1
GO:0001558	1
GO:0001560	1
GO:0001561	1
GO:0001562	1
GO:0001568	1
GO:0001569	1
GO:0001570	1
GO:0001573	1
GO:0001574	1
GO:0001575	1
GO:0001576	1
GO:0001578	1
GO:0001579	1
GO:0001580	1
GO:0001581	1
GO:0001582	1
GO:0001649	1
GO:0001654	1
GO:0001655	1
GO:0001656	1
GO:0001657	1
GO:0001658	1
GO:0001659	1
GO:0001660	1
GO:0001661	1
GO:0001662	1
GO:0001666	1
GO:0001667	1
GO:0001672	1
GO:0001675	1
GO:0001676	1
GO:0001678	1
GO:0001680	1
GO:0001682	1
GO:0001692	1
GO:0001694	1
GO:0001696	1
GO:0001697	1
GO:0001698	1
GO:0001701	1
GO:0001702	1
GO:0001704	1
GO:0001705	1
GO:0001706	1
GO:0001707	1
GO:0001708	1
GO:0001709	1
GO:0001710	1
GO:0001711	1
GO:0001712	1
GO:0001714	1
GO:0001715	1
GO:0001731	1
GO:0001732	1
GO:0001736	1
GO:0001738	1
GO:0001743	1
GO:0001754	1
GO:0001755	1
GO:0001756	1
GO:0001757	1
GO:0001759	1
GO:0001762	1
GO:0001763	1
GO:0001764	1
GO:0001765	1
GO:0001766	1
GO:0001767	1
GO:0001768	1
GO:0001771	1
GO:0001773	1
GO:0001774	1
GO:0001775	1
GO:0001776	1
GO:0001777	1
GO:0001778	1
GO:0001779	1
GO:0001780	1
GO:0001781	1
GO:0001782	1
GO:0001783	1
GO:0001787	1
GO:0001788	1
GO:0001794	1
GO:0001796	1
GO:0001798	1
GO:0001802	1
GO:0001803	1
GO:0001805	1
GO:0001806	1
GO:0001807	1
GO:0001808	1
GO:0001809	1
GO:0001810	1
GO:0001811	1
GO:0001812	1
GO:0001816	1
GO:0001817	1
GO:0001818	1
GO:0001819	1
GO:0001820	1
GO:0001821	1
GO:0001822	1
GO:0001823	1
GO:0001824	1
GO:0001825	1
GO:0001826	1
GO:0001827	1
GO:0001828	1
GO:0001829	1
GO:0001830	1
GO:0001831	1
GO:0001832	1
GO:0001833	1
GO:0001834	1
GO:0001835	1
GO:0001836	1
GO:0001837	1
GO:0001838	1
GO:0001839	1
GO:0001840	1
GO:0001841	1
GO:0001842	1
GO:0001843	1
GO:0001844	1
GO:0001845	1
GO:0001865	1
GO:0001866	1
GO:0001867	1
GO:0001868	1
GO:0001869	1
GO:0001878	1
GO:0001879	1
GO:0001880	1
GO:0001881	1
GO:0001885	1
GO:0001886	1
GO:0001887	1
GO:0001889	1
GO:0001890	1
GO:0001892	1
GO:0001893	1
GO:0001894	1
GO:0001895	1
GO:0001896	1
GO:0001897	1
GO:0001905	1
GO:0001906	1
GO:0001907	1
GO:0001909	1
GO:0001910	1
GO:0001911	1
GO:0001912	1
GO:0001913	1
GO:0001914	1
GO:0001915	1
GO:0001916	1
GO:0001919	1
GO:0001920	1
GO:0001921	1
GO:0001922	1
GO:0001923	1
GO:0001927	1
GO:0001928	1
GO:0001932	1
GO:0001933	1
GO:0001934	1
GO:0001935	1
GO:0001936	1
GO:0001937	1
GO:0001938	1
GO:0001941	1
GO:0001942	1
GO:0001944	1
GO:0001945	1
GO:0001946	1
GO:0001947	1
GO:0001949	1
GO:0001952	1
GO:0001953	1
GO:0001954	1
GO:0001955	1
GO:0001956	1
GO:0001957	1
GO:0001958	1
GO:0001959	1
GO:0001960	1
GO:0001961	1
GO:0001963	1
GO:0001964	1
GO:0001966	1
GO:0001967	1
GO:0001969	1
GO:0001970	1
GO:0001971	1
GO:0001973	1
GO:0001974	1
GO:0001975	1
GO:0001976	1
GO:0001977	1
GO:0001978	1
GO:0001979	1
GO:0001980	1
GO:0001982	1
GO:0001983	1
GO:0001984	1
GO:0001985	1
GO:0001986	1
GO:0001987	1
GO:0001988	1
GO:0001990	1
GO:0001991	1
GO:0001992	1
GO:0001993	1
GO:0001994	1
GO:0001996	1
GO:0001997	1
GO:0001998	1
GO:0001999	1
GO:0002001	1
GO:0002002	1
GO:0002003	1
GO:0002007	1
GO:0002009	1
GO:0002011	1
GO:0002014	1
GO:0002016	1
GO:0002017	1
GO:0002018	1
GO:0002019	1
GO:0002021	1
GO:0002023	1
GO:0002024	1
GO:0002025	1
GO:0002026	1
GO:0002027	1
GO:0002028	1
GO:0002029	1
GO:0002030	1
GO:0002031	1
GO:0002032	1
GO:0002033	1
GO:0002034	1
GO:0002035	1
GO:0002036	1
GO:0002037	1
GO:0002040	1
GO:0002041	1
GO:0002042	1
GO:0002043	1
GO:0002044	1
GO:0002051	1
GO:0002052	1
GO:0002053	1
GO:0002062	1
GO:0002063	1
GO:0002064	1
GO:0002065	1
GO:0002066	1
GO:0002067	1
GO:0002068	1
GO:0002069	1
GO:0002070	1
GO:0002071	1
GO:0002072	1
GO:0002074	1
GO:0002076	1
GO:0002082	1
GO:0002084	1
GO:0002085	1
GO:0002086	1
GO:0002087	1
GO:0002088	1
GO:0002089	1
GO:0002090	1
GO:0002091	1
GO:0002092	1
GO:0002093	1
GO:0002097	1
GO:0002098	1
GO:0002100	1
GO:0002115	1
GO:0002118	1
GO:0002121	1
GO:0002124	1
GO:0002125	1
GO:0002138	1
GO:0002143	1
GO:0002146	1
GO:0002147	1
GO:0002148	1
GO:0002149	1
GO:0002152	1
GO:0002154	1
GO:0002155	1
GO:0002158	1
GO:0002159	1
GO:0002175	1
GO:0002176	1
GO:0002181	1
GO:0002182	1
GO:0002183	1
GO:0002190	1
GO:0002192	1
GO:0002194	1
GO:0002200	1
GO:0002204	1
GO:0002208	1
GO:0002209	1
GO:0002215	1
GO:0002218	1
GO:0002220	1
GO:0002221	1
GO:0002223	1
GO:0002224	1
GO:0002227	1
GO:0002228	1
GO:0002230	1
GO:0002232	1
GO:0002236	1
GO:0002237	1
GO:0002238	1
GO:0002244	1
GO:0002246	1
GO:0002248	1
GO:0002249	1
GO:0002250	1
GO:0002251	1
GO:0002252	1
GO:0002253	1
GO:0002254	1
GO:0002255	1
GO:0002260	1
GO:0002262	1
GO:0002263	1
GO:0002266	1
GO:0002268	1
GO:0002274	1
GO:0002275	1
GO:0002276	1
GO:0002277	1
GO:0002278	1
GO:0002279	1
GO:0002281	1
GO:0002282	1
GO:0002283	1
GO:0002285	1
GO:0002286	1
GO:0002287	1
GO:0002291	1
GO:0002292	1
GO:0002293	1
GO:0002294	1
GO:0002295	1
GO:0002296	1
GO:0002302	1
GO:0002309	1
GO:0002312	1
GO:0002313	1
GO:0002314	1
GO:0002315	1
GO:0002316	1
GO:0002317	1
GO:0002318	1
GO:0002320	1
GO:0002322	1
GO:0002323	1
GO:0002325	1
GO:0002326	1
GO:0002327	1
GO:0002328	1
GO:0002329	1
GO:0002331	1
GO:0002332	1
GO:0002333	1
GO:0002335	1
GO:0002337	1
GO:0002339	1
GO:0002343	1
GO:0002344	1
GO:0002347	1
GO:0002349	1
GO:0002351	1
GO:0002352	1
GO:0002353	1
GO:0002355	1
GO:0002357	1
GO:0002358	1
GO:0002360	1
GO:0002361	1
GO:0002363	1
GO:0002365	1
GO:0002366	1
GO:0002367	1
GO:0002368	1
GO:0002369	1
GO:0002370	1
GO:0002371	1
GO:0002374	1
GO:0002376	1
GO:0002377	1
GO:0002378	1
GO:0002380	1
GO:0002381	1
GO:0002384	1
GO:0002385	1
GO:0002386	1
GO:0002396	1
GO:0002397	1
GO:0002399	1
GO:0002404	1
GO:0002406	1
GO:0002407	1
GO:0002408	1
GO:0002412	1
GO:0002414	1
GO:0002415	1
GO:0002418	1
GO:0002419	1
GO:0002420	1
GO:0002423	1
GO:0002424	1
GO:0002426	1
GO:0002428	1
GO:0002429	1
GO:0002430	1
GO:0002431	1
GO:0002432	1
GO:0002434	1
GO:0002436	1
GO:0002437	1
GO:0002438	1
GO:0002439	1
GO:0002440	1
GO:0002441	1
GO:0002442	1
GO:0002443	1
GO:0002444	1
GO:0002445	1
GO:0002446	1
GO:0002447	1
GO:0002448	1
GO:0002449	1
GO:0002455	1
GO:0002456	1
GO:0002457	1
GO:0002458	1
GO:0002460	1
GO:0002461	1
GO:0002462	1
GO:0002465	1
GO:0002467	1
GO:0002468	1
GO:0002474	1
GO:0002475	1
GO:0002476	1
GO:0002477	1
GO:0002478	1
GO:0002479	1
GO:0002481	1
GO:0002483	1
GO:0002484	1
GO:0002485	1
GO:0002488	1
GO:0002489	1
GO:0002495	1
GO:0002501	1
GO:0002502	1
GO:0002503	1
GO:0002504	1
GO:0002507	1
GO:0002508	1
GO:0002510	1
GO:0002513	1
GO:0002514	1
GO:0002517	1
GO:0002518	1
GO:0002520	1
GO:0002521	1
GO:0002522	1
GO:0002523	1
GO:0002524	1
GO:0002525	1
GO:0002526	1
GO:0002528	1
GO:0002532	1
GO:0002534	1
GO:0002536	1
GO:0002537	1
GO:0002538	1
GO:0002539	1
GO:0002540	1
GO:0002541	1
GO:0002542	1
GO:0002543	1
GO:0002544	1
GO:0002545	1
GO:0002548	1
GO:0002551	1
GO:0002552	1
GO:0002553	1
GO:0002554	1
GO:0002560	1
GO:0002561	1
GO:0002562	1
GO:0002566	1
GO:0002568	1
GO:0002572	1
GO:0002573	1
GO:0002575	1
GO:0002576	1
GO:0002577	1
GO:0002578	1
GO:0002579	1
GO:0002580	1
GO:0002581	1
GO:0002582	1
GO:0002583	1
GO:0002584	1
GO:0002585	1
GO:0002586	1
GO:0002587	1
GO:0002588	1
GO:0002589	1
GO:0002590	1
GO:0002591	1
GO:0002604	1
GO:0002605	1
GO:0002606	1
GO:0002631	1
GO:0002632	1
GO:0002634	1
GO:0002635	1
GO:0002636	1
GO:0002637	1
GO:0002638	1
GO:0002639	1
GO:0002640	1
GO:0002642	1
GO:0002643	1
GO:0002644	1
GO:0002645	1
GO:0002646	1
GO:0002648	1
GO:0002649	1
GO:0002651	1
GO:0002652	1
GO:0002654	1
GO:0002658	1
GO:0002660	1
GO:0002661	1
GO:0002663	1
GO:0002664	1
GO:0002665	1
GO:0002666	1
GO:0002667	1
GO:0002668	1
GO:0002669	1
GO:0002673	1
GO:0002674	1
GO:0002675	1
GO:0002676	1
GO:0002677	1
GO:0002678	1
GO:0002679	1
GO:0002681	1
GO:0002682	1
GO:0002683	1
GO:0002684	1
GO:0002685	1
GO:0002686	1
GO:0002687	1
GO:0002688	1
GO:0002689	1
GO:0002690	1
GO:0002691	1
GO:0002692	1
GO:0002693	1
GO:0002694	1
GO:0002695	1
GO:0002696	1
GO:0002697	1
GO:0002698	1
GO:0002699	1
GO:0002700	1
GO:0002701	1
GO:0002702	1
GO:0002703	1
GO:0002704	1
GO:0002705	1
GO:0002706	1
GO:0002707	1
GO:0002708	1
GO:0002709	1
GO:0002710	1
GO:0002711	1
GO:0002712	1
GO:0002713	1
GO:0002714	1
GO:0002715	1
GO:0002716	1
GO:0002717	1
GO:0002718	1
GO:0002719	1
GO:0002720	1
GO:0002724	1
GO:0002725	1
GO:0002726	1
GO:0002727	1
GO:0002729	1
GO:0002730	1
GO:0002731	1
GO:0002732	1
GO:0002739	1
GO:0002740	1
GO:0002741	1
GO:0002752	1
GO:0002753	1
GO:0002755	1
GO:0002756	1
GO:0002757	1
GO:0002758	1
GO:0002759	1
GO:0002760	1
GO:0002761	1
GO:0002762	1
GO:0002763	1
GO:0002764	1
GO:0002765	1
GO:0002767	1
GO:0002768	1
GO:0002769	1
GO:0002774	1
GO:0002775	1
GO:0002776	1
GO:0002777	1
GO:0002778	1
GO:0002779	1
GO:0002780	1
GO:0002784	1
GO:0002786	1
GO:0002790	1
GO:0002791	1
GO:0002792	1
GO:0002793	1
GO:0002805	1
GO:0002807	1
GO:0002808	1
GO:0002815	1
GO:0002816	1
GO:0002819	1
GO:0002820	1
GO:0002821	1
GO:0002822	1
GO:0002823	1
GO:0002824	1
GO:0002825	1
GO:0002826	1
GO:0002827	1
GO:0002828	1
GO:0002829	1
GO:0002830	1
GO:0002831	1
GO:0002832	1
GO:0002833	1
GO:0002834	1
GO:0002835	1
GO:0002836	1
GO:0002837	1
GO:0002838	1
GO:0002839	1
GO:0002840	1
GO:0002841	1
GO:0002842	1
GO:0002849	1
GO:0002851	1
GO:0002852	1
GO:0002853	1
GO:0002855	1
GO:0002856	1
GO:0002857	1
GO:0002858	1
GO:0002859	1
GO:0002860	1
GO:0002861	1
GO:0002862	1
GO:0002863	1
GO:0002864	1
GO:0002865	1
GO:0002866	1
GO:0002870	1
GO:0002874	1
GO:0002875	1
GO:0002876	1
GO:0002877	1
GO:0002878	1
GO:0002879	1
GO:0002880	1
GO:0002882	1
GO:0002883	1
GO:0002884	1
GO:0002885	1
GO:0002886	1
GO:0002888	1
GO:0002889	1
GO:0002890	1
GO:0002891	1
GO:0002892	1
GO:0002894	1
GO:0002895	1
GO:0002897	1
GO:0002901	1
GO:0002902	1
GO:0002903	1
GO:0002904	1
GO:0002905	1
GO:0002906	1
GO:0002911	1
GO:0002912	1
GO:0002913	1
GO:0002920	1
GO:0002921	1
GO:0002922	1
GO:0002923	1
GO:0002924	1
GO:0002925	1
GO:0002930	1
GO:0002931	1
GO:0002932	1
GO:0002934	1
GO:0002936	1
GO:0003002	1
GO:0003006	1
GO:0003007	1
GO:0003008	1
GO:0003009	1
GO:0003010	1
GO:0003011	1
GO:0003012	1
GO:0003013	1
GO:0003014	1
GO:0003015	1
GO:0003016	1
GO:0003017	1
GO:0003018	1
GO:0003025	1
GO:0003026	1
GO:0003027	1
GO:0003029	1
GO:0003032	1
GO:0003044	1
GO:0003050	1
GO:0003051	1
GO:0003056	1
GO:0003057	1
GO:0003059	1
GO:0003061	1
GO:0003062	1
GO:0003065	1
GO:0003068	1
GO:0003069	1
GO:0003070	1
GO:0003071	1
GO:0003072	1
GO:0003073	1
GO:0003081	1
GO:0003083	1
GO:0003084	1
GO:0003085	1
GO:0003091	1
GO:0003093	1
GO:0003094	1
GO:0003096	1
GO:0003097	1
GO:0003099	1
GO:0003100	1
GO:0003104	1
GO:0003105	1
GO:0003106	1
GO:0003108	1
GO:0003116	1
GO:0003117	1
GO:0003127	1
GO:0003128	1
GO:0003129	1
GO:0003130	1
GO:0003133	1
GO:0003134	1
GO:0003136	1
GO:0003137	1
GO:0003138	1
GO:0003139	1
GO:0003140	1
GO:0003142	1
GO:0003143	1
GO:0003144	1
GO:0003148	1
GO:0003149	1
GO:0003150	1
GO:0003151	1
GO:0003156	1
GO:0003157	1
GO:0003158	1
GO:0003159	1
GO:0003160	1
GO:0003161	1
GO:0003162	1
GO:0003163	1
GO:0003164	1
GO:0003165	1
GO:0003166	1
GO:0003167	1
GO:0003168	1
GO:0003169	1
GO:0003170	1
GO:0003171	1
GO:0003172	1
GO:0003174	1
GO:0003175	1
GO:0003176	1
GO:0003177	1
GO:0003179	1
GO:0003180	1
GO:0003181	1
GO:0003183	1
GO:0003184	1
GO:0003185	1
GO:0003186	1
GO:0003188	1
GO:0003190	1
GO:0003192	1
GO:0003193	1
GO:0003195	1
GO:0003197	1
GO:0003198	1
GO:0003199	1
GO:0003203	1
GO:0003205	1
GO:0003206	1
GO:0003207	1
GO:0003208	1
GO:0003209	1
GO:0003210	1
GO:0003211	1
GO:0003213	1
GO:0003214	1
GO:0003215	1
GO:0003218	1
GO:0003219	1
GO:0003220	1
GO:0003221	1
GO:0003222	1
GO:0003223	1
GO:0003228	1
GO:0003229	1
GO:0003230	1
GO:0003231	1
GO:0003235	1
GO:0003236	1
GO:0003241	1
GO:0003243	1
GO:0003245	1
GO:0003249	1
GO:0003250	1
GO:0003251	1
GO:0003253	1
GO:0003254	1
GO:0003256	1
GO:0003257	1
GO:0003260	1
GO:0003263	1
GO:0003264	1
GO:0003266	1
GO:0003270	1
GO:0003272	1
GO:0003273	1
GO:0003275	1
GO:0003278	1
GO:0003279	1
GO:0003281	1
GO:0003283	1
GO:0003284	1
GO:0003285	1
GO:0003289	1
GO:0003290	1
GO:0003294	1
GO:0003298	1
GO:0003299	1
GO:0003300	1
GO:0003301	1
GO:0003306	1
GO:0003307	1
GO:0003308	1
GO:0003309	1
GO:0003310	1
GO:0003311	1
GO:0003312	1
GO:0003318	1
GO:0003321	1
GO:0003322	1
GO:0003323	1
GO:0003326	1
GO:0003327	1
GO:0003329	1
GO:0003330	1
GO:0003331	1
GO:0003333	1
GO:0003334	1
GO:0003335	1
GO:0003337	1
GO:0003338	1
GO:0003339	1
GO:0003340	1
GO:0003341	1
GO:0003342	1
GO:0003343	1
GO:0003344	1
GO:0003347	1
GO:0003348	1
GO:0003349	1
GO:0003350	1
GO:0003351	1
GO:0003352	1
GO:0003353	1
GO:0003356	1
GO:0003357	1
GO:0003358	1
GO:0003359	1
GO:0003360	1
GO:0003363	1
GO:0003365	1
GO:0003366	1
GO:0003373	1
GO:0003374	1
GO:0003376	1
GO:0003382	1
GO:0003383	1
GO:0003401	1
GO:0003402	1
GO:0003404	1
GO:0003406	1
GO:0003407	1
GO:0003408	1
GO:0003409	1
GO:0003413	1
GO:0003414	1
GO:0003415	1
GO:0003416	1
GO:0003417	1
GO:0003418	1
GO:0003419	1
GO:0003420	1
GO:0003421	1
GO:0003422	1
GO:0003429	1
GO:0003430	1
GO:0003431	1
GO:0003433	1
GO:0005513	1
GO:0005975	1
GO:0005976	1
GO:0005977	1
GO:0005978	1
GO:0005979	1
GO:0005980	1
GO:0005981	1
GO:0005984	1
GO:0005988	1
GO:0005989	1
GO:0005991	1
GO:0005996	1
GO:0005997	1
GO:0006000	1
GO:0006002	1
GO:0006003	1
GO:0006004	1
GO:0006006	1
GO:0006007	1
GO:0006011	1
GO:0006012	1
GO:0006013	1
GO:0006014	1
GO:0006015	1
GO:0006020	1
GO:0006021	1
GO:0006022	1
GO:0006023	1
GO:0006024	1
GO:0006026	1
GO:0006027	1
GO:0006029	1
GO:0006030	1
GO:0006032	1
GO:0006040	1
GO:0006041	1
GO:0006042	1
GO:0006043	1
GO:0006044	1
GO:0006047	1
GO:0006048	1
GO:0006049	1
GO:0006050	1
GO:0006051	1
GO:0006054	1
GO:0006055	1
GO:0006059	1
GO:0006060	1
GO:0006061	1
GO:0006062	1
GO:0006063	1
GO:0006064	1
GO:0006066	1
GO:0006067	1
GO:0006068	1
GO:0006069	1
GO:0006071	1
GO:0006072	1
GO:0006073	1
GO:0006081	1
GO:0006082	1
GO:0006083	1
GO:0006084	1
GO:0006085	1
GO:0006086	1
GO:0006089	1
GO:0006090	1
GO:0006091	1
GO:0006094	1
GO:0006096	1
GO:0006097	1
GO:0006098	1
GO:0006099	1
GO:0006101	1
GO:0006102	1
GO:0006103	1
GO:0006104	1
GO:0006105	1
GO:0006106	1
GO:0006107	1
GO:0006108	1
GO:0006109	1
GO:0006110	1
GO:0006111	1
GO:0006112	1
GO:0006113	1
GO:0006114	1
GO:0006116	1
GO:0006117	1
GO:0006119	1
GO:0006120	1
GO:0006121	1
GO:0006122	1
GO:0006127	1
GO:0006139	1
GO:0006140	1
GO:0006144	1
GO:0006145	1
GO:0006147	1
GO:0006148	1
GO:0006149	1
GO:0006152	1
GO:0006154	1
GO:0006157	1
GO:0006161	1
GO:0006163	1
GO:0006164	1
GO:0006165	1
GO:0006166	1
GO:0006167	1
GO:0006168	1
GO:0006171	1
GO:0006172	1
GO:0006174	1
GO:0006175	1
GO:0006177	1
GO:0006178	1
GO:0006182	1
GO:0006183	1
GO:0006184	1
GO:0006185	1
GO:0006186	1
GO:0006188	1
GO:0006189	1
GO:0006193	1
GO:0006195	1
GO:0006196	1
GO:0006198	1
GO:0006200	1
GO:0006203	1
GO:0006206	1
GO:0006207	1
GO:0006208	1
GO:0006210	1
GO:0006211	1
GO:0006212	1
GO:0006213	1
GO:0006214	1
GO:0006216	1
GO:0006220	1
GO:0006221	1
GO:0006222	1
GO:0006225	1
GO:0006226	1
GO:0006227	1
GO:0006228	1
GO:0006231	1
GO:0006233	1
GO:0006235	1
GO:0006240	1
GO:0006241	1
GO:0006244	1
GO:0006256	1
GO:0006258	1
GO:0006259	1
GO:0006260	1
GO:0006261	1
GO:0006264	1
GO:0006265	1
GO:0006266	1
GO:0006268	1
GO:0006269	1
GO:0006270	1
GO:0006271	1
GO:0006272	1
GO:0006273	1
GO:0006275	1
GO:0006278	1
GO:0006281	1
GO:0006282	1
GO:0006283	1
GO:0006284	1
GO:0006285	1
GO:0006287	1
GO:0006288	1
GO:0006289	1
GO:0006290	1
GO:0006294	1
GO:0006295	1
GO:0006296	1
GO:0006297	1
GO:0006298	1
GO:0006301	1
GO:0006302	1
GO:0006303	1
GO:0006304	1
GO:0006305	1
GO:0006306	1
GO:0006307	1
GO:0006308	1
GO:0006309	1
GO:0006310	1
GO:0006311	1
GO:0006312	1
GO:0006323	1
GO:0006325	1
GO:0006333	1
GO:0006334	1
GO:0006335	1
GO:0006336	1
GO:0006337	1
GO:0006338	1
GO:0006342	1
GO:0006343	1
GO:0006344	1
GO:0006346	1
GO:0006348	1
GO:0006349	1
GO:0006351	1
GO:0006352	1
GO:0006353	1
GO:0006354	1
GO:0006355	1
GO:0006356	1
GO:0006357	1
GO:0006359	1
GO:0006360	1
GO:0006361	1
GO:0006362	1
GO:0006363	1
GO:0006364	1
GO:0006366	1
GO:0006367	1
GO:0006368	1
GO:0006369	1
GO:0006370	1
GO:0006376	1
GO:0006378	1
GO:0006379	1
GO:0006382	1
GO:0006383	1
GO:0006384	1
GO:0006386	1
GO:0006388	1
GO:0006390	1
GO:0006391	1
GO:0006396	1
GO:0006397	1
GO:0006398	1
GO:0006399	1
GO:0006400	1
GO:0006401	1
GO:0006402	1
GO:0006403	1
GO:0006404	1
GO:0006405	1
GO:0006406	1
GO:0006407	1
GO:0006408	1
GO:0006409	1
GO:0006412	1
GO:0006413	1
GO:0006414	1
GO:0006415	1
GO:0006417	1
GO:0006418	1
GO:0006419	1
GO:0006420	1
GO:0006421	1
GO:0006422	1
GO:0006423	1
GO:0006424	1
GO:0006426	1
GO:0006427	1
GO:0006428	1
GO:0006429	1
GO:0006430	1
GO:0006431	1
GO:0006432	1
GO:0006433	1
GO:0006434	1
GO:0006435	1
GO:0006436	1
GO:0006437	1
GO:0006438	1
GO:0006446	1
GO:0006447	1
GO:0006448	1
GO:0006449	1
GO:0006450	1
GO:0006451	1
GO:0006452	1
GO:0006457	1
GO:0006458	1
GO:0006461	1
GO:0006463	1
GO:0006464	1
GO:0006465	1
GO:0006468	1
GO:0006469	1
GO:0006470	1
GO:0006471	1
GO:0006473	1
GO:0006474	1
GO:0006475	1
GO:0006476	1
GO:0006477	1
GO:0006478	1
GO:0006479	1
GO:0006480	1
GO:0006481	1
GO:0006482	1
GO:0006486	1
GO:0006487	1
GO:0006488	1
GO:0006491	1
GO:0006493	1
GO:0006497	1
GO:0006498	1
GO:0006499	1
GO:0006500	1
GO:0006501	1
GO:0006505	1
GO:0006506	1
GO:0006507	1
GO:0006508	1
GO:0006509	1
GO:0006511	1
GO:0006513	1
GO:0006515	1
GO:0006516	1
GO:0006517	1
GO:0006518	1
GO:0006520	1
GO:0006521	1
GO:0006522	1
GO:0006524	1
GO:0006525	1
GO:0006526	1
GO:0006527	1
GO:0006528	1
GO:0006529	1
GO:0006530	1
GO:0006531	1
GO:0006532	1
GO:0006533	1
GO:0006534	1
GO:0006535	1
GO:0006536	1
GO:0006537	1
GO:0006538	1
GO:0006540	1
GO:0006541	1
GO:0006542	1
GO:0006543	1
GO:0006544	1
GO:0006545	1
GO:0006546	1
GO:0006547	1
GO:0006548	1
GO:0006549	1
GO:0006550	1
GO:0006551	1
GO:0006552	1
GO:0006553	1
GO:0006554	1
GO:0006555	1
GO:0006556	1
GO:0006558	1
GO:0006559	1
GO:0006560	1
GO:0006561	1
GO:0006562	1
GO:0006563	1
GO:0006564	1
GO:0006565	1
GO:0006566	1
GO:0006567	1
GO:0006568	1
GO:0006569	1
GO:0006570	1
GO:0006571	1
GO:0006572	1
GO:0006573	1
GO:0006574	1
GO:0006575	1
GO:0006576	1
GO:0006577	1
GO:0006578	1
GO:0006579	1
GO:0006581	1
GO:0006582	1
GO:0006583	1
GO:0006584	1
GO:0006585	1
GO:0006586	1
GO:0006587	1
GO:0006590	1
GO:0006591	1
GO:0006592	1
GO:0006593	1
GO:0006595	1
GO:0006596	1
GO:0006597	1
GO:0006598	1
GO:0006599	1
GO:0006600	1
GO:0006601	1
GO:0006603	1
GO:0006605	1
GO:0006606	1
GO:0006607	1
GO:0006608	1
GO:0006610	1
GO:0006611	1
GO:0006612	1
GO:0006613	1
GO:0006614	1
GO:0006620	1
GO:0006621	1
GO:0006622	1
GO:0006623	1
GO:0006624	1
GO:0006625	1
GO:0006626	1
GO:0006627	1
GO:0006629	1
GO:0006631	1
GO:0006633	1
GO:0006635	1
GO:0006636	1
GO:0006637	1
GO:0006638	1
GO:0006639	1
GO:0006641	1
GO:0006642	1
GO:0006643	1
GO:0006644	1
GO:0006646	1
GO:0006649	1
GO:0006650	1
GO:0006651	1
GO:0006653	1
GO:0006654	1
GO:0006655	1
GO:0006656	1
GO:0006657	1
GO:0006658	1
GO:0006659	1
GO:0006660	1
GO:0006661	1
GO:0006662	1
GO:0006663	1
GO:0006664	1
GO:0006665	1
GO:0006666	1
GO:0006667	1
GO:0006668	1
GO:0006669	1
GO:0006670	1
GO:0006671	1
GO:0006672	1
GO:0006677	1
GO:0006678	1
GO:0006680	1
GO:0006681	1
GO:0006682	1
GO:0006683	1
GO:0006684	1
GO:0006685	1
GO:0006686	1
GO:0006687	1
GO:0006688	1
GO:0006689	1
GO:0006690	1
GO:0006691	1
GO:0006692	1
GO:0006693	1
GO:0006694	1
GO:0006695	1
GO:0006699	1
GO:0006700	1
GO:0006701	1
GO:0006702	1
GO:0006703	1
GO:0006704	1
GO:0006705	1
GO:0006706	1
GO:0006707	1
GO:0006709	1
GO:0006710	1
GO:0006711	1
GO:0006713	1
GO:0006714	1
GO:0006720	1
GO:0006721	1
GO:0006725	1
GO:0006729	1
GO:0006730	1
GO:0006732	1
GO:0006733	1
GO:0006734	1
GO:0006739	1
GO:0006740	1
GO:0006741	1
GO:0006742	1
GO:0006743	1
GO:0006744	1
GO:0006747	1
GO:0006749	1
GO:0006750	1
GO:0006751	1
GO:0006753	1
GO:0006754	1
GO:0006756	1
GO:0006757	1
GO:0006760	1
GO:0006766	1
GO:0006767	1
GO:0006768	1
GO:0006771	1
GO:0006772	1
GO:0006775	1
GO:0006776	1
GO:0006777	1
GO:0006778	1
GO:0006779	1
GO:0006780	1
GO:0006782	1
GO:0006783	1
GO:0006784	1
GO:0006787	1
GO:0006788	1
GO:0006790	1
GO:0006793	1
GO:0006796	1
GO:0006797	1
GO:0006798	1
GO:0006801	1
GO:0006805	1
GO:0006807	1
GO:0006808	1
GO:0006809	1
GO:0006810	1
GO:0006811	1
GO:0006812	1
GO:0006813	1
GO:0006814	1
GO:0006816	1
GO:0006817	1
GO:0006818	1
GO:0006820	1
GO:0006821	1
GO:0006824	1
GO:0006825	1
GO:0006826	1
GO:0006828	1
GO:0006829	1
GO:0006833	1
GO:0006835	1
GO:0006836	1
GO:0006837	1
GO:0006839	1
GO:0006842	1
GO:0006844	1
GO:0006848	1
GO:0006850	1
GO:0006851	1
GO:0006855	1
GO:0006857	1
GO:0006858	1
GO:0006860	1
GO:0006862	1
GO:0006863	1
GO:0006865	1
GO:0006867	1
GO:0006868	1
GO:0006869	1
GO:0006873	1
GO:0006874	1
GO:0006875	1
GO:0006876	1
GO:0006878	1
GO:0006879	1
GO:0006880	1
GO:0006882	1
GO:0006883	1
GO:0006884	1
GO:0006885	1
GO:0006886	1
GO:0006887	1
GO:0006888	1
GO:0006890	1
GO:0006891	1
GO:0006892	1
GO:0006893	1
GO:0006895	1
GO:0006896	1
GO:0006897	1
GO:0006898	1
GO:0006900	1
GO:0006901	1
GO:0006903	1
GO:0006904	1
GO:0006906	1
GO:0006907	1
GO:0006909	1
GO:0006910	1
GO:0006911	1
GO:0006913	1
GO:0006914	1
GO:0006915	1
GO:0006919	1
GO:0006921	1
GO:0006924	1
GO:0006925	1
GO:0006927	1
GO:0006928	1
GO:0006929	1
GO:0006930	1
GO:0006931	1
GO:0006933	1
GO:0006935	1
GO:0006936	1
GO:0006937	1
GO:0006939	1
GO:0006940	1
GO:0006941	1
GO:0006942	1
GO:0006948	1
GO:0006949	1
GO:0006950	1
GO:0006952	1
GO:0006953	1
GO:0006954	1
GO:0006955	1
GO:0006956	1
GO:0006957	1
GO:0006958	1
GO:0006959	1
GO:0006963	1
GO:0006965	1
GO:0006968	1
GO:0006970	1
GO:0006971	1
GO:0006972	1
GO:0006974	1
GO:0006975	1
GO:0006977	1
GO:0006978	1
GO:0006979	1
GO:0006982	1
GO:0006983	1
GO:0006984	1
GO:0006986	1
GO:0006987	1
GO:0006990	1
GO:0006991	1
GO:0006995	1
GO:0006996	1
GO:0006997	1
GO:0006998	1
GO:0006999	1
GO:0007000	1
GO:0007004	1
GO:0007005	1
GO:0007006	1
GO:0007007	1
GO:0007008	1
GO:0007009	1
GO:0007010	1
GO:0007015	1
GO:0007016	1
GO:0007017	1
GO:0007018	1
GO:0007019	1
GO:0007020	1
GO:0007021	1
GO:0007023	1
GO:0007026	1
GO:0007028	1
GO:0007029	1
GO:0007030	1
GO:0007031	1
GO:0007032	1
GO:0007033	1
GO:0007034	1
GO:0007035	1
GO:0007040	1
GO:0007041	1
GO:0007042	1
GO:0007043	1
GO:0007044	1
GO:0007045	1
GO:0007049	1
GO:0007050	1
GO:0007051	1
GO:0007052	1
GO:0007056	1
GO:0007057	1
GO:0007059	1
GO:0007060	1
GO:0007062	1
GO:0007063	1
GO:0007064	1
GO:0007065	1
GO:0007066	1
GO:0007067	1
GO:0007072	1
GO:0007076	1
GO:0007080	1
GO:0007084	1
GO:0007088	1
GO:0007089	1
GO:0007091	1
GO:0007092	1
GO:0007093	1
GO:0007094	1
GO:0007095	1
GO:0007096	1
GO:0007097	1
GO:0007098	1
GO:0007099	1
GO:0007100	1
GO:0007108	1
GO:0007109	1
GO:0007113	1
GO:0007126	1
GO:0007127	1
GO:0007128	1
GO:0007129	1
GO:0007130	1
GO:0007131	1
GO:0007135	1
GO:0007140	1
GO:0007141	1
GO:0007143	1
GO:0007144	1
GO:0007147	1
GO:0007154	1
GO:0007155	1
GO:0007156	1
GO:0007157	1
GO:0007158	1
GO:0007159	1
GO:0007160	1
GO:0007161	1
GO:0007162	1
GO:0007163	1
GO:0007164	1
GO:0007165	1
GO:0007166	1
GO:0007167	1
GO:0007168	1
GO:0007169	1
GO:0007171	1
GO:0007172	1
GO:0007173	1
GO:0007174	1
GO:0007175	1
GO:0007176	1
GO:0007178	1
GO:0007179	1
GO:0007181	1
GO:0007182	1
GO:0007183	1
GO:0007184	1
GO:0007185	1
GO:0007186	1
GO:0007187	1
GO:0007188	1
GO:0007189	1
GO:0007190	1
GO:0007191	1
GO:0007192	1
GO:0007193	1
GO:0007194	1
GO:0007195	1
GO:0007196	1
GO:0007197	1
GO:0007198	1
GO:0007199	1
GO:0007200	1
GO:0007202	1
GO:0007204	1
GO:0007205	1
GO:0007206	1
GO:0007207	1
GO:0007208	1
GO:0007210	1
GO:0007212	1
GO:0007213	1
GO:0007214	1
GO:0007215	1
GO:0007216	1
GO:0007217	1
GO:0007218	1
GO:0007219	1
GO:0007220	1
GO:0007221	1
GO:0007223	1
GO:0007224	1
GO:0007225	1
GO:0007227	1
GO:0007228	1
GO:0007229	1
GO:0007231	1
GO:0007249	1
GO:0007250	1
GO:0007252	1
GO:0007253	1
GO:0007254	1
GO:0007256	1
GO:0007257	1
GO:0007258	1
GO:0007259	1
GO:0007260	1
GO:0007262	1
GO:0007263	1
GO:0007264	1
GO:0007265	1
GO:0007266	1
GO:0007267	1
GO:0007268	1
GO:0007269	1
GO:0007270	1
GO:0007271	1
GO:0007272	1
GO:0007274	1
GO:0007275	1
GO:0007276	1
GO:0007281	1
GO:0007283	1
GO:0007285	1
GO:0007286	1
GO:0007288	1
GO:0007289	1
GO:0007290	1
GO:0007291	1
GO:0007292	1
GO:0007296	1
GO:0007308	1
GO:0007309	1
GO:0007314	1
GO:0007315	1
GO:0007320	1
GO:0007321	1
GO:0007338	1
GO:0007339	1
GO:0007340	1
GO:0007341	1
GO:0007342	1
GO:0007343	1
[truncated: 14,384 more rows]

## Sheet: goAdjustedPvalueMean_MDownregul
GO:0000002	1
GO:0000003	0.0167564
GO:0000012	1
GO:0000018	0.173999
GO:0000019	0.928591
GO:0000027	1
GO:0000028	0.382713
GO:0000038	1
GO:0000041	0.0696685
GO:0000042	1
GO:0000045	0.903943
GO:0000046	1
GO:0000050	0.899853
GO:0000052	1
GO:0000053	0.478499
GO:0000054	0.537939
GO:0000055	0.608613
GO:0000056	0.986481
GO:0000059	1
GO:0000060	0.915859
GO:0000070	0.0791814
GO:0000075	0.0161053
GO:0000076	0.694274
GO:0000077	0.468035
GO:0000079	0.56911
GO:0000080	1
GO:0000082	0.803686
GO:0000083	1
GO:0000084	1
GO:0000086	0.748506
GO:0000087	1
GO:0000090	1
GO:0000096	0.903434
GO:0000097	0.177869
GO:0000098	1
GO:0000101	0.519888
GO:0000103	1
GO:0000105	1
GO:0000117	1
GO:0000122	0.571507
GO:0000132	0.619955
GO:0000147	1
GO:0000154	0.310231
GO:0000160	1
GO:0000165	1
GO:0000183	0.395322
GO:0000184	0.876997
GO:0000185	1
GO:0000186	1
GO:0000187	1
GO:0000188	1
GO:0000189	0.611049
GO:0000209	0.184676
GO:0000212	0.903257
GO:0000226	0.0028999
GO:0000244	0.43821
GO:0000245	0.769032
GO:0000255	1
GO:0000256	1
GO:0000266	0.650335
GO:0000270	1
GO:0000271	1
GO:0000272	0.191769
GO:0000278	4.18426e-08
GO:0000279	1
GO:0000280	9.7755e-07
GO:0000281	0.218975
GO:0000288	1
GO:0000289	1
GO:0000290	1
GO:0000291	1
GO:0000301	1
GO:0000302	0.554554
GO:0000303	1
GO:0000305	1
GO:0000320	0.727963
GO:0000338	0.381421
GO:0000375	0.00352627
GO:0000377	0.00352627
GO:0000379	1
GO:0000380	0.72826
GO:0000381	0.83222
GO:0000387	0.0290981
GO:0000389	1
GO:0000390	1
GO:0000394	0.159831
GO:0000395	1
GO:0000398	0.00352627
GO:0000409	1
GO:0000411	1
GO:0000413	0.0881719
GO:0000414	1
GO:0000415	1
GO:0000416	1
GO:0000422	0.447987
GO:0000423	0.201938
GO:0000429	0.806698
GO:0000430	1
GO:0000431	1
GO:0000432	1
GO:0000433	1
GO:0000435	1
GO:0000436	0.806698
GO:0000437	1
GO:0000447	0.395733
GO:0000448	1
GO:0000460	0.0980566
GO:0000461	0.395733
GO:0000462	0.320142
GO:0000463	0.684927
GO:0000466	0.430621
GO:0000469	0.629389
GO:0000470	0.684927
GO:0000478	0.629389
GO:0000479	0.629389
GO:0000491	0.744854
GO:0000492	0.744854
GO:0000578	0.224931
GO:0000710	0.628446
GO:0000711	1
GO:0000712	0.581469
GO:0000715	1
GO:0000717	1
GO:0000720	0.428231
GO:0000722	1
GO:0000723	1
GO:0000724	0.0290981
GO:0000725	0.0290981
GO:0000726	0.848175
GO:0000729	1
GO:0000731	1
GO:0000733	0.843133
GO:0000737	0.317116
GO:0000738	0.291384
GO:0000768	1
GO:0000819	0.129525
GO:0000820	1
GO:0000821	1
GO:0000902	1
GO:0000904	1
GO:0000910	0.100243
GO:0000912	1
GO:0000915	1
GO:0000917	1
GO:0000920	1
GO:0000956	0.901705
GO:0000957	1
GO:0000958	1
GO:0000959	1
GO:0000960	1
GO:0000961	1
GO:0000962	1
GO:0000963	1
GO:0000964	0.971763
GO:0000965	0.897077
GO:0000966	0.971763
GO:0000972	1
GO:0001079	1
GO:0001080	1
GO:0001100	1
GO:0001101	0.555049
GO:0001180	0.624153
GO:0001188	0.624153
GO:0001189	0.624153
GO:0001192	1
GO:0001193	1
GO:0001207	1
GO:0001301	1
GO:0001302	1
GO:0001304	1
GO:0001306	0.105005
GO:0001309	1
GO:0001315	1
GO:0001501	1
GO:0001502	1
GO:0001503	0.973414
GO:0001504	1
GO:0001505	1
GO:0001508	1
GO:0001510	1
GO:0001514	1
GO:0001516	0.736119
GO:0001519	1
GO:0001522	0.851692
GO:0001523	1
GO:0001525	1
GO:0001539	0.269568
GO:0001541	1
GO:0001542	1
GO:0001543	1
GO:0001544	1
GO:0001545	1
GO:0001546	1
GO:0001547	1
GO:0001550	1
GO:0001553	0.556394
GO:0001555	1
GO:0001556	0.712963
GO:0001558	0.723649
GO:0001560	1
GO:0001561	1
GO:0001562	1
GO:0001568	1
GO:0001569	1
GO:0001570	1
GO:0001573	1
GO:0001574	1
GO:0001575	0.391765
GO:0001576	1
GO:0001578	1
GO:0001579	1
GO:0001580	1
GO:0001581	1
GO:0001582	1
GO:0001649	0.649126
GO:0001654	0.811099
GO:0001655	1
GO:0001656	1
GO:0001657	1
GO:0001658	1
GO:0001659	0.156831
GO:0001660	1
GO:0001661	1
GO:0001662	1
GO:0001666	1
GO:0001667	1
GO:0001672	1
GO:0001675	1
GO:0001676	0.506648
GO:0001678	1
GO:0001680	1
GO:0001682	1
GO:0001692	1
GO:0001694	1
GO:0001696	1
GO:0001697	1
GO:0001698	1
GO:0001701	0.0155036
GO:0001702	0.621109
GO:0001704	0.458156
GO:0001705	1
GO:0001706	1
GO:0001707	0.207794
GO:0001708	0.915859
GO:0001709	0.674206
GO:0001710	1
GO:0001711	0.615687
GO:0001712	1
GO:0001714	0.762686
GO:0001715	1
GO:0001731	0.742616
GO:0001732	0.896885
GO:0001736	1
GO:0001738	1
GO:0001743	1
GO:0001754	1
GO:0001755	1
GO:0001756	0.911256
GO:0001757	1
GO:0001759	1
GO:0001762	1
GO:0001763	1
GO:0001764	1
GO:0001765	1
GO:0001766	1
GO:0001767	1
GO:0001768	1
GO:0001771	1
GO:0001773	0.753619
GO:0001774	1
GO:0001775	1
GO:0001776	0.843114
GO:0001777	1
GO:0001778	1
GO:0001779	1
GO:0001780	1
GO:0001781	1
GO:0001782	0.277134
GO:0001783	0.95675
GO:0001787	1
GO:0001788	1
GO:0001794	1
GO:0001796	1
GO:0001798	1
GO:0001802	1
GO:0001803	1
GO:0001805	1
GO:0001806	1
GO:0001807	1
GO:0001808	1
GO:0001809	1
GO:0001810	1
GO:0001811	1
GO:0001812	1
GO:0001816	1
GO:0001817	1
GO:0001818	1
GO:0001819	1
GO:0001820	1
GO:0001821	1
GO:0001822	1
GO:0001823	1
GO:0001824	0.155995
GO:0001825	0.1275
GO:0001826	0.646926
GO:0001827	1
GO:0001828	1
GO:0001829	0.344209
GO:0001830	1
GO:0001831	1
GO:0001832	0.736119
GO:0001833	1
GO:0001834	1
GO:0001835	1
GO:0001836	0.150592
GO:0001837	0.834225
GO:0001838	1
GO:0001839	0.844123
GO:0001840	0.404371
GO:0001841	1
GO:0001842	1
GO:0001843	1
GO:0001844	1
GO:0001845	1
GO:0001865	0.384367
GO:0001866	1
GO:0001867	1
GO:0001868	1
GO:0001869	1
GO:0001878	1
GO:0001879	1
GO:0001880	1
GO:0001881	0.368866
GO:0001885	1
GO:0001886	1
GO:0001887	1
GO:0001889	0.31602
GO:0001890	0.935383
GO:0001892	1
GO:0001893	1
GO:0001894	1
GO:0001895	1
GO:0001896	1
GO:0001897	1
GO:0001905	1
GO:0001906	1
GO:0001907	1
GO:0001909	1
GO:0001910	1
GO:0001911	1
GO:0001912	1
GO:0001913	1
GO:0001914	1
GO:0001915	1
GO:0001916	1
GO:0001919	0.798503
GO:0001920	0.899853
GO:0001921	1
GO:0001922	1
GO:0001923	1
GO:0001927	1
GO:0001928	1
GO:0001932	0.224252
GO:0001933	0.524673
GO:0001934	0.948764
GO:0001935	1
GO:0001936	1
GO:0001937	1
GO:0001938	1
GO:0001941	0.151466
GO:0001942	1
GO:0001944	1
GO:0001945	1
GO:0001946	1
GO:0001947	1
GO:0001949	1
GO:0001952	1
GO:0001953	1
GO:0001954	1
GO:0001955	1
GO:0001956	1
GO:0001957	1
GO:0001958	1
GO:0001959	1
GO:0001960	1
GO:0001961	1
GO:0001963	1
GO:0001964	1
GO:0001966	1
GO:0001967	1
GO:0001969	1
GO:0001970	1
GO:0001971	1
GO:0001973	1
GO:0001974	1
GO:0001975	1
GO:0001976	0.138269
GO:0001977	1
GO:0001978	1
GO:0001979	1
GO:0001980	1
GO:0001982	1
GO:0001983	1
GO:0001984	1
GO:0001985	1
GO:0001986	1
GO:0001987	1
GO:0001988	1
GO:0001990	1
GO:0001991	1
GO:0001992	1
GO:0001993	1
GO:0001994	1
GO:0001996	1
GO:0001997	1
GO:0001998	1
GO:0001999	1
GO:0002001	1
GO:0002002	0.95675
GO:0002003	1
GO:0002007	1
GO:0002009	1
GO:0002011	0.875351
GO:0002014	1
GO:0002016	0.533175
GO:0002017	1
GO:0002018	1
GO:0002019	1
GO:0002021	0.445165
GO:0002023	1
GO:0002024	1
GO:0002025	1
GO:0002026	1
GO:0002027	1
GO:0002028	1
GO:0002029	1
GO:0002030	1
GO:0002031	1
GO:0002032	1
GO:0002033	1
GO:0002034	1
GO:0002035	0.331997
GO:0002036	1
GO:0002037	1
GO:0002040	1
GO:0002041	0.816077
GO:0002042	1
GO:0002043	1
GO:0002044	1
GO:0002051	0.628284
GO:0002052	1
GO:0002053	1
GO:0002062	1
GO:0002063	1
GO:0002064	1
GO:0002065	1
GO:0002066	1
GO:0002067	1
GO:0002068	1
GO:0002069	1
GO:0002070	1
GO:0002071	1
GO:0002072	1
GO:0002074	1
GO:0002076	0.83222
GO:0002082	0.954268
GO:0002084	0.44666
GO:0002085	1
GO:0002086	1
GO:0002087	1
GO:0002088	1
GO:0002089	1
GO:0002090	1
GO:0002091	1
GO:0002092	1
GO:0002093	1
GO:0002097	1
GO:0002098	1
GO:0002100	1
GO:0002115	1
GO:0002118	1
GO:0002121	1
GO:0002124	1
GO:0002125	1
GO:0002138	1
GO:0002143	1
GO:0002146	1
GO:0002147	1
GO:0002148	1
GO:0002149	1
GO:0002152	1
GO:0002154	1
GO:0002155	1
GO:0002158	1
GO:0002159	1
GO:0002175	1
GO:0002176	0.654564
GO:0002181	0.195351
GO:0002182	1
GO:0002183	0.59799
GO:0002190	0.909247
GO:0002192	0.909247
GO:0002194	1
GO:0002200	0.144594
GO:0002204	0.315524
GO:0002208	0.315524
GO:0002209	1
GO:0002215	1
GO:0002218	0.611049
GO:0002220	1
GO:0002221	0.817795
GO:0002223	1
GO:0002224	1
GO:0002227	0.0684051
GO:0002228	0.703378
GO:0002230	0.654265
GO:0002232	1
GO:0002236	1
GO:0002237	1
GO:0002238	1
GO:0002244	1
GO:0002246	1
GO:0002248	1
GO:0002249	1
GO:0002250	1
GO:0002251	0.113007
GO:0002252	0.963877
GO:0002253	0.168322
GO:0002254	1
GO:0002255	1
GO:0002260	0.732824
GO:0002262	0.915859
GO:0002263	1
GO:0002266	1
GO:0002268	1
GO:0002274	1
GO:0002275	1
GO:0002276	1
GO:0002277	1
GO:0002278	1
GO:0002279	1
GO:0002281	1
GO:0002282	1
GO:0002283	1
GO:0002285	0.83222
GO:0002286	1
GO:0002287	1
GO:0002291	1
GO:0002292	1
GO:0002293	1
GO:0002294	1
GO:0002295	1
GO:0002296	1
GO:0002302	1
GO:0002309	0.616043
GO:0002312	0.986777
GO:0002313	1
GO:0002314	1
GO:0002315	1
GO:0002316	1
GO:0002317	1
GO:0002318	0.570569
GO:0002320	1
GO:0002322	1
GO:0002323	0.654759
GO:0002325	1
GO:0002326	1
GO:0002327	0.988284
GO:0002328	1
GO:0002329	1
GO:0002331	1
GO:0002332	1
GO:0002333	1
GO:0002335	1
GO:0002337	1
GO:0002339	1
GO:0002343	1
GO:0002344	1
GO:0002347	1
GO:0002349	1
GO:0002351	1
GO:0002352	1
GO:0002353	1
GO:0002355	1
GO:0002357	1
GO:0002358	1
GO:0002360	1
GO:0002361	1
GO:0002363	1
GO:0002365	1
GO:0002366	1
GO:0002367	0.908785
GO:0002368	1
GO:0002369	1
GO:0002370	1
GO:0002371	1
GO:0002374	1
GO:0002376	0.175999
GO:0002377	0.278502
GO:0002378	1
GO:0002380	1
GO:0002381	0.315524
GO:0002384	1
GO:0002385	0.113007
GO:0002386	1
GO:0002396	1
GO:0002397	1
GO:0002399	1
GO:0002404	1
GO:0002406	1
GO:0002407	1
GO:0002408	1
GO:0002412	1
GO:0002414	1
GO:0002415	1
GO:0002418	1
GO:0002419	1
GO:0002420	1
GO:0002423	1
GO:0002424	1
GO:0002426	1
GO:0002428	1
GO:0002429	0.638388
GO:0002430	1
GO:0002431	1
GO:0002432	1
GO:0002434	1
GO:0002436	1
GO:0002437	0.895892
GO:0002438	1
GO:0002439	1
GO:0002440	0.244405
GO:0002441	1
GO:0002442	1
GO:0002443	1
GO:0002444	1
GO:0002445	1
GO:0002446	1
GO:0002447	1
GO:0002448	1
GO:0002449	1
GO:0002455	0.533837
GO:0002456	1
GO:0002457	1
GO:0002458	1
GO:0002460	1
GO:0002461	1
GO:0002462	1
GO:0002465	1
GO:0002467	1
GO:0002468	1
GO:0002474	1
GO:0002475	1
GO:0002476	1
GO:0002477	1
GO:0002478	1
GO:0002479	1
GO:0002481	1
GO:0002483	1
GO:0002484	1
GO:0002485	1
GO:0002488	1
GO:0002489	1
GO:0002495	0.598691
GO:0002501	1
GO:0002502	1
GO:0002503	1
GO:0002504	1
GO:0002507	1
GO:0002508	1
GO:0002510	1
GO:0002513	1
GO:0002514	1
GO:0002517	1
GO:0002518	1
GO:0002520	0.571276
GO:0002521	1
GO:0002522	1
GO:0002523	1
GO:0002524	1
GO:0002525	1
GO:0002526	1
GO:0002528	1
GO:0002532	1
GO:0002534	1
GO:0002536	0.879297
GO:0002537	1
GO:0002538	1
GO:0002539	1
GO:0002540	1
GO:0002541	1
GO:0002542	1
GO:0002543	1
GO:0002544	0.983068
GO:0002545	1
GO:0002548	1
GO:0002551	1
GO:0002552	1
GO:0002553	1
GO:0002554	1
GO:0002560	1
GO:0002561	1
GO:0002562	0.151839
GO:0002566	0.518038
GO:0002568	1
GO:0002572	1
GO:0002573	1
GO:0002575	1
GO:0002576	1
GO:0002577	1
GO:0002578	1
GO:0002579	0.783882
GO:0002580	1
GO:0002581	1
GO:0002582	1
GO:0002583	1
GO:0002584	1
GO:0002585	1
GO:0002586	1
GO:0002587	1
GO:0002588	1
GO:0002589	1
GO:0002590	1
GO:0002591	1
GO:0002604	1
GO:0002605	1
GO:0002606	1
GO:0002631	1
GO:0002632	1
GO:0002634	1
GO:0002635	1
GO:0002636	1
GO:0002637	1
GO:0002638	1
GO:0002639	1
GO:0002640	1
GO:0002642	1
GO:0002643	1
GO:0002644	1
GO:0002645	1
GO:0002646	1
GO:0002648	1
GO:0002649	1
GO:0002651	1
GO:0002652	1
GO:0002654	1
GO:0002658	1
GO:0002660	1
GO:0002661	1
GO:0002663	1
GO:0002664	1
GO:0002665	1
GO:0002666	1
GO:0002667	1
GO:0002668	1
GO:0002669	1
GO:0002673	0.934017
GO:0002674	1
GO:0002675	1
GO:0002676	1
GO:0002677	1
GO:0002678	1
GO:0002679	0.783739
GO:0002681	1
GO:0002682	0.191769
GO:0002683	1
GO:0002684	0.629459
GO:0002685	1
GO:0002686	1
GO:0002687	1
GO:0002688	1
GO:0002689	1
GO:0002690	1
GO:0002691	1
GO:0002692	1
GO:0002693	1
GO:0002694	1
GO:0002695	1
GO:0002696	1
GO:0002697	1
GO:0002698	0.880188
GO:0002699	1
GO:0002700	0.923126
GO:0002701	1
GO:0002702	1
GO:0002703	1
GO:0002704	0.770586
GO:0002705	1
GO:0002706	1
GO:0002707	0.770586
GO:0002708	1
GO:0002709	1
GO:0002710	1
GO:0002711	1
GO:0002712	0.700241
GO:0002713	1
GO:0002714	1
GO:0002715	1
GO:0002716	1
GO:0002717	1
GO:0002718	1
GO:0002719	1
GO:0002720	1
GO:0002724	1
GO:0002725	1
GO:0002726	1
GO:0002727	1
GO:0002729	1
GO:0002730	1
GO:0002731	1
GO:0002732	1
GO:0002739	1
GO:0002740	1
GO:0002741	1
GO:0002752	1
GO:0002753	0.761962
GO:0002755	0.942589
GO:0002756	1
GO:0002757	0.43931
GO:0002758	0.817795
GO:0002759	1
GO:0002760	1
GO:0002761	1
GO:0002762	0.137361
GO:0002763	1
GO:0002764	0.459002
GO:0002765	1
GO:0002767	1
GO:0002768	0.66695
GO:0002769	1
GO:0002774	1
GO:0002775	1
GO:0002776	1
GO:0002777	1
GO:0002778	1
GO:0002779	1
GO:0002780	1
GO:0002784	1
GO:0002786	1
GO:0002790	1
GO:0002791	1
GO:0002792	1
GO:0002793	1
GO:0002805	1
GO:0002807	1
GO:0002808	1
GO:0002815	1
GO:0002816	1
GO:0002819	1
GO:0002820	0.606564
GO:0002821	1
GO:0002822	1
GO:0002823	0.532957
GO:0002824	1
GO:0002825	1
GO:0002826	1
GO:0002827	1
GO:0002828	1
GO:0002829	0.917561
GO:0002830	1
GO:0002831	1
GO:0002832	1
GO:0002833	1
GO:0002834	1
GO:0002835	1
GO:0002836	1
GO:0002837	1
GO:0002838	1
GO:0002839	1
GO:0002840	1
GO:0002841	1
GO:0002842	1
GO:0002849	1
GO:0002851	1
GO:0002852	1
GO:0002853	1
GO:0002855	1
GO:0002856	1
GO:0002857	1
GO:0002858	1
GO:0002859	1
GO:0002860	1
GO:0002861	1
GO:0002862	1
GO:0002863	1
GO:0002864	1
GO:0002865	1
GO:0002866	1
GO:0002870	1
GO:0002874	1
GO:0002875	1
GO:0002876	1
GO:0002877	1
GO:0002878	1
GO:0002879	1
GO:0002880	1
GO:0002882	1
GO:0002883	1
GO:0002884	1
GO:0002885	1
GO:0002886	1
GO:0002888	1
GO:0002889	0.700241
GO:0002890	1
GO:0002891	1
GO:0002892	1
GO:0002894	1
GO:0002895	1
GO:0002897	1
GO:0002901	1
GO:0002902	0.834825
GO:0002903	0.611902
GO:0002904	1
GO:0002905	1
GO:0002906	1
GO:0002911	1
GO:0002912	1
GO:0002913	1
GO:0002920	0.209274
GO:0002921	0.429877
GO:0002922	1
GO:0002923	0.357772
GO:0002924	1
GO:0002925	1
GO:0002930	1
GO:0002931	0.0550924
GO:0002932	1
GO:0002934	1
GO:0002936	1
GO:0003002	1
GO:0003006	1
GO:0003007	1
GO:0003008	1
GO:0003009	1
GO:0003010	1
GO:0003011	1
GO:0003012	1
GO:0003013	1
GO:0003014	1
GO:0003015	1
GO:0003016	0.469135
GO:0003017	1
GO:0003018	1
GO:0003025	0.964538
GO:0003026	1
GO:0003027	1
GO:0003029	1
GO:0003032	1
GO:0003044	1
GO:0003050	1
GO:0003051	1
GO:0003056	1
GO:0003057	1
GO:0003059	1
GO:0003061	1
GO:0003062	1
GO:0003065	1
GO:0003068	1
GO:0003069	1
GO:0003070	1
GO:0003071	1
GO:0003072	1
GO:0003073	1
GO:0003081	1
GO:0003083	1
GO:0003084	1
GO:0003085	0.965371
GO:0003091	0.901719
GO:0003093	1
GO:0003094	1
GO:0003096	1
GO:0003097	0.901719
GO:0003099	1
GO:0003100	1
GO:0003104	1
GO:0003105	1
GO:0003106	1
GO:0003108	1
GO:0003116	1
GO:0003117	1
GO:0003127	1
GO:0003128	1
GO:0003129	0.756969
GO:0003130	1
GO:0003133	1
GO:0003134	1
GO:0003136	0.341696
GO:0003137	1
GO:0003138	1
GO:0003139	1
GO:0003140	1
GO:0003142	1
GO:0003143	1
GO:0003144	1
GO:0003148	1
GO:0003149	1
GO:0003150	1
GO:0003151	1
GO:0003156	1
GO:0003157	0.457818
GO:0003158	1
GO:0003159	0.906966
GO:0003160	1
GO:0003161	1
GO:0003162	1
GO:0003163	1
GO:0003164	1
GO:0003165	1
GO:0003166	1
GO:0003167	1
GO:0003168	1
GO:0003169	1
GO:0003170	0.714711
GO:0003171	0.220848
GO:0003172	1
GO:0003174	1
GO:0003175	1
GO:0003176	1
GO:0003177	1
GO:0003179	0.854871
GO:0003180	1
GO:0003181	0.376832
GO:0003183	1
GO:0003184	1
GO:0003185	1
GO:0003186	1
GO:0003188	1
GO:0003190	1
GO:0003192	1
GO:0003193	1
GO:0003195	1
GO:0003197	1
GO:0003198	0.070373
GO:0003199	1
GO:0003203	1
GO:0003205	1
GO:0003206	1
GO:0003207	1
GO:0003208	1
GO:0003209	1
GO:0003210	1
GO:0003211	1
GO:0003213	1
GO:0003214	1
GO:0003215	1
GO:0003218	1
GO:0003219	1
GO:0003220	1
GO:0003221	1
GO:0003222	0.950656
GO:0003223	1
GO:0003228	1
GO:0003229	1
GO:0003230	1
GO:0003231	1
GO:0003235	1
GO:0003236	1
GO:0003241	1
GO:0003243	1
GO:0003245	1
GO:0003249	1
GO:0003250	1
GO:0003251	1
GO:0003253	1
GO:0003254	1
GO:0003256	1
GO:0003257	1
GO:0003260	1
GO:0003263	1
GO:0003264	1
GO:0003266	1
GO:0003270	1
GO:0003272	1
GO:0003273	1
GO:0003275	1
GO:0003278	1
GO:0003279	1
GO:0003281	1
GO:0003283	1
GO:0003284	1
GO:0003285	1
GO:0003289	1
GO:0003290	1
GO:0003294	1
GO:0003298	1
GO:0003299	1
GO:0003300	1
GO:0003301	1
GO:0003306	0.0939362
GO:0003307	0.340625
GO:0003308	0.554663
GO:0003309	1
GO:0003310	1
GO:0003311	1
GO:0003312	1
GO:0003318	1
GO:0003321	1
GO:0003322	1
GO:0003323	1
GO:0003326	1
GO:0003327	1
GO:0003329	1
GO:0003330	1
GO:0003331	1
GO:0003333	1
GO:0003334	1
GO:0003335	1
GO:0003337	1
GO:0003338	1
GO:0003339	1
GO:0003340	1
GO:0003341	1
GO:0003342	1
GO:0003343	1
GO:0003344	1
GO:0003347	0.603191
GO:0003348	1
GO:0003349	1
GO:0003350	1
GO:0003351	1
GO:0003352	0.637798
GO:0003353	1
GO:0003356	1
GO:0003357	1
GO:0003358	1
GO:0003359	1
GO:0003360	1
GO:0003363	1
GO:0003365	1
GO:0003366	1
GO:0003373	1
GO:0003374	1
GO:0003376	1
GO:0003382	1
GO:0003383	0.429228
GO:0003401	1
GO:0003402	0.636402
GO:0003404	1
GO:0003406	1
GO:0003407	1
GO:0003408	1
GO:0003409	1
GO:0003413	1
GO:0003414	1
GO:0003415	1
GO:0003416	1
GO:0003417	1
GO:0003418	1
GO:0003419	0.992422
GO:0003420	0.992422
GO:0003421	1
GO:0003422	1
GO:0003429	1
GO:0003430	1
GO:0003431	1
GO:0003433	1
GO:0005513	1
GO:0005975	0.0108515
GO:0005976	0.973414
GO:0005977	1
GO:0005978	1
GO:0005979	1
GO:0005980	0.138269
GO:0005981	0.585481
GO:0005984	1
GO:0005988	1
GO:0005989	1
GO:0005991	1
GO:0005996	0.155317
GO:0005997	1
GO:0006000	0.5094
GO:0006002	1
GO:0006003	1
GO:0006004	1
GO:0006006	0.165709
GO:0006007	1
GO:0006011	1
GO:0006012	0.670006
GO:0006013	1
GO:0006014	1
GO:0006015	0.630413
GO:0006020	1
GO:0006021	1
GO:0006022	1
GO:0006023	1
GO:0006024	1
GO:0006026	1
GO:0006027	0.68796
GO:0006029	1
GO:0006030	1
GO:0006032	1
GO:0006040	0.303856
GO:0006041	0.954568
GO:0006042	1
GO:0006043	1
GO:0006044	0.424136
GO:0006047	0.631224
GO:0006048	0.613375
GO:0006049	1
GO:0006050	1
GO:0006051	1
GO:0006054	0.300326
GO:0006055	1
GO:0006059	0.611902
GO:0006060	0.935383
GO:0006061	1
GO:0006062	1
GO:0006063	1
GO:0006064	1
GO:0006066	0.141972
GO:0006067	1
GO:0006068	1
GO:0006069	1
GO:0006071	0.810329
GO:0006072	1
GO:0006073	1
GO:0006081	0.0280602
GO:0006082	1.82051e-12
GO:0006083	1
GO:0006084	0.155317
GO:0006085	0.224252
GO:0006086	0.261761
GO:0006089	1
GO:0006090	0.493603
GO:0006091	0.00254312
GO:0006094	1
GO:0006096	0.632612
GO:0006097	0.895056
GO:0006098	1
GO:0006099	5.90842e-07
GO:0006101	0.178941
GO:0006102	0.0964229
GO:0006103	0.129525
GO:0006104	0.105005
GO:0006105	0.0467179
GO:0006106	0.569295
GO:0006107	0.891821
GO:0006108	0.0670971
GO:0006109	1
GO:0006110	1
GO:0006111	1
GO:0006112	1
GO:0006113	1
GO:0006114	1
GO:0006116	1
GO:0006117	1
GO:0006119	0.615687
GO:0006120	1
GO:0006121	1
GO:0006122	0.237174
GO:0006127	1
GO:0006139	4.86219e-20
GO:0006140	0.753343
GO:0006144	0.800865
GO:0006145	1
GO:0006147	1
GO:0006148	1
GO:0006149	1
GO:0006152	0.0930191
GO:0006154	1
GO:0006157	1
GO:0006161	1
GO:0006163	0.0138479
GO:0006164	0.328194
GO:0006165	0.83222
GO:0006166	0.519888
GO:0006167	0.217765
GO:0006168	0.841872
GO:0006171	1
GO:0006172	0.156831
GO:0006174	1
GO:0006175	1
GO:0006177	0.43821
GO:0006178	1
GO:0006182	1
GO:0006183	1
GO:0006184	0.59465
GO:0006185	1
GO:0006186	1
GO:0006188	0.80232
GO:0006189	0.292385
GO:0006193	1
GO:0006195	0.072947
GO:0006196	1
GO:0006198	1
GO:0006200	0.0685642
GO:0006203	1
GO:0006206	0.31028
GO:0006207	0.224931
GO:0006208	1
GO:0006210	1
GO:0006211	1
GO:0006212	1
GO:0006213	0.43821
GO:0006214	1
GO:0006216	1
GO:0006220	0.188938
GO:0006221	0.350554
GO:0006222	0.880188
GO:0006225	1
GO:0006226	1
GO:0006227	1
GO:0006228	0.940998
GO:0006231	1
GO:0006233	1
GO:0006235	0.949711
GO:0006240	1
GO:0006241	1
GO:0006244	0.444217
GO:0006256	1
GO:0006258	1
GO:0006259	1.2351e-10
GO:0006260	0.000534872
GO:0006261	0.238858
GO:0006264	1
GO:0006265	0.60113
GO:0006266	0.213366
GO:0006268	0.110754
GO:0006269	1
GO:0006270	0.0155036
GO:0006271	1
GO:0006272	0.64898
GO:0006273	1
GO:0006275	0.417554
GO:0006278	0.895056
GO:0006281	6.31973e-07
GO:0006282	0.39372
GO:0006283	0.181457
GO:0006284	0.991698
GO:0006285	1
GO:0006287	0.78598
GO:0006288	0.18272
GO:0006289	0.17679
GO:0006290	0.497196
GO:0006294	1
GO:0006295	0.409737
GO:0006296	1
GO:0006297	1
GO:0006298	0.181457
GO:0006301	0.412815
GO:0006302	0.0104217
GO:0006303	0.725961
GO:0006304	0.156163
GO:0006305	0.532957
GO:0006306	0.532957
GO:0006307	0.502233
GO:0006308	0.126022
GO:0006309	1
GO:0006310	4.30192e-05
GO:0006311	1
GO:0006312	0.26878
GO:0006323	0.23888
GO:0006325	0.22421
GO:0006333	0.0962614
GO:0006334	0.156163
GO:0006335	0.155675
GO:0006336	0.218975
GO:0006337	0.31602
GO:0006338	0.40661
GO:0006342	0.27169
GO:0006343	1
GO:0006344	0.867272
GO:0006346	0.278773
GO:0006348	1
GO:0006349	0.194527
GO:0006351	5.53982e-05
GO:0006352	0.604027
GO:0006353	1
GO:0006354	0.702906
GO:0006355	0.000360312
GO:0006356	0.557515
GO:0006357	0.00240005
GO:0006359	1
GO:0006360	1
GO:0006361	1
GO:0006362	1
GO:0006363	1
GO:0006364	1.12686e-07
GO:0006366	0.000201738
GO:0006367	0.752673
GO:0006368	0.328585
GO:0006369	1
GO:0006370	0.587571
GO:0006376	1
GO:0006378	1
GO:0006379	0.188293
GO:0006382	1
GO:0006383	0.796832
GO:0006384	0.980014
GO:0006386	1
GO:0006388	0.159831
GO:0006390	1
GO:0006391	1
GO:0006396	1.8432e-07
GO:0006397	4.13058e-05
GO:0006398	0.224252
GO:0006399	0.105707
GO:0006400	1
GO:0006401	0.756969
GO:0006402	0.667669
GO:0006403	0.0145901
GO:0006404	0.970262
GO:0006405	0.187101
GO:0006406	0.336158
GO:0006407	1
GO:0006408	1
GO:0006409	1
GO:0006412	6.05541e-11
GO:0006413	8.96671e-05
GO:0006414	0.300484
GO:0006415	1
GO:0006417	0.454301
GO:0006418	0.113007
GO:0006419	1
GO:0006420	1
GO:0006421	1
GO:0006422	1
GO:0006423	1
GO:0006424	1
GO:0006426	1
GO:0006427	1
GO:0006428	0.606048
GO:0006429	1
GO:0006430	1
GO:0006431	0.0872361
GO:0006432	0.156831
GO:0006433	0.753954
GO:0006434	0.971142
GO:0006435	1
GO:0006436	1
GO:0006437	1
GO:0006438	1
GO:0006446	0.260771
GO:0006447	1
GO:0006448	1
GO:0006449	1
GO:0006450	1
GO:0006451	1
GO:0006452	1
GO:0006457	0.00182238
GO:0006458	0.554554
GO:0006461	0.000422798
GO:0006463	1
GO:0006464	1.34714e-05
GO:0006465	0.791569
GO:0006468	0.31428
GO:0006469	0.826673
GO:0006470	1
GO:0006471	1
GO:0006473	0.323283
GO:0006474	1
GO:0006475	0.459125
GO:0006476	0.758754
GO:0006477	1
GO:0006478	1
GO:0006479	0.48294
GO:0006480	1
GO:0006481	0.674206
GO:0006482	1
GO:0006486	0.714711
GO:0006487	0.561535
GO:0006488	1
GO:0006491	1
GO:0006493	1
GO:0006497	0.680024
GO:0006498	1
GO:0006499	1
GO:0006500	1
GO:0006501	0.441328
GO:0006505	0.43445
GO:0006506	0.43445
GO:0006507	1
GO:0006508	6.41567e-08
GO:0006509	1
GO:0006511	9.19889e-05
GO:0006513	0.0629673
GO:0006515	0.277134
GO:0006516	0.794358
GO:0006517	1
GO:0006518	1
GO:0006520	6.06739e-06
GO:0006521	1
GO:0006522	1
GO:0006524	1
GO:0006525	1
GO:0006526	0.478499
GO:0006527	1
GO:0006528	0.60592
GO:0006529	1
GO:0006530	1
GO:0006531	0.2539
GO:0006532	0.588182
GO:0006533	0.588182
GO:0006534	1
GO:0006535	1
GO:0006536	1
GO:0006537	1
GO:0006538	0.369032
GO:0006540	1
GO:0006541	0.129525
GO:0006542	1
GO:0006543	0.895551
GO:0006544	0.0136958
GO:0006545	0.183792
GO:0006546	0.0866382
GO:0006547	1
GO:0006548	1
GO:0006549	1
GO:0006550	1
GO:0006551	1
GO:0006552	1
GO:0006553	1
GO:0006554	1
GO:0006555	0.342456
GO:0006556	0.561535
GO:0006558	1
GO:0006559	1
GO:0006560	0.446718
GO:0006561	0.697523
GO:0006562	1
GO:0006563	0.156831
GO:0006564	0.261953
GO:0006565	1
GO:0006566	0.757122
GO:0006567	1
GO:0006568	1
GO:0006569	1
GO:0006570	1
GO:0006571	1
GO:0006572	1
GO:0006573	0.98847
GO:0006574	1
GO:0006575	0.123822
GO:0006576	0.450844
GO:0006577	0.0727528
GO:0006578	1
GO:0006579	1
GO:0006581	1
GO:0006582	1
GO:0006583	1
GO:0006584	0.758754
GO:0006585	1
GO:0006586	1
GO:0006587	1
GO:0006590	1
GO:0006591	0.98968
GO:0006592	1
GO:0006593	1
GO:0006595	0.429228
GO:0006596	0.532957
GO:0006597	1
GO:0006598	1
GO:0006599	1
GO:0006600	1
GO:0006601	1
GO:0006603	1
GO:0006605	0.57204
GO:0006606	1
GO:0006607	0.384367
GO:0006608	1
GO:0006610	0.134182
GO:0006611	1
GO:0006612	1
GO:0006613	0.161876
GO:0006614	0.0910179
GO:0006620	1
GO:0006621	1
GO:0006622	0.751292
GO:0006623	0.604027
GO:0006624	1
GO:0006625	0.915141
GO:0006626	0.000781387
GO:0006627	0.904908
GO:0006629	0.00398183
GO:0006631	0.00353358
GO:0006633	0.511072
GO:0006635	0.0381434
GO:0006636	1
GO:0006637	0.0543179
GO:0006638	0.44717
GO:0006639	0.44717
GO:0006641	0.27169
GO:0006642	1
GO:0006643	1
GO:0006644	0.277079
GO:0006646	1
GO:0006649	1
GO:0006650	0.498697
GO:0006651	1
GO:0006653	1
GO:0006654	1
GO:0006655	0.520718
GO:0006656	1
GO:0006657	1
GO:0006658	1
GO:0006659	0.98968
GO:0006660	1
GO:0006661	0.653955
GO:0006662	0.085673
GO:0006663	1
GO:0006664	0.92078
GO:0006665	1
GO:0006666	1
GO:0006667	1
GO:0006668	1
GO:0006669	1
GO:0006670	1
GO:0006671	1
GO:0006672	1
GO:0006677	1
GO:0006678	1
GO:0006680	1
GO:0006681	1
GO:0006682	1
GO:0006683	1
GO:0006684	1
GO:0006685	1
GO:0006686	1
GO:0006687	1
GO:0006688	1
GO:0006689	0.856438
GO:0006690	0.962665
GO:0006691	1
GO:0006692	0.882117
GO:0006693	0.882117
GO:0006694	0.0109084
GO:0006695	0.137002
GO:0006699	0.5854
GO:0006700	0.287127
GO:0006701	0.644498
GO:0006702	1
GO:0006703	1
GO:0006704	1
GO:0006705	1
GO:0006706	0.342456
GO:0006707	0.619541
GO:0006709	1
GO:0006710	1
GO:0006711	1
GO:0006713	1
GO:0006714	1
GO:0006720	0.26878
GO:0006721	0.931289
GO:0006725	7.04087e-22
GO:0006729	0.742227
GO:0006730	0.173152
GO:0006732	0.0213116
GO:0006733	0.501743
GO:0006734	0.486988
GO:0006739	1
GO:0006740	1
GO:0006741	0.906966
GO:0006742	1
GO:0006743	1
GO:0006744	1
GO:0006747	1
GO:0006749	1
GO:0006750	1
GO:0006751	1
GO:0006753	0.000403234
GO:0006754	0.175999
GO:0006756	1
GO:0006757	1
GO:0006760	0.00654537
GO:0006766	0.432893
GO:0006767	0.264656
GO:0006768	1
GO:0006771	1
GO:0006772	1
GO:0006775	1
GO:0006776	1
GO:0006777	1
GO:0006778	0.820692
GO:0006779	1
GO:0006780	1
GO:0006782	1
GO:0006783	1
GO:0006784	1
GO:0006787	0.674206
GO:0006788	0.826673
GO:0006790	0.0333699
GO:0006793	6.91368e-05
GO:0006796	0.000197055
GO:0006797	1
GO:0006798	1
GO:0006801	1
GO:0006805	0.243864
GO:0006807	4.82731e-23
GO:0006808	1
GO:0006809	0.349794
GO:0006810	0.00939836
GO:0006811	1
GO:0006812	1
GO:0006813	1
GO:0006814	1
GO:0006816	1
GO:0006817	1
GO:0006818	0.12512
GO:0006820	1
GO:0006821	1
GO:0006824	0.525079
GO:0006825	0.396879
GO:0006826	0.162794
GO:0006828	1
GO:0006829	0.351995
GO:0006833	0.901719
GO:0006835	1
GO:0006836	1
GO:0006837	1
GO:0006839	0.00715849
GO:0006842	1
GO:0006844	1
GO:0006848	1
GO:0006850	1
GO:0006851	0.464873
GO:0006855	1
GO:0006857	1
GO:0006858	1
GO:0006860	1
GO:0006862	0.783739
GO:0006863	1
GO:0006865	1
GO:0006867	1
GO:0006868	1
GO:0006869	1
GO:0006873	0.898593
GO:0006874	0.85757
GO:0006875	1
GO:0006876	1
GO:0006878	0.67187
GO:0006879	1
GO:0006880	1
GO:0006882	1
GO:0006883	1
GO:0006884	0.94827
GO:0006885	1
GO:0006886	0.0623344
GO:0006887	1
GO:0006888	0.181457
GO:0006890	0.258819
GO:0006891	0.808789
GO:0006892	1
GO:0006893	1
GO:0006895	1
GO:0006896	0.644498
GO:0006897	1
GO:0006898	1
GO:0006900	1
GO:0006901	1
GO:0006903	0.719483
GO:0006904	1
GO:0006906	1
GO:0006907	0.400442
GO:0006909	1
GO:0006910	0.580442
GO:0006911	1
GO:0006913	1
GO:0006914	0.870176
GO:0006915	0.205911
GO:0006919	0.504085
GO:0006921	1
GO:0006924	1
GO:0006925	1
GO:0006927	0.862995
GO:0006928	1
GO:0006929	0.241816
GO:0006930	0.429228
GO:0006931	1
GO:0006933	0.327196
GO:0006935	1
GO:0006936	1
GO:0006937	1
GO:0006939	1
GO:0006940	1
GO:0006941	1
GO:0006942	1
GO:0006948	1
GO:0006949	1
GO:0006950	1.80474e-05
GO:0006952	0.384557
GO:0006953	1
GO:0006954	0.407864
GO:0006955	0.384367
GO:0006956	0.459002
GO:0006957	1
GO:0006958	0.614029
GO:0006959	0.598691
GO:0006963	1
GO:0006965	1
GO:0006968	1
GO:0006970	1
GO:0006971	1
GO:0006972	1
GO:0006974	9.84325e-08
GO:0006975	1
GO:0006977	0.654564
GO:0006978	0.418432
GO:0006979	0.0791798
GO:0006982	1
GO:0006983	0.956062
GO:0006984	1
GO:0006986	0.346935
GO:0006987	1
GO:0006990	1
GO:0006991	1
GO:0006995	1
GO:0006996	1.65275e-08
GO:0006997	1
GO:0006998	1
GO:0006999	1
GO:0007000	0.397133
GO:0007004	1
GO:0007005	0.032343
GO:0007006	0.304551
GO:0007007	0.0939155
GO:0007008	0.43821
GO:0007009	1
GO:0007010	0.200135
GO:0007015	1
GO:0007016	0.316915
GO:0007017	0.0230237
GO:0007018	0.843133
GO:0007019	0.0326394
GO:0007020	1
GO:0007021	1
GO:0007023	0.369245
GO:0007026	0.156831
GO:0007028	0.243874
GO:0007029	0.611049
GO:0007030	0.881728
GO:0007031	0.285609
GO:0007032	0.520718
GO:0007033	0.748047
GO:0007034	0.0419727
GO:0007035	0.998531
GO:0007040	0.903257
GO:0007041	0.0446681
GO:0007042	1
GO:0007043	1
GO:0007044	1
GO:0007045	1
GO:0007049	4.8397e-10
GO:0007050	1
GO:0007051	0.0583573
GO:0007052	0.403002
GO:0007056	0.728774
GO:0007057	0.728774
GO:0007059	8.81498e-06
GO:0007060	0.824895
GO:0007062	0.644498
GO:0007063	1
GO:0007064	1
GO:0007065	1
GO:0007066	1
GO:0007067	7.24976e-06
GO:0007072	1
GO:0007076	1
GO:0007080	0.571507
GO:0007084	1
GO:0007088	0.131114
GO:0007089	0.254664
GO:0007091	0.586949
GO:0007092	1
GO:0007093	0.0151544
GO:0007094	0.310433
GO:0007095	1
GO:0007096	1
GO:0007097	0.992081
GO:0007098	0.532957
GO:0007099	1
GO:0007100	0.919222
GO:0007108	1
GO:0007109	1
GO:0007113	1
GO:0007126	0.0320376
GO:0007127	0.733076
GO:0007128	1
GO:0007129	1
GO:0007130	1
GO:0007131	0.37775
GO:0007135	1
GO:0007140	1
GO:0007141	1
GO:0007143	1
GO:0007144	1
GO:0007147	1
GO:0007154	0.333041
GO:0007155	1
GO:0007156	1
GO:0007157	1
GO:0007158	1
GO:0007159	1
GO:0007160	1
GO:0007161	1
GO:0007162	1
GO:0007163	1
GO:0007164	1
GO:0007165	0.606403
GO:0007166	1
GO:0007167	1
GO:0007168	1
GO:0007169	1
GO:0007171	1
GO:0007172	1
GO:0007173	0.329542
GO:0007174	1
GO:0007175	0.935383
GO:0007176	0.502046
GO:0007178	0.366823
GO:0007179	1
GO:0007181	1
GO:0007182	1
GO:0007183	0.156022
GO:0007184	1
GO:0007185	1
GO:0007186	1
GO:0007187	1
GO:0007188	1
GO:0007189	0.83964
GO:0007190	0.736119
GO:0007191	1
GO:0007192	1
GO:0007193	1
GO:0007194	1
GO:0007195	1
GO:0007196	1
GO:0007197	1
GO:0007198	1
GO:0007199	1
GO:0007200	1
GO:0007202	1
GO:0007204	0.861892
GO:0007205	1
GO:0007206	1
GO:0007207	1
GO:0007208	1
GO:0007210	1
GO:0007212	1
GO:0007213	1
GO:0007214	1
GO:0007215	1
GO:0007216	0.630413
GO:0007217	1
GO:0007218	0.880188
GO:0007219	0.962527
GO:0007220	0.903364
GO:0007221	1
GO:0007223	1
GO:0007224	1
GO:0007225	1
GO:0007227	1
GO:0007228	1
GO:0007229	1
GO:0007231	1
GO:0007249	1
GO:0007250	1
GO:0007252	1
GO:0007253	1
GO:0007254	1
GO:0007256	1
GO:0007257	1
GO:0007258	0.181262
GO:0007259	1
GO:0007260	1
GO:0007262	1
GO:0007263	1
GO:0007264	1
GO:0007265	1
GO:0007266	1
GO:0007267	0.691963
GO:0007268	0.990273
GO:0007269	1
GO:0007270	1
GO:0007271	1
GO:0007272	1
GO:0007274	1
GO:0007275	0.0872833
GO:0007276	0.798936
GO:0007281	0.762991
GO:0007283	0.83222
GO:0007285	1
GO:0007286	1
GO:0007288	1
GO:0007289	1
GO:0007290	1
GO:0007291	1
GO:0007292	0.684299
GO:0007296	1
GO:0007308	1
GO:0007309	1
GO:0007314	1
GO:0007315	1
GO:0007320	1
GO:0007321	1
GO:0007338	0.0866382
GO:0007339	0.306238
GO:0007340	1
GO:0007341	1
GO:0007342	0.905407
GO:0007343	1
[truncated: 14,384 more rows]

## Sheet: goAdjustedPvalueMean_MUpregulat
GO:0000002	1
GO:0000003	1
GO:0000012	1
GO:0000018	1
GO:0000019	1
GO:0000027	1
GO:0000028	1
GO:0000038	1
GO:0000041	1
GO:0000042	1
GO:0000045	1
GO:0000046	1
GO:0000050	1
GO:0000052	1
GO:0000053	1
GO:0000054	1
GO:0000055	1
GO:0000056	1
GO:0000059	1
GO:0000060	1
GO:0000070	1
GO:0000075	1
GO:0000076	1
GO:0000077	1
GO:0000079	1
GO:0000080	1
GO:0000082	1
GO:0000083	1
GO:0000084	1
GO:0000086	1
GO:0000087	1
GO:0000090	1
GO:0000096	1
GO:0000097	1
GO:0000098	1
GO:0000101	1
GO:0000103	1
GO:0000105	1
GO:0000117	1
GO:0000122	1
GO:0000132	1
GO:0000147	1
GO:0000154	1
GO:0000160	1
GO:0000165	1
GO:0000183	1
GO:0000184	1
GO:0000185	1
GO:0000186	1
GO:0000187	1
GO:0000188	1
GO:0000189	1
GO:0000209	1
GO:0000212	1
GO:0000226	1
GO:0000244	1
GO:0000245	1
GO:0000255	1
GO:0000256	1
GO:0000266	1
GO:0000270	1
GO:0000271	1
GO:0000272	1
GO:0000278	1
GO:0000279	1
GO:0000280	1
GO:0000281	1
GO:0000288	1
GO:0000289	1
GO:0000290	1
GO:0000291	1
GO:0000301	1
GO:0000302	1
GO:0000303	1
GO:0000305	1
GO:0000320	1
GO:0000338	1
GO:0000375	1
GO:0000377	1
GO:0000379	1
GO:0000380	1
GO:0000381	1
GO:0000387	1
GO:0000389	1
GO:0000390	1
GO:0000394	1
GO:0000395	1
GO:0000398	1
GO:0000409	1
GO:0000411	1
GO:0000413	1
GO:0000414	1
GO:0000415	1
GO:0000416	1
GO:0000422	1
GO:0000423	1
GO:0000429	1
GO:0000430	1
GO:0000431	1
GO:0000432	1
GO:0000433	1
GO:0000435	1
GO:0000436	1
GO:0000437	1
GO:0000447	1
GO:0000448	1
GO:0000460	1
GO:0000461	1
GO:0000462	1
GO:0000463	1
GO:0000466	1
GO:0000469	1
GO:0000470	1
GO:0000478	1
GO:0000479	1
GO:0000491	1
GO:0000492	1
GO:0000578	1
GO:0000710	1
GO:0000711	1
GO:0000712	1
GO:0000715	1
GO:0000717	1
GO:0000720	1
GO:0000722	1
GO:0000723	1
GO:0000724	1
GO:0000725	1
GO:0000726	1
GO:0000729	1
GO:0000731	1
GO:0000733	1
GO:0000737	1
GO:0000738	1
GO:0000768	1
GO:0000819	1
GO:0000820	1
GO:0000821	1
GO:0000902	1
GO:0000904	1
GO:0000910	1
GO:0000912	1
GO:0000915	1
GO:0000917	1
GO:0000920	1
GO:0000956	1
GO:0000957	1
GO:0000958	1
GO:0000959	1
GO:0000960	1
GO:0000961	1
GO:0000962	1
GO:0000963	1
GO:0000964	1
GO:0000965	1
GO:0000966	1
GO:0000972	1
GO:0001079	1
GO:0001080	1
GO:0001100	1
GO:0001101	1
GO:0001180	1
GO:0001188	1
GO:0001189	1
GO:0001192	1
GO:0001193	1
GO:0001207	1
GO:0001301	1
GO:0001302	1
GO:0001304	1
GO:0001306	1
GO:0001309	1
GO:0001315	1
GO:0001501	1
GO:0001502	1
GO:0001503	1
GO:0001504	1
GO:0001505	1
GO:0001508	1
GO:0001510	1
GO:0001514	1
GO:0001516	1
GO:0001519	1
GO:0001522	1
GO:0001523	1
GO:0001525	1
GO:0001539	1
GO:0001541	1
GO:0001542	1
GO:0001543	1
GO:0001544	1
GO:0001545	1
GO:0001546	1
GO:0001547	1
GO:0001550	1
GO:0001553	1
GO:0001555	1
GO:0001556	1
GO:0001558	1
GO:0001560	1
GO:0001561	1
GO:0001562	1
GO:0001568	1
GO:0001569	1
GO:0001570	1
GO:0001573	1
GO:0001574	1
GO:0001575	1
GO:0001576	1
GO:0001578	1
GO:0001579	1
GO:0001580	1
GO:0001581	1
GO:0001582	1
GO:0001649	1
GO:0001654	1
GO:0001655	1
GO:0001656	1
GO:0001657	1
GO:0001658	1
GO:0001659	1
GO:0001660	1
GO:0001661	1
GO:0001662	1
GO:0001666	1
GO:0001667	1
GO:0001672	1
GO:0001675	1
GO:0001676	1
GO:0001678	1
GO:0001680	1
GO:0001682	1
GO:0001692	1
GO:0001694	1
GO:0001696	1
GO:0001697	1
GO:0001698	1
GO:0001701	1
GO:0001702	1
GO:0001704	1
GO:0001705	1
GO:0001706	1
GO:0001707	1
GO:0001708	1
GO:0001709	1
GO:0001710	1
GO:0001711	1
GO:0001712	1
GO:0001714	1
GO:0001715	1
GO:0001731	1
GO:0001732	1
GO:0001736	1
GO:0001738	1
GO:0001743	1
GO:0001754	1
GO:0001755	1
GO:0001756	1
GO:0001757	1
GO:0001759	1
GO:0001762	1
GO:0001763	1
GO:0001764	1
GO:0001765	1
GO:0001766	1
GO:0001767	1
GO:0001768	1
GO:0001771	1
GO:0001773	1
GO:0001774	1
GO:0001775	1
GO:0001776	1
GO:0001777	1
GO:0001778	1
GO:0001779	1
GO:0001780	1
GO:0001781	1
GO:0001782	1
GO:0001783	1
GO:0001787	1
GO:0001788	1
GO:0001794	1
GO:0001796	1
GO:0001798	1
GO:0001802	1
GO:0001803	1
GO:0001805	1
GO:0001806	1
GO:0001807	1
GO:0001808	1
GO:0001809	1
GO:0001810	1
GO:0001811	1
GO:0001812	1
GO:0001816	1
GO:0001817	1
GO:0001818	1
GO:0001819	1
GO:0001820	1
GO:0001821	1
GO:0001822	1
GO:0001823	1
GO:0001824	1
GO:0001825	1
GO:0001826	1
GO:0001827	1
GO:0001828	1
GO:0001829	1
GO:0001830	1
GO:0001831	1
GO:0001832	1
GO:0001833	1
GO:0001834	1
GO:0001835	1
GO:0001836	1
GO:0001837	1
GO:0001838	1
GO:0001839	1
GO:0001840	1
GO:0001841	1
GO:0001842	1
GO:0001843	1
GO:0001844	1
GO:0001845	1
GO:0001865	1
GO:0001866	1
GO:0001867	1
GO:0001868	1
GO:0001869	1
GO:0001878	1
GO:0001879	1
GO:0001880	1
GO:0001881	1
GO:0001885	1
GO:0001886	1
GO:0001887	1
GO:0001889	1
GO:0001890	1
GO:0001892	1
GO:0001893	1
GO:0001894	1
GO:0001895	1
GO:0001896	1
GO:0001897	1
GO:0001905	1
GO:0001906	1
GO:0001907	1
GO:0001909	1
GO:0001910	1
GO:0001911	1
GO:0001912	1
GO:0001913	1
GO:0001914	1
GO:0001915	1
GO:0001916	1
GO:0001919	1
GO:0001920	1
GO:0001921	1
GO:0001922	1
GO:0001923	1
GO:0001927	1
GO:0001928	1
GO:0001932	1
GO:0001933	1
GO:0001934	1
GO:0001935	1
GO:0001936	1
GO:0001937	1
GO:0001938	1
GO:0001941	1
GO:0001942	1
GO:0001944	1
GO:0001945	1
GO:0001946	1
GO:0001947	1
GO:0001949	1
GO:0001952	1
GO:0001953	1
GO:0001954	1
GO:0001955	1
GO:0001956	1
GO:0001957	1
GO:0001958	1
GO:0001959	1
GO:0001960	1
GO:0001961	1
GO:0001963	1
GO:0001964	1
GO:0001966	1
GO:0001967	1
GO:0001969	1
GO:0001970	1
GO:0001971	1
GO:0001973	1
GO:0001974	1
GO:0001975	1
GO:0001976	1
GO:0001977	1
GO:0001978	1
GO:0001979	1
GO:0001980	1
GO:0001982	1
GO:0001983	1
GO:0001984	1
GO:0001985	1
GO:0001986	1
GO:0001987	1
GO:0001988	1
GO:0001990	1
GO:0001991	1
GO:0001992	1
GO:0001993	1
GO:0001994	1
GO:0001996	1
GO:0001997	1
GO:0001998	1
GO:0001999	1
GO:0002001	1
GO:0002002	1
GO:0002003	1
GO:0002007	1
GO:0002009	1
GO:0002011	1
GO:0002014	1
GO:0002016	1
GO:0002017	1
GO:0002018	1
GO:0002019	1
GO:0002021	1
GO:0002023	1
GO:0002024	1
GO:0002025	1
GO:0002026	1
GO:0002027	1
GO:0002028	1
GO:0002029	1
GO:0002030	1
GO:0002031	1
GO:0002032	1
GO:0002033	1
GO:0002034	1
GO:0002035	1
GO:0002036	1
GO:0002037	1
GO:0002040	1
GO:0002041	1
GO:0002042	1
GO:0002043	1
GO:0002044	1
GO:0002051	1
GO:0002052	1
GO:0002053	1
GO:0002062	1
GO:0002063	1
GO:0002064	1
GO:0002065	1
GO:0002066	1
GO:0002067	1
GO:0002068	1
GO:0002069	1
GO:0002070	1
GO:0002071	1
GO:0002072	1
GO:0002074	1
GO:0002076	1
GO:0002082	1
GO:0002084	1
GO:0002085	1
GO:0002086	1
GO:0002087	1
GO:0002088	1
GO:0002089	1
GO:0002090	1
GO:0002091	1
GO:0002092	1
GO:0002093	1
GO:0002097	1
GO:0002098	1
GO:0002100	1
GO:0002115	1
GO:0002118	1
GO:0002121	1
GO:0002124	1
GO:0002125	1
GO:0002138	1
GO:0002143	1
GO:0002146	1
GO:0002147	1
GO:0002148	1
GO:0002149	1
GO:0002152	1
GO:0002154	1
GO:0002155	1
GO:0002158	1
GO:0002159	1
GO:0002175	1
GO:0002176	1
GO:0002181	1
GO:0002182	1
GO:0002183	1
GO:0002190	1
GO:0002192	1
GO:0002194	1
GO:0002200	1
GO:0002204	1
GO:0002208	1
GO:0002209	1
GO:0002215	1
GO:0002218	1
GO:0002220	1
GO:0002221	1
GO:0002223	1
GO:0002224	1
GO:0002227	1
GO:0002228	1
GO:0002230	1
GO:0002232	1
GO:0002236	1
GO:0002237	1
GO:0002238	1
GO:0002244	1
GO:0002246	1
GO:0002248	1
GO:0002249	1
GO:0002250	1
GO:0002251	1
GO:0002252	1
GO:0002253	1
GO:0002254	1
GO:0002255	1
GO:0002260	1
GO:0002262	1
GO:0002263	1
GO:0002266	1
GO:0002268	1
GO:0002274	1
GO:0002275	1
GO:0002276	1
GO:0002277	1
GO:0002278	1
GO:0002279	1
GO:0002281	1
GO:0002282	1
GO:0002283	1
GO:0002285	1
GO:0002286	1
GO:0002287	1
GO:0002291	1
GO:0002292	1
GO:0002293	1
GO:0002294	1
GO:0002295	1
GO:0002296	1
GO:0002302	1
GO:0002309	1
GO:0002312	1
GO:0002313	1
GO:0002314	1
GO:0002315	1
GO:0002316	1
GO:0002317	1
GO:0002318	1
GO:0002320	1
GO:0002322	1
GO:0002323	1
GO:0002325	1
GO:0002326	1
GO:0002327	1
GO:0002328	1
GO:0002329	1
GO:0002331	1
GO:0002332	1
GO:0002333	1
GO:0002335	1
GO:0002337	1
GO:0002339	1
GO:0002343	1
GO:0002344	1
GO:0002347	1
GO:0002349	1
GO:0002351	1
GO:0002352	1
GO:0002353	1
GO:0002355	1
GO:0002357	1
GO:0002358	1
GO:0002360	1
GO:0002361	1
GO:0002363	1
GO:0002365	1
GO:0002366	1
GO:0002367	1
GO:0002368	1
GO:0002369	1
GO:0002370	1
GO:0002371	1
GO:0002374	1
GO:0002376	1
GO:0002377	1
GO:0002378	1
GO:0002380	1
GO:0002381	1
GO:0002384	1
GO:0002385	1
GO:0002386	1
GO:0002396	1
GO:0002397	1
GO:0002399	1
GO:0002404	1
GO:0002406	1
GO:0002407	1
GO:0002408	1
GO:0002412	1
GO:0002414	1
GO:0002415	1
GO:0002418	1
GO:0002419	1
GO:0002420	1
GO:0002423	1
GO:0002424	1
GO:0002426	1
GO:0002428	1
GO:0002429	1
GO:0002430	1
GO:0002431	1
GO:0002432	1
GO:0002434	1
GO:0002436	1
GO:0002437	1
GO:0002438	1
GO:0002439	1
GO:0002440	1
GO:0002441	1
GO:0002442	1
GO:0002443	1
GO:0002444	1
GO:0002445	1
GO:0002446	1
GO:0002447	1
GO:0002448	1
GO:0002449	1
GO:0002455	1
GO:0002456	1
GO:0002457	1
GO:0002458	1
GO:0002460	1
GO:0002461	1
GO:0002462	1
GO:0002465	1
GO:0002467	1
GO:0002468	1
GO:0002474	1
GO:0002475	1
GO:0002476	1
GO:0002477	1
GO:0002478	1
GO:0002479	1
GO:0002481	1
GO:0002483	1
GO:0002484	1
GO:0002485	1
GO:0002488	1
GO:0002489	1
GO:0002495	1
GO:0002501	1
GO:0002502	1
GO:0002503	1
GO:0002504	1
GO:0002507	1
GO:0002508	1
GO:0002510	1
GO:0002513	1
GO:0002514	1
GO:0002517	1
GO:0002518	1
GO:0002520	1
GO:0002521	1
GO:0002522	1
GO:0002523	1
GO:0002524	1
GO:0002525	1
GO:0002526	1
GO:0002528	1
GO:0002532	1
GO:0002534	1
GO:0002536	1
GO:0002537	1
GO:0002538	1
GO:0002539	1
GO:0002540	1
GO:0002541	1
GO:0002542	1
GO:0002543	1
GO:0002544	1
GO:0002545	1
GO:0002548	1
GO:0002551	1
GO:0002552	1
GO:0002553	1
GO:0002554	1
GO:0002560	1
GO:0002561	1
GO:0002562	1
GO:0002566	1
GO:0002568	1
GO:0002572	1
GO:0002573	1
GO:0002575	1
GO:0002576	1
GO:0002577	1
GO:0002578	1
GO:0002579	1
GO:0002580	1
GO:0002581	1
GO:0002582	1
GO:0002583	1
GO:0002584	1
GO:0002585	1
GO:0002586	1
GO:0002587	1
GO:0002588	1
GO:0002589	1
GO:0002590	1
GO:0002591	1
GO:0002604	1
GO:0002605	1
GO:0002606	1
GO:0002631	1
GO:0002632	1
GO:0002634	1
GO:0002635	1
GO:0002636	1
GO:0002637	1
GO:0002638	1
GO:0002639	1
GO:0002640	1
GO:0002642	1
GO:0002643	1
GO:0002644	1
GO:0002645	1
GO:0002646	1
GO:0002648	1
GO:0002649	1
GO:0002651	1
GO:0002652	1
GO:0002654	1
GO:0002658	1
GO:0002660	1
GO:0002661	1
GO:0002663	1
GO:0002664	1
GO:0002665	1
GO:0002666	1
GO:0002667	1
GO:0002668	1
GO:0002669	1
GO:0002673	1
GO:0002674	1
GO:0002675	1
GO:0002676	1
GO:0002677	1
GO:0002678	1
GO:0002679	1
GO:0002681	1
GO:0002682	1
GO:0002683	1
GO:0002684	1
GO:0002685	1
GO:0002686	1
GO:0002687	1
GO:0002688	1
GO:0002689	1
GO:0002690	1
GO:0002691	1
GO:0002692	1
GO:0002693	1
GO:0002694	1
GO:0002695	1
GO:0002696	1
GO:0002697	1
GO:0002698	1
GO:0002699	1
GO:0002700	1
GO:0002701	1
GO:0002702	1
GO:0002703	1
GO:0002704	1
GO:0002705	1
GO:0002706	1
GO:0002707	1
GO:0002708	1
GO:0002709	1
GO:0002710	1
GO:0002711	1
GO:0002712	1
GO:0002713	1
GO:0002714	1
GO:0002715	1
GO:0002716	1
GO:0002717	1
GO:0002718	1
GO:0002719	1
GO:0002720	1
GO:0002724	1
GO:0002725	1
GO:0002726	1
GO:0002727	1
GO:0002729	1
GO:0002730	1
GO:0002731	1
GO:0002732	1
GO:0002739	1
GO:0002740	1
GO:0002741	1
GO:0002752	1
GO:0002753	1
GO:0002755	1
GO:0002756	1
GO:0002757	1
GO:0002758	1
GO:0002759	1
GO:0002760	1
GO:0002761	1
GO:0002762	1
GO:0002763	1
GO:0002764	1
GO:0002765	1
GO:0002767	1
GO:0002768	1
GO:0002769	1
GO:0002774	1
GO:0002775	1
GO:0002776	1
GO:0002777	1
GO:0002778	1
GO:0002779	1
GO:0002780	1
GO:0002784	1
GO:0002786	1
GO:0002790	1
GO:0002791	1
GO:0002792	1
GO:0002793	1
GO:0002805	1
GO:0002807	1
GO:0002808	1
GO:0002815	1
GO:0002816	1
GO:0002819	1
GO:0002820	1
GO:0002821	1
GO:0002822	1
GO:0002823	1
GO:0002824	1
GO:0002825	1
GO:0002826	1
GO:0002827	1
GO:0002828	1
GO:0002829	1
GO:0002830	1
GO:0002831	1
GO:0002832	1
GO:0002833	1
GO:0002834	1
GO:0002835	1
GO:0002836	1
GO:0002837	1
GO:0002838	1
GO:0002839	1
GO:0002840	1
GO:0002841	1
GO:0002842	1
GO:0002849	1
GO:0002851	1
GO:0002852	1
GO:0002853	1
GO:0002855	1
GO:0002856	1
GO:0002857	1
GO:0002858	1
GO:0002859	1
GO:0002860	1
GO:0002861	1
GO:0002862	1
GO:0002863	1
GO:0002864	1
GO:0002865	1
GO:0002866	1
GO:0002870	1
GO:0002874	1
GO:0002875	1
GO:0002876	1
GO:0002877	1
GO:0002878	1
GO:0002879	1
GO:0002880	1
GO:0002882	1
GO:0002883	1
GO:0002884	1
GO:0002885	1
GO:0002886	1
GO:0002888	1
GO:0002889	1
GO:0002890	1
GO:0002891	1
GO:0002892	1
GO:0002894	1
GO:0002895	1
GO:0002897	1
GO:0002901	1
GO:0002902	1
GO:0002903	1
GO:0002904	1
GO:0002905	1
GO:0002906	1
GO:0002911	1
GO:0002912	1
GO:0002913	1
GO:0002920	1
GO:0002921	1
GO:0002922	1
GO:0002923	1
GO:0002924	1
GO:0002925	1
GO:0002930	1
GO:0002931	1
GO:0002932	1
GO:0002934	1
GO:0002936	1
GO:0003002	1
GO:0003006	1
GO:0003007	1
GO:0003008	1
GO:0003009	1
GO:0003010	1
GO:0003011	1
GO:0003012	1
GO:0003013	1
GO:0003014	1
GO:0003015	1
GO:0003016	1
GO:0003017	1
GO:0003018	1
GO:0003025	1
GO:0003026	1
GO:0003027	1
GO:0003029	1
GO:0003032	1
GO:0003044	1
GO:0003050	1
GO:0003051	1
GO:0003056	1
GO:0003057	1
GO:0003059	1
GO:0003061	1
GO:0003062	1
GO:0003065	1
GO:0003068	1
GO:0003069	1
GO:0003070	1
GO:0003071	1
GO:0003072	1
GO:0003073	1
GO:0003081	1
GO:0003083	1
GO:0003084	1
GO:0003085	1
GO:0003091	1
GO:0003093	1
GO:0003094	1
GO:0003096	1
GO:0003097	1
GO:0003099	1
GO:0003100	1
GO:0003104	1
GO:0003105	1
GO:0003106	1
GO:0003108	1
GO:0003116	1
GO:0003117	1
GO:0003127	1
GO:0003128	1
GO:0003129	1
GO:0003130	1
GO:0003133	1
GO:0003134	1
GO:0003136	1
GO:0003137	1
GO:0003138	1
GO:0003139	1
GO:0003140	1
GO:0003142	1
GO:0003143	1
GO:0003144	1
GO:0003148	1
GO:0003149	1
GO:0003150	1
GO:0003151	1
GO:0003156	1
GO:0003157	1
GO:0003158	1
GO:0003159	1
GO:0003160	1
GO:0003161	1
GO:0003162	1
GO:0003163	1
GO:0003164	1
GO:0003165	1
GO:0003166	1
GO:0003167	1
GO:0003168	1
GO:0003169	1
GO:0003170	1
GO:0003171	1
GO:0003172	1
GO:0003174	1
GO:0003175	1
GO:0003176	1
GO:0003177	1
GO:0003179	1
GO:0003180	1
GO:0003181	1
GO:0003183	1
GO:0003184	1
GO:0003185	1
GO:0003186	1
GO:0003188	1
GO:0003190	1
GO:0003192	1
GO:0003193	1
GO:0003195	1
GO:0003197	1
GO:0003198	1
GO:0003199	1
GO:0003203	1
GO:0003205	1
GO:0003206	1
GO:0003207	1
GO:0003208	1
GO:0003209	1
GO:0003210	1
GO:0003211	1
GO:0003213	1
GO:0003214	1
GO:0003215	1
GO:0003218	1
GO:0003219	1
GO:0003220	1
GO:0003221	1
GO:0003222	1
GO:0003223	1
GO:0003228	1
GO:0003229	1
GO:0003230	1
GO:0003231	1
GO:0003235	1
GO:0003236	1
GO:0003241	1
GO:0003243	1
GO:0003245	1
GO:0003249	1
GO:0003250	1
GO:0003251	1
GO:0003253	1
GO:0003254	1
GO:0003256	1
GO:0003257	1
GO:0003260	1
GO:0003263	1
GO:0003264	1
GO:0003266	1
GO:0003270	1
GO:0003272	1
GO:0003273	1
GO:0003275	1
GO:0003278	1
GO:0003279	1
GO:0003281	1
GO:0003283	1
GO:0003284	1
GO:0003285	1
GO:0003289	1
GO:0003290	1
GO:0003294	1
GO:0003298	1
GO:0003299	1
GO:0003300	1
GO:0003301	1
GO:0003306	1
GO:0003307	1
GO:0003308	1
GO:0003309	1
GO:0003310	1
GO:0003311	1
GO:0003312	1
GO:0003318	1
GO:0003321	1
GO:0003322	1
GO:0003323	1
GO:0003326	1
GO:0003327	1
GO:0003329	1
GO:0003330	1
GO:0003331	1
GO:0003333	1
GO:0003334	1
GO:0003335	1
GO:0003337	1
GO:0003338	1
GO:0003339	1
GO:0003340	1
GO:0003341	1
GO:0003342	1
GO:0003343	1
GO:0003344	1
GO:0003347	1
GO:0003348	1
GO:0003349	1
GO:0003350	1
GO:0003351	1
GO:0003352	1
GO:0003353	1
GO:0003356	1
GO:0003357	1
GO:0003358	1
GO:0003359	1
GO:0003360	1
GO:0003363	1
GO:0003365	1
GO:0003366	1
GO:0003373	1
GO:0003374	1
GO:0003376	1
GO:0003382	1
GO:0003383	1
GO:0003401	1
GO:0003402	1
GO:0003404	1
GO:0003406	1
GO:0003407	1
GO:0003408	1
GO:0003409	1
GO:0003413	1
GO:0003414	1
GO:0003415	1
GO:0003416	1
GO:0003417	1
GO:0003418	1
GO:0003419	1
GO:0003420	1
GO:0003421	1
GO:0003422	1
GO:0003429	1
GO:0003430	1
GO:0003431	1
GO:0003433	1
GO:0005513	1
GO:0005975	1
GO:0005976	1
GO:0005977	1
GO:0005978	1
GO:0005979	1
GO:0005980	1
GO:0005981	1
GO:0005984	1
GO:0005988	1
GO:0005989	1
GO:0005991	1
GO:0005996	1
GO:0005997	1
GO:0006000	1
GO:0006002	1
GO:0006003	1
GO:0006004	1
GO:0006006	1
GO:0006007	1
GO:0006011	1
GO:0006012	1
GO:0006013	1
GO:0006014	1
GO:0006015	1
GO:0006020	1
GO:0006021	1
GO:0006022	1
GO:0006023	1
GO:0006024	1
GO:0006026	1
GO:0006027	1
GO:0006029	1
GO:0006030	1
GO:0006032	1
GO:0006040	1
GO:0006041	1
GO:0006042	1
GO:0006043	1
GO:0006044	1
GO:0006047	1
GO:0006048	1
GO:0006049	1
GO:0006050	1
GO:0006051	1
GO:0006054	1
GO:0006055	1
GO:0006059	1
GO:0006060	1
GO:0006061	1
GO:0006062	1
GO:0006063	1
GO:0006064	1
GO:0006066	1
GO:0006067	1
GO:0006068	1
GO:0006069	1
GO:0006071	1
GO:0006072	1
GO:0006073	1
GO:0006081	1
GO:0006082	1
GO:0006083	1
GO:0006084	1
GO:0006085	1
GO:0006086	1
GO:0006089	1
GO:0006090	1
GO:0006091	1
GO:0006094	1
GO:0006096	1
GO:0006097	1
GO:0006098	1
GO:0006099	1
GO:0006101	1
GO:0006102	1
GO:0006103	1
GO:0006104	1
GO:0006105	1
GO:0006106	1
GO:0006107	1
GO:0006108	1
GO:0006109	1
GO:0006110	1
GO:0006111	1
GO:0006112	1
GO:0006113	1
GO:0006114	1
GO:0006116	1
GO:0006117	1
GO:0006119	1
GO:0006120	1
GO:0006121	1
GO:0006122	1
GO:0006127	1
GO:0006139	1
GO:0006140	1
GO:0006144	1
GO:0006145	1
GO:0006147	1
GO:0006148	1
GO:0006149	1
GO:0006152	1
GO:0006154	1
GO:0006157	1
GO:0006161	1
GO:0006163	1
GO:0006164	1
GO:0006165	1
GO:0006166	1
GO:0006167	1
GO:0006168	1
GO:0006171	1
GO:0006172	1
GO:0006174	1
GO:0006175	1
GO:0006177	1
GO:0006178	1
GO:0006182	1
GO:0006183	1
GO:0006184	1
GO:0006185	1
GO:0006186	1
GO:0006188	1
GO:0006189	1
GO:0006193	1
GO:0006195	1
GO:0006196	1
GO:0006198	1
GO:0006200	1
GO:0006203	1
GO:0006206	1
GO:0006207	1
GO:0006208	1
GO:0006210	1
GO:0006211	1
GO:0006212	1
GO:0006213	1
GO:0006214	1
GO:0006216	1
GO:0006220	1
GO:0006221	1
GO:0006222	1
GO:0006225	1
GO:0006226	1
GO:0006227	1
GO:0006228	1
GO:0006231	1
GO:0006233	1
GO:0006235	1
GO:0006240	1
GO:0006241	1
GO:0006244	1
GO:0006256	1
GO:0006258	1
GO:0006259	1
GO:0006260	1
GO:0006261	1
GO:0006264	1
GO:0006265	1
GO:0006266	1
GO:0006268	1
GO:0006269	1
GO:0006270	1
GO:0006271	1
GO:0006272	1
GO:0006273	1
GO:0006275	1
GO:0006278	1
GO:0006281	1
GO:0006282	1
GO:0006283	1
GO:0006284	1
GO:0006285	1
GO:0006287	1
GO:0006288	1
GO:0006289	1
GO:0006290	1
GO:0006294	1
GO:0006295	1
GO:0006296	1
GO:0006297	1
GO:0006298	1
GO:0006301	1
GO:0006302	1
GO:0006303	1
GO:0006304	1
GO:0006305	1
GO:0006306	1
GO:0006307	1
GO:0006308	1
GO:0006309	1
GO:0006310	1
GO:0006311	1
GO:0006312	1
GO:0006323	1
GO:0006325	1
GO:0006333	1
GO:0006334	1
GO:0006335	1
GO:0006336	1
GO:0006337	1
GO:0006338	1
GO:0006342	1
GO:0006343	1
GO:0006344	1
GO:0006346	1
GO:0006348	1
GO:0006349	1
GO:0006351	1
GO:0006352	1
GO:0006353	1
GO:0006354	1
GO:0006355	1
GO:0006356	1
GO:0006357	1
GO:0006359	1
GO:0006360	1
GO:0006361	1
GO:0006362	1
GO:0006363	1
GO:0006364	1
GO:0006366	1
GO:0006367	1
GO:0006368	1
GO:0006369	1
GO:0006370	1
GO:0006376	1
GO:0006378	1
GO:0006379	1
GO:0006382	1
GO:0006383	1
GO:0006384	1
GO:0006386	1
GO:0006388	1
GO:0006390	1
GO:0006391	1
GO:0006396	1
GO:0006397	1
GO:0006398	1
GO:0006399	1
GO:0006400	1
GO:0006401	1
GO:0006402	1
GO:0006403	1
GO:0006404	1
GO:0006405	1
GO:0006406	1
GO:0006407	1
GO:0006408	1
GO:0006409	1
GO:0006412	1
GO:0006413	1
GO:0006414	1
GO:0006415	1
GO:0006417	1
GO:0006418	1
GO:0006419	1
GO:0006420	1
GO:0006421	1
GO:0006422	1
GO:0006423	1
GO:0006424	1
GO:0006426	1
GO:0006427	1
GO:0006428	1
GO:0006429	1
GO:0006430	1
GO:0006431	1
GO:0006432	1
GO:0006433	1
GO:0006434	1
GO:0006435	1
GO:0006436	1
GO:0006437	1
GO:0006438	1
GO:0006446	1
GO:0006447	1
GO:0006448	1
GO:0006449	1
GO:0006450	1
GO:0006451	1
GO:0006452	1
GO:0006457	1
GO:0006458	1
GO:0006461	1
GO:0006463	1
GO:0006464	1
GO:0006465	1
GO:0006468	1
GO:0006469	1
GO:0006470	1
GO:0006471	1
GO:0006473	1
GO:0006474	1
GO:0006475	1
GO:0006476	1
GO:0006477	1
GO:0006478	1
GO:0006479	1
GO:0006480	1
GO:0006481	1
GO:0006482	1
GO:0006486	1
GO:0006487	1
GO:0006488	1
GO:0006491	1
GO:0006493	1
GO:0006497	1
GO:0006498	1
GO:0006499	1
GO:0006500	1
GO:0006501	1
GO:0006505	1
GO:0006506	1
GO:0006507	1
GO:0006508	1
GO:0006509	1
GO:0006511	1
GO:0006513	1
GO:0006515	1
GO:0006516	1
GO:0006517	1
GO:0006518	1
GO:0006520	1
GO:0006521	1
GO:0006522	1
GO:0006524	1
GO:0006525	1
GO:0006526	1
GO:0006527	1
GO:0006528	1
GO:0006529	1
GO:0006530	1
GO:0006531	1
GO:0006532	1
GO:0006533	1
GO:0006534	1
GO:0006535	1
GO:0006536	1
GO:0006537	1
GO:0006538	1
GO:0006540	1
GO:0006541	1
GO:0006542	1
GO:0006543	1
GO:0006544	1
GO:0006545	1
GO:0006546	1
GO:0006547	1
GO:0006548	1
GO:0006549	1
GO:0006550	1
GO:0006551	1
GO:0006552	1
GO:0006553	1
GO:0006554	1
GO:0006555	1
GO:0006556	1
GO:0006558	1
GO:0006559	1
GO:0006560	1
GO:0006561	1
GO:0006562	1
GO:0006563	1
GO:0006564	1
GO:0006565	1
GO:0006566	1
GO:0006567	1
GO:0006568	1
GO:0006569	1
GO:0006570	1
GO:0006571	1
GO:0006572	1
GO:0006573	1
GO:0006574	1
GO:0006575	1
GO:0006576	1
GO:0006577	1
GO:0006578	1
GO:0006579	1
GO:0006581	1
GO:0006582	1
GO:0006583	1
GO:0006584	1
GO:0006585	1
GO:0006586	1
GO:0006587	1
GO:0006590	1
GO:0006591	1
GO:0006592	1
GO:0006593	1
GO:0006595	1
GO:0006596	1
GO:0006597	1
GO:0006598	1
GO:0006599	1
GO:0006600	1
GO:0006601	1
GO:0006603	1
GO:0006605	1
GO:0006606	1
GO:0006607	1
GO:0006608	1
GO:0006610	1
GO:0006611	1
GO:0006612	1
GO:0006613	1
GO:0006614	1
GO:0006620	1
GO:0006621	1
GO:0006622	1
GO:0006623	1
GO:0006624	1
GO:0006625	1
GO:0006626	1
GO:0006627	1
GO:0006629	1
GO:0006631	1
GO:0006633	1
GO:0006635	1
GO:0006636	1
GO:0006637	1
GO:0006638	1
GO:0006639	1
GO:0006641	1
GO:0006642	1
GO:0006643	1
GO:0006644	1
GO:0006646	1
GO:0006649	1
GO:0006650	1
GO:0006651	1
GO:0006653	1
GO:0006654	1
GO:0006655	1
GO:0006656	1
GO:0006657	1
GO:0006658	1
GO:0006659	1
GO:0006660	1
GO:0006661	1
GO:0006662	1
GO:0006663	1
GO:0006664	1
GO:0006665	1
GO:0006666	1
GO:0006667	1
GO:0006668	1
GO:0006669	1
GO:0006670	1
GO:0006671	1
GO:0006672	1
GO:0006677	1
GO:0006678	1
GO:0006680	1
GO:0006681	1
GO:0006682	1
GO:0006683	1
GO:0006684	1
GO:0006685	1
GO:0006686	1
GO:0006687	1
GO:0006688	1
GO:0006689	1
GO:0006690	1
GO:0006691	1
GO:0006692	1
GO:0006693	1
GO:0006694	1
GO:0006695	1
GO:0006699	1
GO:0006700	1
GO:0006701	1
GO:0006702	1
GO:0006703	1
GO:0006704	1
GO:0006705	1
GO:0006706	1
GO:0006707	1
GO:0006709	1
GO:0006710	1
GO:0006711	1
GO:0006713	1
GO:0006714	1
GO:0006720	1
GO:0006721	1
GO:0006725	1
GO:0006729	1
GO:0006730	1
GO:0006732	1
GO:0006733	1
GO:0006734	1
GO:0006739	1
GO:0006740	1
GO:0006741	1
GO:0006742	1
GO:0006743	1
GO:0006744	1
GO:0006747	1
GO:0006749	1
GO:0006750	1
GO:0006751	1
GO:0006753	1
GO:0006754	1
GO:0006756	1
GO:0006757	1
GO:0006760	1
GO:0006766	1
GO:0006767	1
GO:0006768	1
GO:0006771	1
GO:0006772	1
GO:0006775	1
GO:0006776	1
GO:0006777	1
GO:0006778	1
GO:0006779	1
GO:0006780	1
GO:0006782	1
GO:0006783	1
GO:0006784	1
GO:0006787	1
GO:0006788	1
GO:0006790	1
GO:0006793	1
GO:0006796	1
GO:0006797	1
GO:0006798	1
GO:0006801	1
GO:0006805	1
GO:0006807	1
GO:0006808	1
GO:0006809	1
GO:0006810	1
GO:0006811	1
GO:0006812	1
GO:0006813	1
GO:0006814	1
GO:0006816	1
GO:0006817	1
GO:0006818	1
GO:0006820	1
GO:0006821	1
GO:0006824	1
GO:0006825	1
GO:0006826	1
GO:0006828	1
GO:0006829	1
GO:0006833	1
GO:0006835	1
GO:0006836	1
GO:0006837	1
GO:0006839	1
GO:0006842	1
GO:0006844	1
GO:0006848	1
GO:0006850	1
GO:0006851	1
GO:0006855	1
GO:0006857	1
GO:0006858	1
GO:0006860	1
GO:0006862	1
GO:0006863	1
GO:0006865	1
GO:0006867	1
GO:0006868	1
GO:0006869	1
GO:0006873	1
GO:0006874	1
GO:0006875	1
GO:0006876	1
GO:0006878	1
GO:0006879	1
GO:0006880	1
GO:0006882	1
GO:0006883	1
GO:0006884	1
GO:0006885	1
GO:0006886	1
GO:0006887	1
GO:0006888	1
GO:0006890	1
GO:0006891	1
GO:0006892	1
GO:0006893	1
GO:0006895	1
GO:0006896	1
GO:0006897	1
GO:0006898	1
GO:0006900	1
GO:0006901	1
GO:0006903	1
GO:0006904	1
GO:0006906	1
GO:0006907	1
GO:0006909	1
GO:0006910	1
GO:0006911	1
GO:0006913	1
GO:0006914	1
GO:0006915	1
GO:0006919	1
GO:0006921	1
GO:0006924	1
GO:0006925	1
GO:0006927	1
GO:0006928	1
GO:0006929	1
GO:0006930	1
GO:0006931	1
GO:0006933	1
GO:0006935	1
GO:0006936	1
GO:0006937	1
GO:0006939	1
GO:0006940	1
GO:0006941	1
GO:0006942	1
GO:0006948	1
GO:0006949	1
GO:0006950	1
GO:0006952	1
GO:0006953	1
GO:0006954	1
GO:0006955	1
GO:0006956	1
GO:0006957	1
GO:0006958	1
GO:0006959	1
GO:0006963	1
GO:0006965	1
GO:0006968	1
GO:0006970	1
GO:0006971	1
GO:0006972	1
GO:0006974	1
GO:0006975	1
GO:0006977	1
GO:0006978	1
GO:0006979	1
GO:0006982	1
GO:0006983	1
GO:0006984	1
GO:0006986	1
GO:0006987	1
GO:0006990	1
GO:0006991	1
GO:0006995	1
GO:0006996	1
GO:0006997	1
GO:0006998	1
GO:0006999	1
GO:0007000	1
GO:0007004	1
GO:0007005	1
GO:0007006	1
GO:0007007	1
GO:0007008	1
GO:0007009	1
GO:0007010	1
GO:0007015	1
GO:0007016	1
GO:0007017	1
GO:0007018	1
GO:0007019	1
GO:0007020	1
GO:0007021	1
GO:0007023	1
GO:0007026	1
GO:0007028	1
GO:0007029	1
GO:0007030	1
GO:0007031	1
GO:0007032	1
GO:0007033	1
GO:0007034	1
GO:0007035	1
GO:0007040	1
GO:0007041	1
GO:0007042	1
GO:0007043	1
GO:0007044	1
GO:0007045	1
GO:0007049	1
GO:0007050	1
GO:0007051	1
GO:0007052	1
GO:0007056	1
GO:0007057	1
GO:0007059	1
GO:0007060	1
GO:0007062	1
GO:0007063	1
GO:0007064	1
GO:0007065	1
GO:0007066	1
GO:0007067	1
GO:0007072	1
GO:0007076	1
GO:0007080	1
GO:0007084	1
GO:0007088	1
GO:0007089	1
GO:0007091	1
GO:0007092	1
GO:0007093	1
GO:0007094	1
GO:0007095	1
GO:0007096	1
GO:0007097	1
GO:0007098	1
GO:0007099	1
GO:0007100	1
GO:0007108	1
GO:0007109	1
GO:0007113	1
GO:0007126	1
GO:0007127	1
GO:0007128	1
GO:0007129	1
GO:0007130	1
GO:0007131	1
GO:0007135	1
GO:0007140	1
GO:0007141	1
GO:0007143	1
GO:0007144	1
GO:0007147	1
GO:0007154	1
GO:0007155	1
GO:0007156	1
GO:0007157	1
GO:0007158	1
GO:0007159	1
GO:0007160	1
GO:0007161	1
GO:0007162	1
GO:0007163	1
GO:0007164	1
GO:0007165	1
GO:0007166	1
GO:0007167	1
GO:0007168	1
GO:0007169	1
GO:0007171	1
GO:0007172	1
GO:0007173	1
GO:0007174	1
GO:0007175	1
GO:0007176	1
GO:0007178	1
GO:0007179	1
GO:0007181	1
GO:0007182	1
GO:0007183	1
GO:0007184	1
GO:0007185	1
GO:0007186	1
GO:0007187	1
GO:0007188	1
GO:0007189	1
GO:0007190	1
GO:0007191	1
GO:0007192	1
GO:0007193	1
GO:0007194	1
GO:0007195	1
GO:0007196	1
GO:0007197	1
GO:0007198	1
GO:0007199	1
GO:0007200	1
GO:0007202	1
GO:0007204	1
GO:0007205	1
GO:0007206	1
GO:0007207	1
GO:0007208	1
GO:0007210	1
GO:0007212	1
GO:0007213	1
GO:0007214	1
GO:0007215	1
GO:0007216	1
GO:0007217	1
GO:0007218	1
GO:0007219	1
GO:0007220	1
GO:0007221	1
GO:0007223	1
GO:0007224	1
GO:0007225	1
GO:0007227	1
GO:0007228	1
GO:0007229	1
GO:0007231	1
GO:0007249	1
GO:0007250	1
GO:0007252	1
GO:0007253	1
GO:0007254	1
GO:0007256	1
GO:0007257	1
GO:0007258	1
GO:0007259	1
GO:0007260	1
GO:0007262	1
GO:0007263	1
GO:0007264	1
GO:0007265	1
GO:0007266	1
GO:0007267	1
GO:0007268	1
GO:0007269	1
GO:0007270	1
GO:0007271	1
GO:0007272	1
GO:0007274	1
GO:0007275	1
GO:0007276	1
GO:0007281	1
GO:0007283	1
GO:0007285	1
GO:0007286	1
GO:0007288	1
GO:0007289	1
GO:0007290	1
GO:0007291	1
GO:0007292	1
GO:0007296	1
GO:0007308	1
GO:0007309	1
GO:0007314	1
GO:0007315	1
GO:0007320	1
GO:0007321	1
GO:0007338	1
GO:0007339	1
GO:0007340	1
GO:0007341	1
GO:0007342	1
GO:0007343	1
[truncated: 14,384 more rows]

## Sheet: goAdjustedPvalueMean_SDownregul
GO:0000002	0.677956
GO:0000003	0.000983029
GO:0000012	0.724884
GO:0000018	1
GO:0000019	1
GO:0000027	1
GO:0000028	0.164952
GO:0000038	0.57017
GO:0000041	0.0281292
GO:0000042	1
GO:0000045	0.28971
GO:0000046	1
GO:0000050	1
GO:0000052	1
GO:0000053	0.485187
GO:0000054	0.16626
GO:0000055	0.076782
GO:0000056	0.366718
GO:0000059	1
GO:0000060	0.69156
GO:0000070	0.280911
GO:0000075	0.00262916
GO:0000076	1
GO:0000077	0.0714895
GO:0000079	0.0534936
GO:0000080	1
GO:0000082	0.100647
GO:0000083	0.649236
GO:0000084	1
GO:0000086	0.35603
GO:0000087	0.541363
GO:0000090	1
GO:0000096	0.487721
GO:0000097	0.207161
GO:0000098	0.889743
GO:0000101	1
GO:0000103	1
GO:0000105	1
GO:0000117	1
GO:0000122	0.941358
GO:0000132	0.709872
GO:0000147	1
GO:0000154	0.483877
GO:0000160	1
GO:0000165	0.30333
GO:0000183	0.856003
GO:0000184	0.649719
GO:0000185	1
GO:0000186	0.622569
GO:0000187	1
GO:0000188	0.605895
GO:0000189	0.567183
GO:0000209	0.0786982
GO:0000212	1
GO:0000226	0.0742184
GO:0000244	0.263801
GO:0000245	0.520542
GO:0000255	1
GO:0000256	1
GO:0000266	0.320858
GO:0000270	1
GO:0000271	0.767043
GO:0000272	0.819444
GO:0000278	3.2716e-13
GO:0000279	0.354634
GO:0000280	7.79462e-11
GO:0000281	0.0261953
GO:0000288	0.0559785
GO:0000289	0.981902
GO:0000290	0.237631
GO:0000291	0.480766
GO:0000301	1
GO:0000302	0.0228724
GO:0000303	0.187095
GO:0000305	0.187095
GO:0000320	0.152217
GO:0000338	0.000621185
GO:0000375	0.000239689
GO:0000377	0.000239689
GO:0000379	1
GO:0000380	0.127671
GO:0000381	0.388376
GO:0000387	0.000682483
GO:0000389	1
GO:0000390	1
GO:0000394	0.198568
GO:0000395	0.596246
GO:0000398	0.000239689
GO:0000409	1
GO:0000411	1
GO:0000413	0.141565
GO:0000414	1
GO:0000415	1
GO:0000416	1
GO:0000422	0.082307
GO:0000423	0.623212
GO:0000429	1
GO:0000430	1
GO:0000431	1
GO:0000432	1
GO:0000433	1
GO:0000435	1
GO:0000436	1
GO:0000437	1
GO:0000447	0.268206
GO:0000448	1
GO:0000460	0.0975295
GO:0000461	0.268206
GO:0000462	0.440877
GO:0000463	0.157741
GO:0000466	0.153286
GO:0000469	0.53564
GO:0000470	0.157741
GO:0000478	0.53564
GO:0000479	0.53564
GO:0000491	1
GO:0000492	1
GO:0000578	0.807435
GO:0000710	0.113839
GO:0000711	1
GO:0000712	1
GO:0000715	1
GO:0000717	1
GO:0000720	0.512424
GO:0000722	0.724089
GO:0000723	1
GO:0000724	1
GO:0000725	1
GO:0000726	0.456094
GO:0000729	0.366718
GO:0000731	1
GO:0000733	0.371349
GO:0000737	0.164683
GO:0000738	0.014517
GO:0000768	1
GO:0000819	0.411119
GO:0000820	1
GO:0000821	1
GO:0000902	0.353212
GO:0000904	0.421346
GO:0000910	0.00305912
GO:0000912	1
GO:0000915	1
GO:0000917	1
GO:0000920	0.425566
GO:0000956	0.0406528
GO:0000957	1
GO:0000958	1
GO:0000959	1
GO:0000960	1
GO:0000961	1
GO:0000962	1
GO:0000963	1
GO:0000964	0.62758
GO:0000965	1
GO:0000966	0.62758
GO:0000972	1
GO:0001079	1
GO:0001080	1
GO:0001100	1
GO:0001101	0.233055
GO:0001180	0.377148
GO:0001188	0.377148
GO:0001189	0.377148
GO:0001192	1
GO:0001193	1
GO:0001207	1
GO:0001301	1
GO:0001302	0.485895
GO:0001304	1
GO:0001306	0.219455
GO:0001309	1
GO:0001315	1
GO:0001501	1
GO:0001502	1
GO:0001503	0.103932
GO:0001504	0.392689
GO:0001505	0.731591
GO:0001508	0.70994
GO:0001510	0.758782
GO:0001514	0.386704
GO:0001516	0.214537
GO:0001519	1
GO:0001522	0.928832
GO:0001523	0.195529
GO:0001525	0.62291
GO:0001539	0.701748
GO:0001541	0.80299
GO:0001542	1
GO:0001543	1
GO:0001544	1
GO:0001545	1
GO:0001546	1
GO:0001547	0.241402
GO:0001550	1
GO:0001553	1
GO:0001555	1
GO:0001556	0.353212
GO:0001558	0.110895
GO:0001560	1
GO:0001561	0.587813
GO:0001562	1
GO:0001568	0.708739
GO:0001569	1
GO:0001570	1
GO:0001573	0.733877
GO:0001574	1
GO:0001575	1
GO:0001576	1
GO:0001578	1
GO:0001579	1
GO:0001580	1
GO:0001581	1
GO:0001582	1
GO:0001649	0.0376038
GO:0001654	0.50717
GO:0001655	1
GO:0001656	0.44751
GO:0001657	1
GO:0001658	0.675892
GO:0001659	1
GO:0001660	1
GO:0001661	1
GO:0001662	0.332035
GO:0001666	0.0331215
GO:0001667	1
GO:0001672	1
GO:0001675	0.99941
GO:0001676	1
GO:0001678	1
GO:0001680	1
GO:0001682	1
GO:0001692	1
GO:0001694	1
GO:0001696	1
GO:0001697	1
GO:0001698	1
GO:0001701	0.0746324
GO:0001702	1
GO:0001704	0.758782
GO:0001705	0.54996
GO:0001706	0.484769
GO:0001707	0.887246
GO:0001708	0.322125
GO:0001709	0.608318
GO:0001710	1
GO:0001711	0.734808
GO:0001712	0.54996
GO:0001714	0.652329
GO:0001715	1
GO:0001731	0.215701
GO:0001732	0.445916
GO:0001736	1
GO:0001738	1
GO:0001743	1
GO:0001754	1
GO:0001755	1
GO:0001756	0.848806
GO:0001757	1
GO:0001759	0.591842
GO:0001762	1
GO:0001763	0.871809
GO:0001764	0.933846
GO:0001765	0.1873
GO:0001766	1
GO:0001767	1
GO:0001768	1
GO:0001771	1
GO:0001773	0.457885
GO:0001774	1
GO:0001775	0.000956002
GO:0001776	0.706908
GO:0001777	0.485778
GO:0001778	1
GO:0001779	0.629388
GO:0001780	1
GO:0001781	1
GO:0001782	0.516836
GO:0001783	0.433985
GO:0001787	1
GO:0001788	1
GO:0001794	1
GO:0001796	1
GO:0001798	1
GO:0001802	1
GO:0001803	1
GO:0001805	1
GO:0001806	1
GO:0001807	1
GO:0001808	1
GO:0001809	1
GO:0001810	1
GO:0001811	1
GO:0001812	1
GO:0001816	0.589071
GO:0001817	0.339259
GO:0001818	0.859048
GO:0001819	0.428644
GO:0001820	1
GO:0001821	1
GO:0001822	0.87513
GO:0001823	1
GO:0001824	0.110895
GO:0001825	0.378774
GO:0001826	1
GO:0001827	1
GO:0001828	1
GO:0001829	0.456647
GO:0001830	1
GO:0001831	1
GO:0001832	1
GO:0001833	0.921606
GO:0001834	1
GO:0001835	0.462407
GO:0001836	4.90533e-07
GO:0001837	0.052166
GO:0001838	1
GO:0001839	1
GO:0001840	1
GO:0001841	1
GO:0001842	0.205599
GO:0001843	1
GO:0001844	0.436977
GO:0001845	1
GO:0001865	1
GO:0001866	1
GO:0001867	1
GO:0001868	1
GO:0001869	1
GO:0001878	1
GO:0001879	1
GO:0001880	0.866015
GO:0001881	0.827073
GO:0001885	0.84742
GO:0001886	1
GO:0001887	1
GO:0001889	0.433961
GO:0001890	0.671826
GO:0001892	0.988431
GO:0001893	0.946089
GO:0001894	0.46423
GO:0001895	0.980916
GO:0001896	1
GO:0001897	1
GO:0001905	1
GO:0001906	1
GO:0001907	1
GO:0001909	1
GO:0001910	1
GO:0001911	1
GO:0001912	1
GO:0001913	1
GO:0001914	1
GO:0001915	1
GO:0001916	1
GO:0001919	1
GO:0001920	1
GO:0001921	0.981902
GO:0001922	0.956493
GO:0001923	1
GO:0001927	1
GO:0001928	1
GO:0001932	0.0242859
GO:0001933	0.0188867
GO:0001934	0.431409
GO:0001935	1
GO:0001936	1
GO:0001937	0.925474
GO:0001938	1
GO:0001941	0.409383
GO:0001942	0.763706
GO:0001944	0.64502
GO:0001945	1
GO:0001946	1
GO:0001947	0.722941
GO:0001949	1
GO:0001952	0.739851
GO:0001953	1
GO:0001954	0.53564
GO:0001955	1
GO:0001956	1
GO:0001957	1
GO:0001958	1
GO:0001959	1
GO:0001960	1
GO:0001961	1
GO:0001963	0.53483
GO:0001964	1
GO:0001966	1
GO:0001967	1
GO:0001969	1
GO:0001970	1
GO:0001971	1
GO:0001973	1
GO:0001974	0.523263
GO:0001975	1
GO:0001976	0.0136632
GO:0001977	0.532426
GO:0001978	1
GO:0001979	1
GO:0001980	1
GO:0001982	1
GO:0001983	1
GO:0001984	1
GO:0001985	1
GO:0001986	1
GO:0001987	1
GO:0001988	1
GO:0001990	0.0383656
GO:0001991	0.33573
GO:0001992	1
GO:0001993	1
GO:0001994	1
GO:0001996	1
GO:0001997	1
GO:0001998	1
GO:0001999	0.940045
GO:0002001	0.940045
GO:0002002	0.130839
GO:0002003	1
GO:0002007	1
GO:0002009	1
GO:0002011	0.331339
GO:0002014	1
GO:0002016	0.416249
GO:0002017	1
GO:0002018	1
GO:0002019	1
GO:0002021	0.756358
GO:0002023	1
GO:0002024	1
GO:0002025	1
GO:0002026	1
GO:0002027	0.586866
GO:0002028	0.631665
GO:0002029	1
GO:0002030	1
GO:0002031	1
GO:0002032	1
GO:0002033	1
GO:0002034	1
GO:0002035	0.0108789
GO:0002036	1
GO:0002037	1
GO:0002040	0.778831
GO:0002041	0.846
GO:0002042	1
GO:0002043	1
GO:0002044	1
GO:0002051	1
GO:0002052	0.82324
GO:0002053	1
GO:0002062	0.739851
GO:0002063	0.576723
GO:0002064	0.599529
GO:0002065	0.930327
GO:0002066	1
GO:0002067	1
GO:0002068	0.975813
GO:0002069	1
GO:0002070	0.532939
GO:0002071	1
GO:0002072	1
GO:0002074	1
GO:0002076	0.417101
GO:0002082	0.0736843
GO:0002084	0.0779152
GO:0002085	1
GO:0002086	1
GO:0002087	1
GO:0002088	0.567183
GO:0002089	1
GO:0002090	0.814238
GO:0002091	1
GO:0002092	0.983738
GO:0002093	1
GO:0002097	1
GO:0002098	1
GO:0002100	1
GO:0002115	1
GO:0002118	1
GO:0002121	1
GO:0002124	1
GO:0002125	1
GO:0002138	1
GO:0002143	1
GO:0002146	1
GO:0002147	1
GO:0002148	1
GO:0002149	1
GO:0002152	1
GO:0002154	1
GO:0002155	1
GO:0002158	1
GO:0002159	0.457047
GO:0002175	1
GO:0002176	0.646179
GO:0002181	0.000456898
GO:0002182	1
GO:0002183	0.0113297
GO:0002190	0.0659451
GO:0002192	0.0659451
GO:0002194	1
GO:0002200	0.325084
GO:0002204	0.0739454
GO:0002208	0.0739454
GO:0002209	0.332035
GO:0002215	1
GO:0002218	1
GO:0002220	1
GO:0002221	1
GO:0002223	1
GO:0002224	1
GO:0002227	0.126548
GO:0002228	1
GO:0002230	0.084825
GO:0002232	1
GO:0002236	1
GO:0002237	1
GO:0002238	1
GO:0002244	1
GO:0002246	0.107869
GO:0002248	0.0511389
GO:0002249	1
GO:0002250	0.563129
GO:0002251	1
GO:0002252	0.00859672
GO:0002253	0.690375
GO:0002254	1
GO:0002255	1
GO:0002260	0.721235
GO:0002262	0.189938
GO:0002263	0.292939
GO:0002266	1
GO:0002268	1
GO:0002274	0.514391
GO:0002275	0.961753
GO:0002276	1
GO:0002277	1
GO:0002278	0.891296
GO:0002279	1
GO:0002281	1
GO:0002282	1
GO:0002283	0.96546
GO:0002285	0.264912
GO:0002286	0.619347
GO:0002287	0.997325
GO:0002291	1
GO:0002292	0.997325
GO:0002293	0.997325
GO:0002294	0.997325
GO:0002295	1
GO:0002296	1
GO:0002302	1
GO:0002309	0.429674
GO:0002312	0.359673
GO:0002313	1
GO:0002314	1
GO:0002315	1
GO:0002316	1
GO:0002317	1
GO:0002318	1
GO:0002320	1
GO:0002322	1
GO:0002323	1
GO:0002325	1
GO:0002326	1
GO:0002327	0.760445
GO:0002328	1
GO:0002329	0.635579
GO:0002331	1
GO:0002332	1
GO:0002333	1
GO:0002335	1
GO:0002337	1
GO:0002339	1
GO:0002343	1
GO:0002344	1
GO:0002347	0.241267
GO:0002349	1
GO:0002351	1
GO:0002352	1
GO:0002353	1
GO:0002355	1
GO:0002357	1
GO:0002358	1
GO:0002360	0.830269
GO:0002361	1
GO:0002363	1
GO:0002365	1
GO:0002366	0.292939
GO:0002367	0.310503
GO:0002368	1
GO:0002369	1
GO:0002370	1
GO:0002371	1
GO:0002374	0.931885
GO:0002376	3.84482e-07
GO:0002377	0.211767
GO:0002378	1
GO:0002380	1
GO:0002381	0.0739454
GO:0002384	1
GO:0002385	1
GO:0002386	1
GO:0002396	1
GO:0002397	1
GO:0002399	1
GO:0002404	1
GO:0002406	1
GO:0002407	1
GO:0002408	1
GO:0002412	1
GO:0002414	1
GO:0002415	1
GO:0002418	0.426852
GO:0002419	1
GO:0002420	1
GO:0002423	1
GO:0002424	0.413242
GO:0002426	1
GO:0002428	1
GO:0002429	0.795091
GO:0002430	1
GO:0002431	1
GO:0002432	1
GO:0002434	1
GO:0002436	1
GO:0002437	0.0250189
GO:0002438	0.25054
GO:0002439	1
GO:0002440	0.102916
GO:0002441	1
GO:0002442	1
GO:0002443	0.60153
GO:0002444	1
GO:0002445	1
GO:0002446	1
GO:0002447	0.891296
GO:0002448	1
GO:0002449	0.592036
GO:0002455	0.885717
GO:0002456	1
GO:0002457	1
GO:0002458	1
GO:0002460	0.726822
GO:0002461	1
GO:0002462	1
GO:0002465	1
GO:0002467	1
GO:0002468	1
GO:0002474	1
GO:0002475	1
GO:0002476	1
GO:0002477	1
GO:0002478	1
GO:0002479	1
GO:0002481	1
GO:0002483	1
GO:0002484	1
GO:0002485	1
GO:0002488	1
GO:0002489	1
GO:0002495	0.733353
GO:0002501	1
GO:0002502	1
GO:0002503	1
GO:0002504	0.733353
GO:0002507	1
GO:0002508	1
GO:0002510	1
GO:0002513	1
GO:0002514	1
GO:0002517	1
GO:0002518	1
GO:0002520	0.0311852
GO:0002521	0.134571
GO:0002522	1
GO:0002523	0.995539
GO:0002524	1
GO:0002525	1
GO:0002526	1
GO:0002528	1
GO:0002532	0.495582
GO:0002534	0.735484
GO:0002536	0.528248
GO:0002537	1
GO:0002538	1
GO:0002539	1
GO:0002540	1
GO:0002541	1
GO:0002542	1
GO:0002543	1
GO:0002544	0.289198
GO:0002545	1
GO:0002548	1
GO:0002551	1
GO:0002552	1
GO:0002553	1
GO:0002554	1
GO:0002560	1
GO:0002561	1
GO:0002562	0.273286
GO:0002566	1
GO:0002568	1
GO:0002572	1
GO:0002573	0.580726
GO:0002575	1
GO:0002576	1
GO:0002577	0.96985
GO:0002578	1
GO:0002579	0.96985
GO:0002580	1
GO:0002581	1
GO:0002582	1
GO:0002583	1
GO:0002584	1
GO:0002585	1
GO:0002586	1
GO:0002587	1
GO:0002588	1
GO:0002589	1
GO:0002590	1
GO:0002591	1
GO:0002604	1
GO:0002605	1
GO:0002606	1
GO:0002631	1
GO:0002632	1
GO:0002634	1
GO:0002635	1
GO:0002636	1
GO:0002637	0.376143
GO:0002638	1
GO:0002639	0.704934
GO:0002640	1
GO:0002642	1
GO:0002643	0.981318
GO:0002644	1
GO:0002645	0.981318
GO:0002646	1
GO:0002648	1
GO:0002649	1
GO:0002651	1
GO:0002652	1
GO:0002654	1
GO:0002658	1
GO:0002660	1
GO:0002661	1
GO:0002663	1
GO:0002664	1
GO:0002665	1
GO:0002666	1
GO:0002667	1
GO:0002668	1
GO:0002669	1
GO:0002673	0.853078
GO:0002674	1
GO:0002675	0.676735
GO:0002676	1
GO:0002677	1
GO:0002678	1
GO:0002679	0.220866
GO:0002681	1
GO:0002682	0.00142025
GO:0002683	0.0281292
GO:0002684	0.484769
GO:0002685	1
GO:0002686	1
GO:0002687	1
GO:0002688	1
GO:0002689	1
GO:0002690	1
GO:0002691	1
GO:0002692	1
GO:0002693	1
GO:0002694	0.120555
GO:0002695	0.0352186
GO:0002696	0.942538
GO:0002697	0.218077
GO:0002698	0.37576
GO:0002699	0.836056
GO:0002700	0.122971
GO:0002701	0.603843
GO:0002702	0.489827
GO:0002703	1
GO:0002704	1
GO:0002705	1
GO:0002706	1
GO:0002707	1
GO:0002708	1
GO:0002709	1
GO:0002710	1
GO:0002711	1
GO:0002712	0.340204
GO:0002713	1
GO:0002714	1
GO:0002715	1
GO:0002716	1
GO:0002717	1
GO:0002718	0.33573
GO:0002719	0.603843
GO:0002720	0.874938
GO:0002724	1
GO:0002725	1
GO:0002726	1
GO:0002727	1
GO:0002729	1
GO:0002730	1
GO:0002731	1
GO:0002732	1
GO:0002739	0.931885
GO:0002740	1
GO:0002741	1
GO:0002752	1
GO:0002753	0.706378
GO:0002755	1
GO:0002756	1
GO:0002757	1
GO:0002758	1
GO:0002759	1
GO:0002760	1
GO:0002761	0.410498
GO:0002762	0.283146
GO:0002763	0.980916
GO:0002764	0.960932
GO:0002765	1
GO:0002767	1
GO:0002768	0.731026
GO:0002769	1
GO:0002774	1
GO:0002775	1
GO:0002776	1
GO:0002777	1
GO:0002778	1
GO:0002779	1
GO:0002780	1
GO:0002784	1
GO:0002786	1
GO:0002790	0.807829
GO:0002791	0.261045
GO:0002792	1
GO:0002793	0.167713
GO:0002805	1
GO:0002807	1
GO:0002808	1
GO:0002815	1
GO:0002816	1
GO:0002819	0.842614
GO:0002820	0.832195
GO:0002821	1
GO:0002822	1
GO:0002823	0.748195
GO:0002824	1
GO:0002825	1
GO:0002826	1
GO:0002827	1
GO:0002828	0.7478
GO:0002829	0.204918
GO:0002830	1
GO:0002831	0.268206
GO:0002832	0.909612
GO:0002833	0.914255
GO:0002834	0.426852
GO:0002835	1
GO:0002836	0.426852
GO:0002837	0.426852
GO:0002838	1
GO:0002839	0.426852
GO:0002840	0.413242
GO:0002841	1
GO:0002842	0.413242
GO:0002849	1
GO:0002851	1
GO:0002852	1
GO:0002853	1
GO:0002855	1
GO:0002856	1
GO:0002857	1
GO:0002858	1
GO:0002859	1
GO:0002860	1
GO:0002861	0.123385
GO:0002862	0.291533
GO:0002863	0.5998
GO:0002864	0.538136
GO:0002865	1
GO:0002866	1
GO:0002870	1
GO:0002874	1
GO:0002875	1
GO:0002876	1
GO:0002877	1
GO:0002878	1
GO:0002879	1
GO:0002880	1
GO:0002882	1
GO:0002883	1
GO:0002884	1
GO:0002885	1
GO:0002886	1
GO:0002888	1
GO:0002889	0.340204
GO:0002890	1
GO:0002891	1
GO:0002892	1
GO:0002894	1
GO:0002895	1
GO:0002897	1
GO:0002901	0.0270489
GO:0002902	0.424993
GO:0002903	0.399674
GO:0002904	0.399674
GO:0002905	0.0270489
GO:0002906	0.0270489
GO:0002911	1
GO:0002912	1
GO:0002913	1
GO:0002920	0.707883
GO:0002921	0.00363689
GO:0002922	1
GO:0002923	0.460296
GO:0002924	1
GO:0002925	1
GO:0002930	1
GO:0002931	0.439439
GO:0002932	1
GO:0002934	0.906968
GO:0002936	1
GO:0003002	1
GO:0003006	0.193267
GO:0003007	0.903103
GO:0003008	0.0688299
GO:0003009	1
GO:0003010	1
GO:0003011	1
GO:0003012	0.545665
GO:0003013	0.0877446
GO:0003014	0.415424
GO:0003015	0.719628
GO:0003016	1
GO:0003017	1
GO:0003018	0.0361557
GO:0003025	0.572054
GO:0003026	1
GO:0003027	1
GO:0003029	1
GO:0003032	1
GO:0003044	0.0626337
GO:0003050	1
GO:0003051	1
GO:0003056	1
GO:0003057	1
GO:0003059	1
GO:0003061	1
GO:0003062	1
GO:0003065	1
GO:0003068	1
GO:0003069	1
GO:0003070	1
GO:0003071	0.329559
GO:0003072	1
GO:0003073	0.102236
GO:0003081	0.0383656
GO:0003083	1
GO:0003084	1
GO:0003085	0.838335
GO:0003091	0.964671
GO:0003093	0.532426
GO:0003094	0.370439
GO:0003096	1
GO:0003097	0.254737
GO:0003099	1
GO:0003100	1
GO:0003104	0.911572
GO:0003105	0.753984
GO:0003106	1
GO:0003108	1
GO:0003116	1
GO:0003117	1
GO:0003127	1
GO:0003128	0.335844
GO:0003129	0.0602663
GO:0003130	0.456106
GO:0003133	0.456106
GO:0003134	0.456106
GO:0003136	0.483877
GO:0003137	1
GO:0003138	1
GO:0003139	0.335844
GO:0003140	0.14094
GO:0003142	1
GO:0003143	0.901705
GO:0003144	1
GO:0003148	0.45051
GO:0003149	0.478683
GO:0003150	1
GO:0003151	0.860979
GO:0003156	0.725036
GO:0003157	0.555515
GO:0003158	1
GO:0003159	0.7478
GO:0003160	1
GO:0003161	0.496613
GO:0003162	1
GO:0003163	1
GO:0003164	0.838605
GO:0003165	1
GO:0003166	0.838605
GO:0003167	1
GO:0003168	1
GO:0003169	1
GO:0003170	0.368156
GO:0003171	0.538136
GO:0003172	1
GO:0003174	1
GO:0003175	1
GO:0003176	1
GO:0003177	0.64502
GO:0003179	0.368156
GO:0003180	1
GO:0003181	0.538136
GO:0003183	1
GO:0003184	0.64502
GO:0003185	1
GO:0003186	1
GO:0003188	1
GO:0003190	1
GO:0003192	1
GO:0003193	1
GO:0003195	1
GO:0003197	1
GO:0003198	0.928252
GO:0003199	1
GO:0003203	1
GO:0003205	0.0498683
GO:0003206	0.0470962
GO:0003207	1
GO:0003208	0.174358
GO:0003209	0.903718
GO:0003210	1
GO:0003211	1
GO:0003213	1
GO:0003214	0.638524
GO:0003215	0.628337
GO:0003218	1
GO:0003219	1
GO:0003220	1
GO:0003221	1
GO:0003222	1
GO:0003223	1
GO:0003228	1
GO:0003229	0.442733
GO:0003230	0.903718
GO:0003231	0.069733
GO:0003235	1
GO:0003236	1
GO:0003241	1
GO:0003243	1
GO:0003245	1
GO:0003249	1
GO:0003250	1
GO:0003251	1
GO:0003253	1
GO:0003254	0.209814
GO:0003256	0.534447
GO:0003257	1
GO:0003260	1
GO:0003263	1
GO:0003264	1
GO:0003266	1
GO:0003270	1
GO:0003272	1
GO:0003273	1
GO:0003275	1
GO:0003278	1
GO:0003279	0.372176
GO:0003281	0.545707
GO:0003283	0.689928
GO:0003284	1
GO:0003285	1
GO:0003289	1
GO:0003290	1
GO:0003294	1
GO:0003298	0.920374
GO:0003299	1
GO:0003300	0.954172
GO:0003301	0.920374
GO:0003306	0.209051
GO:0003307	0.518955
GO:0003308	0.987626
GO:0003309	1
GO:0003310	1
GO:0003311	1
GO:0003312	1
GO:0003318	1
GO:0003321	1
GO:0003322	1
GO:0003323	1
GO:0003326	1
GO:0003327	1
GO:0003329	1
GO:0003330	1
GO:0003331	1
GO:0003333	0.429045
GO:0003334	0.187601
GO:0003335	1
GO:0003337	0.146275
GO:0003338	0.246325
GO:0003339	1
GO:0003340	1
GO:0003341	1
GO:0003342	1
GO:0003343	1
GO:0003344	1
GO:0003347	0.0360396
GO:0003348	1
GO:0003349	1
GO:0003350	1
GO:0003351	1
GO:0003352	0.310361
GO:0003353	1
GO:0003356	1
GO:0003357	1
GO:0003358	1
GO:0003359	1
GO:0003360	1
GO:0003363	1
GO:0003365	1
GO:0003366	1
GO:0003373	1
GO:0003374	1
GO:0003376	1
GO:0003382	0.705204
GO:0003383	1
GO:0003401	0.931815
GO:0003402	0.726822
GO:0003404	1
GO:0003406	1
GO:0003407	0.585004
GO:0003408	1
GO:0003409	1
GO:0003413	1
GO:0003414	1
GO:0003415	1
GO:0003416	0.510623
GO:0003417	1
GO:0003418	1
GO:0003419	1
GO:0003420	1
GO:0003421	1
GO:0003422	1
GO:0003429	1
GO:0003430	1
GO:0003431	1
GO:0003433	1
GO:0005513	1
GO:0005975	0.000657881
GO:0005976	1
GO:0005977	1
GO:0005978	0.459967
GO:0005979	0.64502
GO:0005980	0.736405
GO:0005981	0.344282
GO:0005984	1
GO:0005988	1
GO:0005989	1
GO:0005991	1
GO:0005996	0.00866097
GO:0005997	1
GO:0006000	0.386427
GO:0006002	0.299027
GO:0006003	1
GO:0006004	1
GO:0006006	0.0121732
GO:0006007	0.464137
GO:0006011	0.415813
GO:0006012	0.23444
GO:0006013	1
GO:0006014	1
GO:0006015	0.560324
GO:0006020	0.878653
GO:0006021	1
GO:0006022	0.786978
GO:0006023	0.412206
GO:0006024	0.412206
GO:0006026	1
GO:0006027	1
GO:0006029	0.574205
GO:0006030	1
GO:0006032	1
GO:0006040	0.695037
GO:0006041	0.580726
GO:0006042	1
GO:0006043	1
GO:0006044	0.367414
GO:0006047	1
GO:0006048	0.477747
GO:0006049	1
GO:0006050	1
GO:0006051	1
GO:0006054	0.325084
GO:0006055	1
GO:0006059	0.378774
GO:0006060	0.644453
GO:0006061	1
GO:0006062	1
GO:0006063	1
GO:0006064	1
GO:0006066	0.0786982
GO:0006067	1
GO:0006068	1
GO:0006069	1
GO:0006071	0.985569
GO:0006072	1
GO:0006073	1
GO:0006081	0.000206018
GO:0006082	5.46187e-20
GO:0006083	0.465204
GO:0006084	0.044035
GO:0006085	0.0385123
GO:0006086	0.0645208
GO:0006089	0.673476
GO:0006090	0.0828656
GO:0006091	0.000481177
GO:0006094	0.785359
GO:0006096	0.0639156
GO:0006097	0.557502
GO:0006098	0.611777
GO:0006099	1.42606e-05
GO:0006101	0.123976
GO:0006102	0.0305158
GO:0006103	0.0126467
GO:0006104	0.215701
GO:0006105	0.0124513
GO:0006106	0.193912
GO:0006107	0.181596
GO:0006108	0.0257413
GO:0006109	0.27034
GO:0006110	0.623888
GO:0006111	1
GO:0006112	1
GO:0006113	1
GO:0006114	1
GO:0006116	1
GO:0006117	1
GO:0006119	0.014512
GO:0006120	0.637482
GO:0006121	1
GO:0006122	0.0419294
GO:0006127	1
GO:0006139	2.35595e-23
GO:0006140	1
GO:0006144	0.630413
GO:0006145	1
GO:0006147	1
GO:0006148	1
GO:0006149	1
GO:0006152	0.00127424
GO:0006154	1
GO:0006157	1
GO:0006161	1
GO:0006163	6.42466e-07
GO:0006164	1.48981e-05
GO:0006165	0.0579965
GO:0006166	0.183041
GO:0006167	0.0766154
GO:0006168	0.708697
GO:0006171	1
GO:0006172	0.0174049
GO:0006174	1
GO:0006175	1
GO:0006177	0.107148
GO:0006178	1
GO:0006182	1
GO:0006183	0.0868247
GO:0006184	0.141569
GO:0006185	1
GO:0006186	1
GO:0006188	0.634281
GO:0006189	0.81026
GO:0006193	1
GO:0006195	0.000984042
GO:0006196	1
GO:0006198	0.739782
GO:0006200	0.0059879
GO:0006203	0.534447
GO:0006206	0.0161139
GO:0006207	0.383382
GO:0006208	0.131953
GO:0006210	0.478844
GO:0006211	1
GO:0006212	1
GO:0006213	0.0228437
GO:0006214	1
GO:0006216	1
GO:0006220	0.0014207
GO:0006221	0.00115566
GO:0006222	0.636813
GO:0006225	1
GO:0006226	1
GO:0006227	1
GO:0006228	0.141117
GO:0006231	1
GO:0006233	1
GO:0006235	0.616648
GO:0006240	1
GO:0006241	0.137668
GO:0006244	0.0952602
GO:0006256	1
GO:0006258	1
GO:0006259	1.24834e-06
GO:0006260	1.50159e-05
GO:0006261	0.695767
GO:0006264	0.967454
GO:0006265	1
GO:0006266	0.690396
GO:0006268	0.185552
GO:0006269	0.362278
GO:0006270	1
GO:0006271	1
GO:0006272	0.729756
GO:0006273	1
GO:0006275	0.4905
GO:0006278	0.0109884
GO:0006281	0.000516269
GO:0006282	0.61736
GO:0006283	0.832214
GO:0006284	0.87513
GO:0006285	1
GO:0006287	0.873983
GO:0006288	1
GO:0006289	0.194181
GO:0006290	0.172708
GO:0006294	1
GO:0006295	1
GO:0006296	1
GO:0006297	1
GO:0006298	0.00386372
GO:0006301	0.0659434
GO:0006302	0.246019
GO:0006303	0.52885
GO:0006304	1
GO:0006305	1
GO:0006306	1
GO:0006307	1
GO:0006308	0.0296559
GO:0006309	0.334136
GO:0006310	0.571497
GO:0006311	0.493506
GO:0006312	1
GO:0006323	0.66712
GO:0006325	1
GO:0006333	1
GO:0006334	1
GO:0006335	0.0950832
GO:0006336	1
GO:0006337	1
GO:0006338	0.892
GO:0006342	0.500058
GO:0006343	1
GO:0006344	1
GO:0006346	0.576429
GO:0006348	1
GO:0006349	1
GO:0006351	0.0113297
GO:0006352	0.012882
GO:0006353	0.57017
GO:0006354	0.481314
GO:0006355	0.0456511
GO:0006356	0.892
GO:0006357	0.408273
GO:0006359	1
GO:0006360	0.37576
GO:0006361	0.439439
GO:0006362	1
GO:0006363	1
GO:0006364	3.46802e-09
GO:0006366	0.129868
GO:0006367	0.257845
GO:0006368	0.686607
GO:0006369	0.474449
GO:0006370	0.0926608
GO:0006376	1
GO:0006378	0.564288
GO:0006379	0.00562904
GO:0006382	1
GO:0006383	0.796274
GO:0006384	0.159314
GO:0006386	1
GO:0006388	0.198568
GO:0006390	0.772693
GO:0006391	0.782094
GO:0006396	2.55503e-11
GO:0006397	0.000496686
GO:0006398	0.0479203
GO:0006399	3.36735e-05
GO:0006400	0.942538
GO:0006401	0.00892289
GO:0006402	0.0248946
GO:0006403	0.00359932
GO:0006404	1
GO:0006405	0.218752
GO:0006406	0.215701
GO:0006407	1
GO:0006408	1
GO:0006409	1
GO:0006412	8.95506e-15
GO:0006413	0.0754143
GO:0006414	0.000206018
GO:0006415	0.443441
GO:0006417	0.000354058
GO:0006418	0.0864324
GO:0006419	1
GO:0006420	0.830292
GO:0006421	0.964671
GO:0006422	1
GO:0006423	1
GO:0006424	0.935456
GO:0006426	1
GO:0006427	1
GO:0006428	1
GO:0006429	1
GO:0006430	1
GO:0006431	1
GO:0006432	0.0412572
GO:0006433	1
GO:0006434	1
GO:0006435	0.81224
GO:0006436	1
GO:0006437	0.918761
GO:0006438	1
GO:0006446	0.00343051
GO:0006447	1
GO:0006448	0.499578
GO:0006449	1
GO:0006450	0.275339
GO:0006451	0.386704
GO:0006452	1
GO:0006457	4.34953e-11
GO:0006458	0.00660888
GO:0006461	1.10788e-09
GO:0006463	1
GO:0006464	2.54965e-07
GO:0006465	0.118685
GO:0006468	0.0685684
GO:0006469	0.0405638
GO:0006470	0.0121235
GO:0006471	0.480011
GO:0006473	1
GO:0006474	0.864418
GO:0006475	1
GO:0006476	1
GO:0006477	0.604017
GO:0006478	0.0905077
GO:0006479	1
GO:0006480	1
GO:0006481	1
GO:0006482	0.999691
GO:0006486	0.0813518
GO:0006487	0.00319121
GO:0006488	0.237405
GO:0006491	0.729151
GO:0006493	1
GO:0006497	0.580726
GO:0006498	0.851554
GO:0006499	0.851554
GO:0006500	1
GO:0006501	0.573322
GO:0006505	1
GO:0006506	1
GO:0006507	1
GO:0006508	5.85349e-10
GO:0006509	1
GO:0006511	0.000242914
GO:0006513	0.116341
GO:0006515	0.4287
GO:0006516	0.661116
GO:0006517	1
GO:0006518	8.70705e-05
GO:0006520	1.57617e-12
GO:0006521	1
GO:0006522	1
GO:0006524	1
GO:0006525	0.974571
GO:0006526	0.485187
GO:0006527	1
GO:0006528	0.0373655
GO:0006529	0.456106
GO:0006530	1
GO:0006531	0.116418
GO:0006532	0.499578
GO:0006533	0.499578
GO:0006534	0.609956
GO:0006535	1
GO:0006536	0.291489
GO:0006537	0.623212
GO:0006538	0.172474
GO:0006540	1
GO:0006541	0.00392655
GO:0006542	1
GO:0006543	0.643801
GO:0006544	0.45036
GO:0006545	0.0507342
GO:0006546	0.842614
GO:0006547	1
GO:0006548	1
GO:0006549	1
GO:0006550	1
GO:0006551	0.695767
GO:0006552	1
GO:0006553	1
GO:0006554	1
GO:0006555	0.591045
GO:0006556	0.203194
GO:0006558	1
GO:0006559	1
GO:0006560	0.540556
GO:0006561	0.415865
GO:0006562	1
GO:0006563	0.0142523
GO:0006564	0.0549459
GO:0006565	1
GO:0006566	0.0847508
GO:0006567	1
GO:0006568	1
GO:0006569	1
GO:0006570	1
GO:0006571	1
GO:0006572	1
GO:0006573	0.0378942
GO:0006574	0.261333
GO:0006575	0.000494124
GO:0006576	0.960257
GO:0006577	0.580726
GO:0006578	1
GO:0006579	1
GO:0006581	1
GO:0006582	1
GO:0006583	1
GO:0006584	0.182382
GO:0006585	1
GO:0006586	1
GO:0006587	1
GO:0006590	1
GO:0006591	0.929911
GO:0006592	1
GO:0006593	1
GO:0006595	0.557594
GO:0006596	1
GO:0006597	0.405548
GO:0006598	0.182884
GO:0006599	1
GO:0006600	1
GO:0006601	1
GO:0006603	1
GO:0006605	8.49693e-07
GO:0006606	0.0114188
GO:0006607	0.421346
GO:0006608	1
GO:0006610	0.0622185
GO:0006611	0.298068
GO:0006612	0.0145408
GO:0006613	0.00693501
GO:0006614	0.0330538
GO:0006620	0.885311
GO:0006621	1
GO:0006622	0.778034
GO:0006623	0.609956
GO:0006624	1
GO:0006625	0.289198
GO:0006626	3.80434e-06
GO:0006627	1
GO:0006629	0.00448745
GO:0006631	0.0279267
GO:0006633	0.516836
GO:0006635	0.0381713
GO:0006636	0.929203
GO:0006637	0.00724078
GO:0006638	1
GO:0006639	1
GO:0006641	1
GO:0006642	1
GO:0006643	0.328719
GO:0006644	1
GO:0006646	1
GO:0006649	1
GO:0006650	1
GO:0006651	1
GO:0006653	1
GO:0006654	1
GO:0006655	1
GO:0006656	1
GO:0006657	1
GO:0006658	1
GO:0006659	1
GO:0006660	1
GO:0006661	1
GO:0006662	0.166779
GO:0006663	1
GO:0006664	1
GO:0006665	0.13853
GO:0006666	1
GO:0006667	1
GO:0006668	1
GO:0006669	1
GO:0006670	0.483419
GO:0006671	1
GO:0006672	0.366718
GO:0006677	1
GO:0006678	1
GO:0006680	1
GO:0006681	1
GO:0006682	1
GO:0006683	1
GO:0006684	1
GO:0006685	1
GO:0006686	1
GO:0006687	0.832214
GO:0006688	1
GO:0006689	0.733877
GO:0006690	0.673795
GO:0006691	1
GO:0006692	0.0456192
GO:0006693	0.0456192
GO:0006694	0.0697013
GO:0006695	0.0746324
GO:0006699	1
GO:0006700	0.614517
GO:0006701	0.725036
GO:0006702	0.795781
GO:0006703	1
GO:0006704	1
GO:0006705	1
GO:0006706	0.251852
GO:0006707	0.798859
GO:0006709	1
GO:0006710	1
GO:0006711	1
GO:0006713	1
GO:0006714	1
GO:0006720	0.0349638
GO:0006721	0.0219162
GO:0006725	3.53841e-25
GO:0006729	0.268662
GO:0006730	0.00340127
GO:0006732	1.24757e-07
GO:0006733	0.00726451
GO:0006734	0.204918
GO:0006739	0.275974
GO:0006740	0.611777
GO:0006741	0.0341508
GO:0006742	1
GO:0006743	0.423952
GO:0006744	0.255894
GO:0006747	1
GO:0006749	0.0123363
GO:0006750	0.330979
GO:0006751	1
GO:0006753	2.20273e-10
GO:0006754	0.000138529
GO:0006756	1
GO:0006757	1
GO:0006760	0.28971
GO:0006766	0.145938
GO:0006767	0.14094
GO:0006768	1
GO:0006771	1
GO:0006772	1
GO:0006775	0.922601
GO:0006776	1
GO:0006777	0.513409
GO:0006778	0.384438
GO:0006779	1
GO:0006780	1
GO:0006782	1
GO:0006783	0.975359
GO:0006784	1
GO:0006787	0.116179
GO:0006788	0.170746
GO:0006790	1.56292e-06
GO:0006793	1.23526e-12
GO:0006796	1.00808e-11
GO:0006797	1
GO:0006798	1
GO:0006801	0.177883
GO:0006805	0.302408
GO:0006807	4.50733e-31
GO:0006808	1
GO:0006809	0.0693719
GO:0006810	2.07691e-17
GO:0006811	0.0147539
GO:0006812	0.0204995
GO:0006813	0.861435
GO:0006814	1
GO:0006816	1
GO:0006817	1
GO:0006818	0.00111658
GO:0006820	0.29311
GO:0006821	1
GO:0006824	0.933846
GO:0006825	0.00289321
GO:0006826	0.0723808
GO:0006828	1
GO:0006829	0.931368
GO:0006833	0.254737
GO:0006835	1
GO:0006836	1
GO:0006837	1
GO:0006839	4.18067e-06
GO:0006842	1
GO:0006844	1
GO:0006848	1
GO:0006850	1
GO:0006851	0.360291
GO:0006855	0.969085
GO:0006857	0.856003
GO:0006858	1
GO:0006860	1
GO:0006862	0.0121235
GO:0006863	1
GO:0006865	0.899979
GO:0006867	1
GO:0006868	0.927119
GO:0006869	0.278733
GO:0006873	0.0123879
GO:0006874	0.595527
GO:0006875	0.117494
GO:0006876	1
GO:0006878	0.00517064
GO:0006879	0.0373917
GO:0006880	1
GO:0006882	1
GO:0006883	0.966139
GO:0006884	0.332453
GO:0006885	0.0865425
GO:0006886	2.17389e-10
GO:0006887	0.195529
GO:0006888	0.00460052
GO:0006890	0.963786
GO:0006891	0.887246
GO:0006892	0.707575
GO:0006893	0.838034
GO:0006895	0.736585
GO:0006896	0.886331
GO:0006897	0.139029
GO:0006898	0.640001
GO:0006900	0.435324
GO:0006901	1
GO:0006903	0.818926
GO:0006904	0.703962
GO:0006906	0.089931
GO:0006907	0.591005
GO:0006909	0.384438
GO:0006910	0.632214
GO:0006911	0.75616
GO:0006913	0.00543489
GO:0006914	0.268206
GO:0006915	1.89237e-11
GO:0006919	0.0083929
GO:0006921	0.22233
GO:0006924	1
GO:0006925	0.891177
GO:0006927	0.0766664
GO:0006928	0.0802028
GO:0006929	1
GO:0006930	1
GO:0006931	0.782094
GO:0006933	0.57017
GO:0006935	1
GO:0006936	0.685268
GO:0006937	0.975557
GO:0006939	0.334183
GO:0006940	0.79994
GO:0006941	1
GO:0006942	0.903718
GO:0006948	1
GO:0006949	1
GO:0006950	1.13438e-12
GO:0006952	0.0282991
GO:0006953	1
GO:0006954	0.540556
GO:0006955	0.00746793
GO:0006956	1
GO:0006957	1
GO:0006958	1
GO:0006959	0.454628
GO:0006963	1
GO:0006965	1
GO:0006968	1
GO:0006970	0.854746
GO:0006971	1
GO:0006972	1
GO:0006974	2.64206e-06
GO:0006975	0.454737
GO:0006977	1
GO:0006978	1
GO:0006979	0.000105683
GO:0006982	1
GO:0006983	0.52885
GO:0006984	0.615704
GO:0006986	0.153154
GO:0006987	1
GO:0006990	1
GO:0006991	0.91177
GO:0006995	0.485778
GO:0006996	7.89874e-13
GO:0006997	0.141662
GO:0006998	1
GO:0006999	0.277503
GO:0007000	0.226993
GO:0007004	0.0783314
GO:0007005	1.48534e-11
GO:0007006	0.00570157
GO:0007007	0.0672867
GO:0007008	0.0876568
GO:0007009	0.485895
GO:0007010	0.00579785
GO:0007015	0.0789239
GO:0007016	1
GO:0007017	0.0166334
GO:0007018	0.608318
GO:0007019	0.164699
GO:0007020	1
GO:0007021	0.118685
GO:0007023	0.789417
GO:0007026	0.235811
GO:0007028	0.519665
GO:0007029	0.607188
GO:0007030	0.521586
GO:0007031	0.0540284
GO:0007032	0.846
GO:0007033	0.542443
GO:0007034	0.635579
GO:0007035	0.329559
GO:0007040	1
GO:0007041	0.62758
GO:0007042	0.574338
GO:0007043	0.483877
GO:0007044	1
GO:0007045	1
GO:0007049	4.86499e-17
GO:0007050	1
GO:0007051	0.110895
GO:0007052	0.109875
GO:0007056	0.286148
GO:0007057	0.286148
GO:0007059	0.000434106
GO:0007060	0.490918
GO:0007062	0.813729
GO:0007063	0.373249
GO:0007064	0.91133
GO:0007065	1
GO:0007066	1
GO:0007067	3.19401e-11
GO:0007072	1
GO:0007076	0.713855
GO:0007080	0.0926287
GO:0007084	0.623212
GO:0007088	0.00118887
GO:0007089	1
GO:0007091	0.0864543
GO:0007092	1
GO:0007093	0.0594484
GO:0007094	0.0775325
GO:0007095	1
GO:0007096	0.399674
GO:0007097	1
GO:0007098	0.272037
GO:0007099	1
GO:0007100	0.671826
GO:0007108	1
GO:0007109	1
GO:0007113	1
GO:0007126	0.0690597
GO:0007127	0.357204
GO:0007128	1
GO:0007129	0.265335
GO:0007130	0.359673
GO:0007131	1
GO:0007135	1
GO:0007140	1
GO:0007141	0.999691
GO:0007143	0.294296
GO:0007144	0.0455227
GO:0007147	1
GO:0007154	1.04869e-06
GO:0007155	0.664197
GO:0007156	1
GO:0007157	0.819149
GO:0007158	1
GO:0007159	0.613535
GO:0007160	0.832214
GO:0007161	1
GO:0007162	0.0690721
GO:0007163	1
GO:0007164	1
GO:0007165	0.000153306
GO:0007166	0.0281939
GO:0007167	0.417454
GO:0007168	1
GO:0007169	1
GO:0007171	1
GO:0007172	1
GO:0007173	0.578367
GO:0007174	1
GO:0007175	1
GO:0007176	1
GO:0007178	0.0239602
GO:0007179	0.112375
GO:0007181	1
GO:0007182	0.141662
GO:0007183	1
GO:0007184	0.385362
GO:0007185	1
GO:0007186	1
GO:0007187	0.827281
GO:0007188	0.671116
GO:0007189	1
GO:0007190	1
GO:0007191	1
GO:0007192	1
GO:0007193	1
GO:0007194	1
GO:0007195	1
GO:0007196	1
GO:0007197	1
GO:0007198	1
GO:0007199	1
GO:0007200	0.399134
GO:0007202	0.236935
GO:0007204	0.421346
GO:0007205	1
GO:0007206	1
GO:0007207	1
GO:0007208	1
GO:0007210	1
GO:0007212	0.628337
GO:0007213	1
GO:0007214	1
GO:0007215	1
GO:0007216	1
GO:0007217	1
GO:0007218	0.40357
GO:0007219	1
GO:0007220	1
GO:0007221	0.361581
GO:0007223	1
GO:0007224	0.934717
GO:0007225	1
GO:0007227	1
GO:0007228	1
GO:0007229	0.995382
GO:0007231	1
GO:0007249	1
GO:0007250	1
GO:0007252	1
GO:0007253	0.567272
GO:0007254	1
GO:0007256	0.207187
GO:0007257	1
GO:0007258	0.856003
GO:0007259	1
GO:0007260	1
GO:0007262	1
GO:0007263	1
GO:0007264	0.254975
GO:0007265	0.931368
GO:0007266	1
GO:0007267	0.166779
GO:0007268	0.53483
GO:0007269	1
GO:0007270	0.334136
GO:0007271	1
GO:0007272	0.570246
GO:0007274	1
GO:0007275	3.77616e-05
GO:0007276	0.286148
GO:0007281	0.0221229
GO:0007283	0.586557
GO:0007285	1
GO:0007286	0.484478
GO:0007288	1
GO:0007289	1
GO:0007290	0.0270489
GO:0007291	1
GO:0007292	0.411968
GO:0007296	1
GO:0007308	1
GO:0007309	1
GO:0007314	1
GO:0007315	1
GO:0007320	1
GO:0007321	1
GO:0007338	1.61658e-05
GO:0007339	0.000303481
GO:0007340	0.347735
GO:0007341	0.378223
GO:0007342	0.0804243
GO:0007343	1
[truncated: 14,384 more rows]

[truncated: 3 more sheets: goAdjustedPvalueMean_SUpregulat, goAdjustedPvalue_DDownregulated, Sheet1]
