# Supplementary material for: Classification of low quality cells from single-cell RNA-seq data
Source: Genome Biol. 2016 Feb 17;17:29. doi: 10.1186/s13059-016-0888-1 (PMC4758103; doi:10.1186/s13059-016-0888-1)
Supplement: Additional file 4: Table S3. — P values of t-test comparing features between each type of low quality and high quality cells (training mES dataset). (TXT 1 kb) [file 13059_2016_888_MOESM4_ESM.txt]

Feature	Empty cells	Multiple cells	Broken cells 	High quality cells	Outlier cells
Number of total reads	0.999918051	0.976891887	0.999914841	0.5	0.999997344
Proportion of mapped reads	0.999926695	0.993219076	0.999999988	0.5	1
Aptopotic proportion	0.937166976	0.896990556	0.999980861	0.5	0.999999983
mtDNA proportion	0.024616534	0.023315585	9.96E-06	0.5	8.53E-17
Metabolic proportion	0.974626153	0.999330013	0.999999807	0.5	1
Non-coding RNA reads propotpion	0.182108556	0.741539097	0.005359525	0.5	0.133584515
Multi-mapped reads proportion	0.957228455	0.942809082	0.999999386	0.5	1
Not aligned reads proportion	0.004480797	0.356989338	0.001467064	0.5	0.192513387
Ribosome proportion	0.999997275	0.901508299	0.99985983	0.5	1
Number of detected genes	0.999999866	0.825417412	0.792137699	0.5	1
Ttrarnscriptome variance	0.994272751	0.999401839	0.999996515	0.5	1
#Very highly expresed genes	4.05E-11	0.892539492	0.993017475	0.5	5.25E-37
#Highly expressed genes	0.999980303	0.742639359	0.663311083	0.5	0.998715182
#Moderatly expressed	0.992168417	0.627455126	0.224607077	0.5	0.999999764
#Lowly expresed	0.999995621	0.958425952	0.999356723	0.5	1
#Very lowly expressed	0.998662564	0.999045179	0.999999913	0.5	0.998908126
Actb	0.246685049	0.113846409	0.71251443	0.5	0.969015164
Gadph	0.999972287	0.922540435	0.999973269	0.5	1
Cell-to-Mean-Correlation	0.999999956	0.76661546	0.732532784	0.5	1
Number of highly expressed and highly variable genes	0.999998086	0.993374237	0.999997901	0.5	1
Membrane proportion	0.456781217	0.017554523	0.000677866	0.5	4.08E-07
Cytoplasm proportion	0.996793983	0.949832487	0.999892991	0.5	1
Extracellular region proportion	0.995813319	0.826999118	0.999741303	0.5	0.999999694
Mitochondria upregulated in broken cells	0.999991952	0.996976762	0.999999964	0.5	1
Mitochondria downregulated in broken cells	0.035826563	0.018167276	2.97E-06	0.5	1.90E-16
Deduplicate-rate 0.99988558 0.07114461 0.53907480 0.50000000 0.15997852 
ERCC-ratio 1.909306e-01 9.411854e-03 2.437944e-03 5.000000e-01 1.060296e-11 
